# Supplementary material for: Organoplatinum(II) Type II Immunogenic Cell Death Inducers Target Protein Tyrosine Phosphatase 1B to Drive Immunogenicity
Source: J Am Chem Soc. 2025 Dec 23;148(2):2660–72. doi: 10.1021/jacs.5c18904 (PMC12833861; doi:10.1021/jacs.5c18904)
Supplement: Supplementary file 2 [file ja5c18904_si_002.xls]

## Sheet: rawdata
Checked	Protein FDR Confidence: Combined	Master	Accession	Description	Exp. q-value: Combined	Sum PEP Score	Coverage [%]	# Peptides	# PSMs	# Unique Peptides	# AAs	MW [kDa]	calc. pI	Score Sequest HT: Sequest HT	# Peptides (by Search Engine): Sequest HT	# Razor Peptides	Abundance: F9: 126, Sample, 1-1	Abundance: F9: 127N, Sample, 1-2	Abundance: F9: 127C, Sample, 1-4	Abundance: F9: 128N, Sample, 2b-1	Abundance: F9: 128C, Sample, 2b-2	Abundance: F9: 129N, Sample, 2b-4	Abundance: F9: 129C, Sample, 3-1	Abundance: F9: 130N, Sample, 3-2	Abundance: F9: 130C, Sample, 3-4	Abundance: F9: 131N, Sample, DMSO1	Abundance: F9: 131C, Sample, DMSO2	Abundance: F9: 132N, Sample, DMSO4	Found in Sample: F9: 126, Sample, 1-1	Found in Sample: F9: 127N, Sample, 1-2	Found in Sample: F9: 127C, Sample, 1-4	Found in Sample: F9: 128N, Sample, 2b-1	Found in Sample: F9: 128C, Sample, 2b-2	Found in Sample: F9: 129N, Sample, 2b-4	Found in Sample: F9: 129C, Sample, 3-1	Found in Sample: F9: 130N, Sample, 3-2	Found in Sample: F9: 130C, Sample, 3-4	Found in Sample: F9: 131N, Sample, DMSO1	Found in Sample: F9: 131C, Sample, DMSO2	Found in Sample: F9: 132N, Sample, DMSO4	# Protein Groups	Modifications
FALSE	High	IsMasterProtein	Q08211	ATP-dependent RNA helicase A OS=Homo sapiens OX=9606 GN=DHX9 PE=1 SV=4	0	115.831	30	34	67	34	1270	140.9	6.84	195.56	34	0	6528.4	8024.8	11653.8	5465.4	6696.6	9016.8	7848.7	12753.6	13091.7	1825	1575.9	1309.3	High	High	High	High	High	High	High	High	High	High	High	High	1
FALSE	High	IsMasterProtein	P10809	60 kDa heat shock protein, mitochondrial OS=Homo sapiens OX=9606 GN=HSPD1 PE=1 SV=2	0	112.433	52	24	69	24	573	61	5.87	196.85	24	0	8767.4	10756	14375.7	8452.9	12111.6	15139.8	8534.2	13302.7	13485.3	1537.7	1429.1	1070.9	High	High	High	High	High	High	High	High	High	High	High	High	1
FALSE	High	IsMasterProtein	P60709	Actin, cytoplasmic 1 OS=Homo sapiens OX=9606 GN=ACTB PE=1 SV=1	0	107.69	49	17	92	5	375	41.7	5.48	273.09	17	20	11228.8	14588.7	17850.5	10240.1	13185.2	16256.6	13775.7	23558	21360.5	2007.1	1693	1035.7	High	High	High	High	High	High	High	High	High	High	High	High	1
FALSE	High	IsMasterProtein	P08238	Heat shock protein HSP 90-beta OS=Homo sapiens OX=9606 GN=HSP90AB1 PE=1 SV=4	0	104.993	42	27	54	17	724	83.2	5.03	162.31	27	12	6095.7	7939.4	11650.2	6083.8	8292.8	10117.9	7183.4	11630.6	12484.7	1209.4	1320.1	954.2	High	High	High	High	High	High	High	High	High	High	High	High	1
FALSE	High	IsMasterProtein	P05787	Keratin, type II cytoskeletal 8 OS=Homo sapiens OX=9606 GN=KRT8 PE=1 SV=7	0	99.689	58	28	74	25	483	53.7	5.59	188.05	28	3	9668	10843	15788.6	8302.1	10967.9	13992.7	9896.9	13694	15009	1862.2	1685.9	1253.4	High	High	High	High	High	High	High	High	High	High	High	High	1
FALSE	High	IsMasterProtein	P38646	Stress-70 protein, mitochondrial OS=Homo sapiens OX=9606 GN=HSPA9 PE=1 SV=2	0	89.359	41	25	54	24	679	73.6	6.16	140.16	25	1	5491.9	6310.7	8516.5	5212.6	7193	9359.2	5424.5	7827.9	8492.8	1338.4	1189.9	1041.1	High	High	High	High	High	High	High	High	High	High	High	High	1
FALSE	High	IsMasterProtein	P68104	Elongation factor 1-alpha 1 OS=Homo sapiens OX=9606 GN=EEF1A1 PE=1 SV=1	0	88.842	36	16	45	11	462	50.1	9.01	141.5	16	4	4020.2	5199	6411.5	4137.2	5016.6	6255.1	4712.1	6899.1	6946.3	932.9	839	650.4	High	High	High	High	High	High	High	High	High	High	High	High	1
FALSE	High	IsMasterProtein	Q13263	Transcription intermediary factor 1-beta OS=Homo sapiens OX=9606 GN=TRIM28 PE=1 SV=5	0	84.863	41	26	45	26	835	88.5	5.77	119.86	26	0	3983.2	5069.9	6680.1	4605.9	5304.9	6561.5	4398.7	6607.4	7660.5	946.7	918.6	811.6	High	High	High	High	High	High	High	High	High	High	High	High	1
FALSE	High	IsMasterProtein	P11142	Heat shock cognate 71 kDa protein OS=Homo sapiens OX=9606 GN=HSPA8 PE=1 SV=1	0	83.962	44	24	56	17	646	70.9	5.52	153.62	24	10	6896.9	7856.7	11046.3	6013.4	8014.8	9929.9	7436.5	11429.2	11582.6	1658.8	1585.3	1330	High	High	High	High	High	High	High	High	High	High	High	High	1
FALSE	High	IsMasterProtein	Q15149	Plectin OS=Homo sapiens OX=9606 GN=PLEC PE=1 SV=3	0	79.306	10	41	48	40	4684	531.5	5.96	102.67	41	1	4388.9	4199.5	4866.1	3941.3	3975.8	4351.9	5429.5	4530.6	5421.1	1824.8	1563.8	1478.7	High	High	High	High	High	High	High	High	High	High	High	High	1
FALSE	High	IsMasterProtein	Q00839	Heterogeneous nuclear ribonucleoprotein U OS=Homo sapiens OX=9606 GN=HNRNPU PE=1 SV=6	0	76.327	33	25	62	24	825	90.5	6	166.49	25	1	8513.4	10334.8	15053.5	6780.4	8647.2	11566.6	8812.1	15744.4	16146.7	1818.6	1564	1177.1	High	High	High	High	High	High	High	High	High	High	High	High	1
FALSE	High	IsMasterProtein	P61978-2	Isoform 2 of Heterogeneous nuclear ribonucleoprotein K OS=Homo sapiens OX=9606 GN=HNRNPK	0	75.781	50	18	40	18	464	51	5.33	120.7	18	0	4174.8	5138.9	6942.6	4078.2	4788.7	5696.4	4713.2	7233	7637.8	779.4	985.7	643.9	High	High	High	High	High	High	High	High	High	High	High	High	1
FALSE	High	IsMasterProtein	P17844	Probable ATP-dependent RNA helicase DDX5 OS=Homo sapiens OX=9606 GN=DDX5 PE=1 SV=1	0	75.756	41	24	33	18	614	69.1	8.92	98.85	24	6	3447.1	4162.8	5470.7	3060.9	3390.2	4035.5	4025.7	5607.2	6360.3	685.8	598.7	497.7	High	High	High	High	High	High	High	High	High	High	High	High	1
FALSE	High	IsMasterProtein	P22626	Heterogeneous nuclear ribonucleoproteins A2/B1 OS=Homo sapiens OX=9606 GN=HNRNPA2B1 PE=1 SV=2	0	72.323	51	17	77	15	353	37.4	8.95	171.33	17	2	10833	12596.2	19125.4	8243.4	10110.1	13363.1	11607.9	18979.2	20363.7	1848.3	1762.4	1248.5	High	High	High	High	High	High	High	High	High	High	High	High	1
FALSE	High	IsMasterProtein	P07437	Tubulin beta chain OS=Homo sapiens OX=9606 GN=TUBB PE=1 SV=2	0	72.194	53	17	46	3	444	49.6	4.89	112.11	17	20	3311.4	4113.4	4831.1	3619.9	4265.6	4812	3746.5	5108.2	5836.1	856.8	908	678	High	High	High	High	High	High	High	High	High	High	High	High	1
FALSE	High	IsMasterProtein	P05783	Keratin, type I cytoskeletal 18 OS=Homo sapiens OX=9606 GN=KRT18 PE=1 SV=2	0	69.807	49	23	53	21	430	48	5.45	135	23	2	6587.7	7231.4	10191.5	5865.6	7468.8	9286.8	7631.8	9632.3	10960	1395.9	1250.2	997.3	High	High	High	High	High	High	High	High	High	High	High	High	1
FALSE	High	IsMasterProtein	P68371	Tubulin beta-4B chain OS=Homo sapiens OX=9606 GN=TUBB4B PE=1 SV=1	0	69.762	50	16	44	2	445	49.8	4.89	98	16	2	277.6	324.5	362.3	306.9	315.4	339	315.8	390.3	445	115.8	113.1	110.3	High	High	High	High	High	High	High	High	High	High	High	High	1
FALSE	High	IsMasterProtein	P07900	Heat shock protein HSP 90-alpha OS=Homo sapiens OX=9606 GN=HSP90AA1 PE=1 SV=5	0	63.858	26	19	39	10	732	84.6	5.02	103.08	19	0	2353.9	3012.2	4720.8	2217.1	3052.4	3875.4	2645.6	4620.2	4878	524.9	509.3	387.5	High	High	High	High	High	High	High	High	High	High	High	High	1
FALSE	High	IsMasterProtein	Q12906	Interleukin enhancer-binding factor 3 OS=Homo sapiens OX=9606 GN=ILF3 PE=1 SV=3	0	63.189	30	21	31	1	894	95.3	8.76	86.07	21	0	51.4	62.9	105.2	72.8	55.7	69	60.7	89.7	119.7	17	14.8	8.2	High	High	High	High	High	High	High	High	High	High	High	High	1
FALSE	High	IsMasterProtein	P09651	Heterogeneous nuclear ribonucleoprotein A1 OS=Homo sapiens OX=9606 GN=HNRNPA1 PE=1 SV=5	0	61.852	30	10	50	7	372	38.7	9.13	109.69	10	2	3712.8	4024.7	6628.1	2739.6	3664.9	4891	4325.2	7212.7	7366	796.4	793.8	484.3	High	High	High	High	High	High	High	High	High	High	High	High	1
FALSE	High	IsMasterProtein	Q12906-7	Isoform 7 of Interleukin enhancer-binding factor 3 OS=Homo sapiens OX=9606 GN=ILF3	0	61.23	29	21	30	1	898	95.7	8.81	79.07	21	19	1927.6	1932	2764.9	2028.3	1741.2	2151.6	1982.8	2745.8	3015.9	682.4	569.1	486.3	High	High	High	High	High	High	High	High	High	High	High	High	1
FALSE	High	IsMasterProtein	P40926	Malate dehydrogenase, mitochondrial OS=Homo sapiens OX=9606 GN=MDH2 PE=1 SV=3	0	60.725	47	14	27	14	338	35.5	8.68	74.61	14	0	2168.6	2687.9	3475.8	2314.2	3377.4	4023.1	2549.7	4248.5	4403.4	658.1	589.4	529.7	High	High	High	High	High	High	High	High	High	High	High	High	1
FALSE	High	IsMasterProtein	P08195	4F2 cell-surface antigen heavy chain OS=Homo sapiens OX=9606 GN=SLC3A2 PE=1 SV=3	0	60.33	28	16	33	16	630	68	5.01	85.67	16	0	2408.2	2961.5	5192.2	2121	2676.3	4320.3	2453	3861.3	4880.2	468	455.7	334.6	High	High	High	High	High	High	High	High	High	High	High	High	1
FALSE	High	IsMasterProtein	Q9NR30	Nucleolar RNA helicase 2 OS=Homo sapiens OX=9606 GN=DDX21 PE=1 SV=5	0	60.289	29	22	44	20	783	87.3	9.28	96.15	22	2	4072.2	4992.2	6810.6	3991.5	4249	5588.3	4365.5	6596.5	7399.4	1211.7	1087.5	956.7	High	High	High	High	High	High	High	High	High	High	High	High	1
FALSE	High	IsMasterProtein	P06748	Nucleophosmin OS=Homo sapiens OX=9606 GN=NPM1 PE=1 SV=2	0	60.186	39	10	28	10	294	32.6	4.78	108.96	10	0	6637.6	7749	11172.8	5733.3	6901	9969.9	6188.4	11319.2	10483.2	817.6	698.1	496.3	High	High	High	High	High	High	High	High	High	High	High	High	1
FALSE	High	IsMasterProtein	P08727	Keratin, type I cytoskeletal 19 OS=Homo sapiens OX=9606 GN=KRT19 PE=1 SV=4	0	58.102	45	20	41	12	400	44.1	5.14	107.85	20	6	4597.3	5185.5	6650	4060.5	5436.1	6381.3	5086.3	6677.7	6737.2	1618.6	1278.1	1128.3	High	High	High	High	High	High	High	High	High	High	High	High	1
FALSE	High	IsMasterProtein	P62736	Actin, aortic smooth muscle OS=Homo sapiens OX=9606 GN=ACTA2 PE=1 SV=1	0	57.084	33	13	69	2	377	42	5.39	184.48	13	0	767.7	1001	1187	761.9	925.5	1030.5	955.4	1669.8	1698	152	142.4	74.1	High	High	High	High	High	High	High	High	High	High	High	High	1
FALSE	High	IsMasterProtein	P07355	Annexin A2 OS=Homo sapiens OX=9606 GN=ANXA2 PE=1 SV=2	0	56.739	48	18	38	18	339	38.6	7.75	109.43	18	0	4560.7	5335.8	7185.8	4134.9	4976.9	6295.5	5014.3	6829.7	7621.4	737.8	698.2	449.2	High	High	High	High	High	High	High	High	High	High	High	High	1
FALSE	High	IsMasterProtein	P14618	Pyruvate kinase PKM OS=Homo sapiens OX=9606 GN=PKM PE=1 SV=4	0	55.883	36	16	32	16	531	57.9	7.84	92.43	16	0	3394	3797.6	4669.5	3488	4330.7	4572.2	3854.3	6137.6	5938.1	1021.9	1032.2	801.5	High	High	High	High	High	High	High	High	High	High	High	High	1
FALSE	High	IsMasterProtein	P21796	Voltage-dependent anion-selective channel protein 1 OS=Homo sapiens OX=9606 GN=VDAC1 PE=1 SV=2	0	55.867	49	11	34	9	283	30.8	8.54	104.46	11	2	3751.9	5233.3	7075.7	3596	5156.3	7878.6	3862.5	7613.4	8332.2	667.3	577.2	392.5	High	High	High	High	High	High	High	High	High	High	High	High	1
FALSE	High	IsMasterProtein	P45880-1	Isoform 1 of Voltage-dependent anion-selective channel protein 2 OS=Homo sapiens OX=9606 GN=VDAC2	0	55.106	41	10	33	9	309	33.4	7.59	108.07	10	0	3728.4	5048.3	7018.4	4062.4	5973.6	8806.7	4323.3	8034.8	9072.1	609.7	545.1	404.7	High	High	High	High	High	High	High	High	High	High	High	High	1
FALSE	High	IsMasterProtein	P04264	Keratin, type II cytoskeletal 1 OS=Homo sapiens OX=9606 GN=KRT1 PE=1 SV=6	0	54.982	27	16	34	13	644	66	8.12	100.47	16	2	4463.6	6988.3	4904.5	5038.3	10554.5	5325.8	10070.7	7663.9	5332.6	6061.2	4327.9	4371.8	High	High	High	High	High	High	High	High	High	High	High	High	1
FALSE	High	IsMasterProtein	P78527	DNA-dependent protein kinase catalytic subunit OS=Homo sapiens OX=9606 GN=PRKDC PE=1 SV=3	0	54.939	6	23	31	23	4128	468.8	7.12	75.56	23	0	2267.7	2521.2	3059.7	2571.5	2385.7	2685.7	2449.7	2897.4	3536.2	838.8	745.7	713.2	High	High	High	High	High	High	High	High	High	High	High	High	1
FALSE	High	IsMasterProtein	P14625	Endoplasmin OS=Homo sapiens OX=9606 GN=HSP90B1 PE=1 SV=1	0	54.089	25	21	35	20	803	92.4	4.84	100.21	21	0	4031.1	5032.5	7811.7	3777.4	5702.6	8126.8	4255.1	7079.7	7960.9	765.5	736.5	542.7	High	High	High	High	High	High	High	High	High	High	High	High	1
FALSE	High	IsMasterProtein	P13639	Elongation factor 2 OS=Homo sapiens OX=9606 GN=EEF2 PE=1 SV=4	0	53.893	28	26	42	26	858	95.3	6.83	96.2	26	0	4983.1	5608.5	6717.6	5059.3	6003.3	6655.8	5344.1	7279.5	7834	1331.8	1317	1032.6	High	High	High	High	High	High	High	High	High	High	High	High	1
FALSE	High	IsMasterProtein	P19338	Nucleolin OS=Homo sapiens OX=9606 GN=NCL PE=1 SV=3	0	53.43	30	23	44	23	710	76.6	4.7	102.22	23	0	7612.8	7081.9	14470.2	6207.2	8250.1	11004.8	7197.2	10054.1	10292.1	1550.1	1420.6	1246.4	High	High	High	High	High	High	High	High	High	High	High	High	1
FALSE	High	IsMasterProtein	O43143	ATP-dependent RNA helicase DHX15 OS=Homo sapiens OX=9606 GN=DHX15 PE=1 SV=2	0	53.164	16	12	23	11	795	90.9	7.46	68.83	12	1	1916.4	2258.5	3116.4	1864.5	1986.9	2549.3	2403.5	3239.5	3780.4	640.8	555.2	486.9	High	High	High	High	High	High	High	High	High	High	High	High	1
FALSE	High	IsMasterProtein	P52272	Heterogeneous nuclear ribonucleoprotein M OS=Homo sapiens OX=9606 GN=HNRNPM PE=1 SV=3	0	53.07	31	22	40	22	730	77.5	8.7	90.97	22	0	3613.7	4453.9	6456	3539	4129.3	5321.1	4586.3	7055.4	9188.6	1076.7	1051.6	786.3	High	High	High	High	High	High	High	High	High	High	High	High	1
FALSE	High	IsMasterProtein	P0DMV9	Heat shock 70 kDa protein 1B OS=Homo sapiens OX=9606 GN=HSPA1B PE=1 SV=1	0	51.825	30	15	31	10	641	70	5.66	84.71	15	0	931.4	1032	1442.3	849.1	1073.4	1259.3	1029.9	1425.3	1614.2	349.5	301.9	287.6	High	High	High	High	High	High	High	High	High	High	High	High	1
FALSE	High	IsMasterProtein	P11021	Endoplasmic reticulum chaperone BiP OS=Homo sapiens OX=9606 GN=HSPA5 PE=1 SV=2	0	51.761	30	19	37	16	654	72.3	5.16	95.79	19	0	2468.7	3066.3	4991.7	2268	3417.4	4791.1	2758.5	4687	4917.5	524.2	493.3	380.9	High	High	High	High	High	High	High	High	High	High	High	High	1
FALSE	High	IsMasterProtein	P05023	Sodium/potassium-transporting ATPase subunit alpha-1 OS=Homo sapiens OX=9606 GN=ATP1A1 PE=1 SV=1	0	51.499	19	19	38	19	1023	112.8	5.49	90.66	19	0	3860.3	4453.4	5411.1	3467.8	4142.8	4888.6	3858	5238.7	5713.8	761.5	715.8	542.9	High	High	High	High	High	High	High	High	High	High	High	High	1
FALSE	High	IsMasterProtein	P36578	60S ribosomal protein L4 OS=Homo sapiens OX=9606 GN=RPL4 PE=1 SV=5	0	50.012	26	11	24	11	427	47.7	11.06	76.79	11	0	3294.7	4160.7	5269.8	2859	3741	4542.9	4290.6	6717.9	7420.2	713.8	599	476.6	High	High	High	High	High	High	High	High	High	High	High	High	1
FALSE	High	IsMasterProtein	P49736	DNA replication licensing factor MCM2 OS=Homo sapiens OX=9606 GN=MCM2 PE=1 SV=4	0	49.387	14	11	16	11	904	101.8	5.52	52.94	11	0	960.9	1276.7	1941.3	925.7	1201.2	1512.8	1103.8	1815.4	1980.4	386.6	372.7	305	High	High	High	High	High	High	High	High	High	High	High	High	1
FALSE	High	IsMasterProtein	P16615	Sarcoplasmic/endoplasmic reticulum calcium ATPase 2 OS=Homo sapiens OX=9606 GN=ATP2A2 PE=1 SV=1	0	48.597	19	18	31	18	1042	114.7	5.34	74.16	18	0	2698.1	3319.7	4151.5	2776.2	3361	4332.9	2929.9	3830	4714.7	723.6	699.2	565.9	High	High	High	High	High	High	High	High	High	High	High	High	1
FALSE	High	IsMasterProtein	Q99623	Prohibitin-2 OS=Homo sapiens OX=9606 GN=PHB2 PE=1 SV=2	0	48.212	47	15	31	15	299	33.3	9.83	87.28	15	0	4735.2	6761.5	10386.9	3613.9	5569.1	8642.5	5476.6	10884.2	11704.1	964.8	822.2	587.2	High	High	High	High	High	High	High	High	High	High	High	High	1
FALSE	High	IsMasterProtein	P35232	Prohibitin 1 OS=Homo sapiens OX=9606 GN=PHB1 PE=1 SV=1	0	47.541	55	13	27	13	272	29.8	5.76	79.38	13	0	1846.3	2547.6	4042.4	1637	2370.9	3366.9	2065	3970.2	4179.3	566.7	530.4	405	High	High	High	High	High	High	High	High	High	High	High	High	1
FALSE	High	IsMasterProtein	P33993	DNA replication licensing factor MCM7 OS=Homo sapiens OX=9606 GN=MCM7 PE=1 SV=4	0	47.029	23	16	23	16	719	81.3	6.46	62.08	16	0	2168.5	2691.7	4192.3	1915.1	2417.8	3212.1	2223.1	3810.8	4047.7	758	679.6	611.6	High	High	High	High	High	High	High	High	High	High	High	High	1
FALSE	High	IsMasterProtein	P26599	Polypyrimidine tract-binding protein 1 OS=Homo sapiens OX=9606 GN=PTBP1 PE=1 SV=1	0	46.716	19	10	23	10	531	57.2	9.17	80.49	10	0	2809.2	3159.5	4636.9	2643.2	2874.7	3590.2	3322.1	5028.1	5948.3	642.7	602.4	474.8	High	High	High	High	High	High	High	High	High	High	High	High	1
FALSE	High	IsMasterProtein	P05141	ADP/ATP translocase 2 OS=Homo sapiens OX=9606 GN=SLC25A5 PE=1 SV=7	0	45.688	39	13	40	3	298	32.8	9.69	119.14	13	11	6361	9277.4	12666	5273	7777.6	11593.4	6647	12441.5	13185.7	1001.3	931.2	688.7	High	High	High	High	High	High	High	High	High	High	High	High	1
FALSE	High	IsMasterProtein	P27824	Calnexin OS=Homo sapiens OX=9606 GN=CANX PE=1 SV=2	0	45.436	30	19	33	19	592	67.5	4.6	90.3	19	0	4379.7	5989.9	8190.7	4676.1	6406.8	8882.4	4560.6	7733.6	8411.7	633.6	544.4	388.4	High	High	High	High	High	High	High	High	High	High	High	High	1
FALSE	High	IsMasterProtein	P23246	Splicing factor, proline- and glutamine-rich OS=Homo sapiens OX=9606 GN=SFPQ PE=1 SV=2	0	44.776	27	16	27	15	707	76.1	9.44	63.89	16	1	1982.8	2336	3227.9	1993.1	1780.5	2167.6	2378.4	3136.4	3761.3	480.4	472.2	366.5	High	High	High	High	High	High	High	High	High	High	High	High	1
FALSE	High	IsMasterProtein	P15311	Ezrin OS=Homo sapiens OX=9606 GN=EZR PE=1 SV=4	0	44.57	27	21	40	12	586	69.4	6.27	103.8	21	9	6500.6	7938.8	11044	5766.8	7068.9	8868.5	6555.1	10102.1	10486.3	1342.1	1188.3	1008	High	High	High	High	High	High	High	High	High	High	High	High	1
FALSE	High	IsMasterProtein	P25705	ATP synthase subunit alpha, mitochondrial OS=Homo sapiens OX=9606 GN=ATP5F1A PE=1 SV=1	0	44.519	30	15	26	15	553	59.7	9.13	74.79	15	0	2595.7	3216.9	4517.7	2215.4	3163.5	4225.3	2702.7	4149.3	4468.5	544.6	523	393.3	High	High	High	High	High	High	High	High	High	High	High	High	1
FALSE	High	IsMasterProtein	Q71U36	Tubulin alpha-1A chain OS=Homo sapiens OX=9606 GN=TUBA1A PE=1 SV=1	0	44.477	31	11	27	1	451	50.1	5.06	75.93	11	0	161.5	190.7	244.4	159.9	195.6	224.9	177.2	272.6	282.1	40.8	42.1	36.4	High	High	High	High	High	High	High	High	High	High	High	High	1
FALSE	High	IsMasterProtein	P68363	Tubulin alpha-1B chain OS=Homo sapiens OX=9606 GN=TUBA1B PE=1 SV=1	0	43.788	31	11	27	1	451	50.1	5.06	75.19	11	11	2527.5	3112.6	3552.3	2822.8	3271.8	3789.4	2934.4	3906.7	4275.8	435.8	407.4	322.3	High	High	High	High	High	High	High	High	High	High	High	High	1
FALSE	High	IsMasterProtein	P12956	X-ray repair cross-complementing protein 6 OS=Homo sapiens OX=9606 GN=XRCC6 PE=1 SV=2	0	43.636	24	13	24	13	609	69.8	6.64	63.05	13	0	1570.6	1870.5	3260.8	1591.6	1859.9	2546.2	1784.3	2917.7	3199.2	486.3	466.5	381	High	High	High	High	High	High	High	High	High	High	High	High	1
FALSE	High	IsMasterProtein	P12236	ADP/ATP translocase 3 OS=Homo sapiens OX=9606 GN=SLC25A6 PE=1 SV=4	0	43.371	39	12	36	2	298	32.8	9.74	106.67	12	0	420.5	594.9	882.2	393.3	545	764.4	481.2	825.4	909.3	85.4	74.6	56.2	High	High	High	High	High	High	High	High	High	High	High	High	1
FALSE	High	IsMasterProtein	Q13509	Tubulin beta-3 chain OS=Homo sapiens OX=9606 GN=TUBB3 PE=1 SV=2	0	42.974	25	9	28	1	450	50.4	4.93	63.48	9	0	83.2	95.2	112.5	96.6	101.8	105.3	75	102	120.9	61.3	55.3	59.3	High	High	High	High	High	High	High	High	High	High	High	High	1
FALSE	High	IsMasterProtein	P04844	Dolichyl-diphosphooligosaccharide--protein glycosyltransferase subunit 2 OS=Homo sapiens OX=9606 GN=RPN2 PE=1 SV=3	0	42.791	12	5	19	5	631	69.2	5.69	66.86	5	0	1201.5	1518.9	2059.2	1111.3	1461.8	1917.4	1257.7	1869.6	2231.6	290.7	262.3	190.8	High	High	High	High	High	High	High	High	High	High	High	High	1
FALSE	High	IsMasterProtein	P35527	Keratin, type I cytoskeletal 9 OS=Homo sapiens OX=9606 GN=KRT9 PE=1 SV=3	0	42.23	15	8	21	7	623	62	5.24	65.36	8	0	1852.3	2397.3	1877.5	1671.1	4475.3	1939.1	4121.8	3274.1	2464.4	2557.1	1909.9	1783.9	High	High	High	High	High	High	High	High	High	High	High	High	1
FALSE	High	IsMasterProtein	Q9BVP2	Guanine nucleotide-binding protein-like 3 OS=Homo sapiens OX=9606 GN=GNL3 PE=1 SV=2	0	41.858	23	12	22	12	549	62	9.16	65.47	12	0	2566.2	3011.8	4234.9	2225.5	2566	3233.4	2750.5	4371.7	4754.7	540.7	496.3	372.4	High	High	High	High	High	High	High	High	High	High	High	High	1
FALSE	High	IsMasterProtein	P07237	Protein disulfide-isomerase OS=Homo sapiens OX=9606 GN=P4HB PE=1 SV=3	0	41.747	33	19	43	18	508	57.1	4.87	103.23	19	1	4988.8	7245.9	11356.6	5277.5	8900.2	13007.6	6666	12338.2	12722.4	1313.7	1231.4	926	High	High	High	High	High	High	High	High	High	High	High	High	1
FALSE	High	IsMasterProtein	O95202	Mitochondrial proton/calcium exchanger protein OS=Homo sapiens OX=9606 GN=LETM1 PE=1 SV=1	0	41.472	23	14	28	14	739	83.3	6.7	69.57	14	0	1835	2374.6	3470.4	1893.1	2660.6	3748.7	2267.3	3614.7	4135.3	525.1	498.4	394	High	High	High	High	High	High	High	High	High	High	High	High	1
FALSE	High	IsMasterProtein	P35908	Keratin, type II cytoskeletal 2 epidermal OS=Homo sapiens OX=9606 GN=KRT2 PE=1 SV=2	0	41.085	23	14	20	8	639	65.4	8	57.61	14	2	1025	1213.4	829.7	953.2	1456.2	1316.6	1515.5	2391.1	1262	1176.1	898.5	681.8	High	High	High	High	High	High	High	High	High	High	High	High	1
FALSE	High	IsMasterProtein	P15880	40S ribosomal protein S2 OS=Homo sapiens OX=9606 GN=RPS2 PE=1 SV=2	0	41.066	53	19	35	19	293	31.3	10.24	89.93	19	0	4643.8	6281.8	7997.7	4007.9	5319.7	6269.4	5900.9	9791.8	10158	1166.9	1057.9	837.2	High	High	High	High	High	High	High	High	High	High	High	High	1
FALSE	High	IsMasterProtein	P13010	X-ray repair cross-complementing protein 5 OS=Homo sapiens OX=9606 GN=XRCC5 PE=1 SV=3	0	41.046	25	16	22	16	732	82.7	5.81	66.04	16	0	2185.6	2795.3	4513	2339.1	2835.2	3862.2	2396.6	4044.7	4609.8	640.3	596.5	456.4	High	High	High	High	High	High	High	High	High	High	High	High	1
FALSE	High	IsMasterProtein	O76021	Ribosomal L1 domain-containing protein 1 OS=Homo sapiens OX=9606 GN=RSL1D1 PE=1 SV=3	0	40.095	32	14	25	14	490	54.9	10.13	64.31	14	0	2786.2	3272	3863.1	2551.7	2499.9	3020.1	3399.3	4323.1	4766.7	665.7	593.7	501.7	High	High	High	High	High	High	High	High	High	High	High	High	1
FALSE	High	IsMasterProtein	Q14103	Heterogeneous nuclear ribonucleoprotein D0 OS=Homo sapiens OX=9606 GN=HNRNPD PE=1 SV=1	0	40.052	32	11	27	9	355	38.4	7.81	68.95	11	2	2794.9	3687.9	5510.1	2332.9	2922.7	3959.5	3105.5	5444	5775.5	561.4	512	383	High	High	High	High	High	High	High	High	High	High	High	High	1
FALSE	High	IsMasterProtein	Q16891	MICOS complex subunit MIC60 OS=Homo sapiens OX=9606 GN=IMMT PE=1 SV=1	0	40.004	23	15	24	15	758	83.6	6.48	67.89	15	0	2006.1	2506.4	3426.5	1836.8	2382.5	3177.2	2138.2	3081.7	3622.9	514.8	459.7	380.7	High	High	High	High	High	High	High	High	High	High	High	High	1
FALSE	High	IsMasterProtein	Q15366	Poly(rC)-binding protein 2 OS=Homo sapiens OX=9606 GN=PCBP2 PE=1 SV=1	0	39.534	32	10	25	5	365	38.6	6.79	69.27	10	5	2005.2	2342.2	3157.6	2080.4	2441	2970.9	2318.1	3178.9	3733.7	460.7	439.2	342.7	High	High	High	High	High	High	High	High	High	High	High	High	1
FALSE	High	IsMasterProtein	P25205	DNA replication licensing factor MCM3 OS=Homo sapiens OX=9606 GN=MCM3 PE=1 SV=3	0	38.963	13	10	16	10	808	90.9	5.77	43.93	10	0	1259.1	1616.8	2485.7	1178.1	1518.8	2059	1299.4	2211.2	2554.9	336.3	307.2	295.5	High	High	High	High	High	High	High	High	High	High	High	High	1
FALSE	High	IsMasterProtein	P04843	Dolichyl-diphosphooligosaccharide--protein glycosyltransferase subunit 1 OS=Homo sapiens OX=9606 GN=RPN1 PE=1 SV=1	0	38.798	23	14	25	14	607	68.5	6.38	72.95	14	0	2597.6	3230.5	4191.6	2698.2	3515	4633.8	2780.4	4175.8	4968	457.2	414.5	322.4	High	High	High	High	High	High	High	High	High	High	High	High	1
FALSE	High	IsMasterProtein	O60506-3	Isoform 3 of Heterogeneous nuclear ribonucleoprotein Q OS=Homo sapiens OX=9606 GN=SYNCRIP	0	37.62	23	12	22	8	562	62.6	7.56	65.6	12	4	2503.6	2966	3946.1	2318.5	2497.7	3208.1	2771.7	4304.3	4477.8	496.2	466.4	330.8	High	High	High	High	High	High	High	High	High	High	High	High	1
FALSE	High	IsMasterProtein	P13645	Keratin, type I cytoskeletal 10 OS=Homo sapiens OX=9606 GN=KRT10 PE=1 SV=6	0	37.292	21	15	34	12	584	58.8	5.21	77.03	15	2	1905.1	2395.6	1640	1755.2	2738.9	2539.3	3292.1	4078.1	2510.4	2494	1844.7	1490.2	High	High	High	High	High	High	High	High	High	High	High	High	1
FALSE	High	IsMasterProtein	P06576	ATP synthase subunit beta, mitochondrial OS=Homo sapiens OX=9606 GN=ATP5F1B PE=1 SV=3	0	36.983	25	11	20	11	529	56.5	5.4	60.25	11	0	1565.4	1931.8	2843.3	1561	2231.8	2957.8	1742	2770.3	2726.7	371.8	328	279.4	High	High	High	High	High	High	High	High	High	High	High	High	1
FALSE	High	IsMasterProtein	Q14566	DNA replication licensing factor MCM6 OS=Homo sapiens OX=9606 GN=MCM6 PE=1 SV=1	0	36.769	11	9	17	9	821	92.8	5.41	55.18	9	0	1797.7	2369	3674.4	1731.5	2324	3024.6	1864.6	3418.3	3588.7	389.8	357.2	276.9	High	High	High	High	High	High	High	High	High	High	High	High	1
FALSE	High	IsMasterProtein	P04406	Glyceraldehyde-3-phosphate dehydrogenase OS=Homo sapiens OX=9606 GN=GAPDH PE=1 SV=3	0	36.753	40	12	37	12	335	36	8.46	92.28	12	0	5039.5	6356.3	7667.7	4848.2	6087.7	7246	5685.6	8814.4	9119.7	1297.1	1110.9	1036.9	High	High	High	High	High	High	High	High	High	High	High	High	1
FALSE	High	IsMasterProtein	P49411	Elongation factor Tu, mitochondrial OS=Homo sapiens OX=9606 GN=TUFM PE=1 SV=2	0	36.328	21	10	17	10	452	49.5	7.61	48.81	10	0	1716.6	2024.6	2777	1692.6	2307.5	3009.9	1798.1	2626.6	2884.9	361.8	344.7	265.7	High	High	High	High	High	High	High	High	High	High	High	High	1
FALSE	High	IsMasterProtein	P09874	Poly [ADP-ribose] polymerase 1 OS=Homo sapiens OX=9606 GN=PARP1 PE=1 SV=4	0	36.283	14	13	17	13	1014	113	8.88	45.04	13	0	1585.9	1761.1	2337.9	1736.9	1687.2	1922.8	1664.5	1996.1	2456.1	555.9	563.9	475	High	High	High	High	High	High	High	High	High	High	High	High	1
FALSE	High	IsMasterProtein	P18124	60S ribosomal protein L7 OS=Homo sapiens OX=9606 GN=RPL7 PE=1 SV=1	0	36.072	42	11	18	11	248	29.2	10.65	52.69	11	0	2032	2204.3	3380.3	1523	2061.9	2433.4	2407.7	3582.7	3924.2	501.6	462.1	383.3	High	High	High	High	High	High	High	High	High	High	High	High	1
FALSE	High	IsMasterProtein	P62701	40S ribosomal protein S4, X isoform OS=Homo sapiens OX=9606 GN=RPS4X PE=1 SV=2	0	35.328	48	13	28	13	263	29.6	10.15	76.74	13	0	3213.2	4325.3	5592.3	2604.9	3474.8	4446.4	4144.6	6695.3	6835.5	763.7	690.8	509	High	High	High	High	High	High	High	High	High	High	High	High	1
FALSE	High	IsMasterProtein	P55072	Transitional endoplasmic reticulum ATPase OS=Homo sapiens OX=9606 GN=VCP PE=1 SV=4	0	35.277	13	10	12	10	806	89.3	5.26	37.58	10	0	1266.1	1313.4	2024.8	1111.4	1421.7	1755.8	1259.3	1744.9	1900.7	627.9	534.1	529.3	High	High	High	High	High	High	High	High	High	High	High	High	1
FALSE	High	IsMasterProtein	Q9BQG0	Myb-binding protein 1A OS=Homo sapiens OX=9606 GN=MYBBP1A PE=1 SV=2	0	34.981	11	13	21	13	1328	148.8	9.28	53.9	13	0	1520.5	1820.2	2264.4	1324.1	1538.8	1780.1	1902.2	2701.2	2884.7	432.6	390.6	345.1	High	High	High	High	High	High	High	High	High	High	High	High	1
FALSE	High	IsMasterProtein	Q92945	Far upstream element-binding protein 2 OS=Homo sapiens OX=9606 GN=KHSRP PE=1 SV=4	0	34.923	22	16	25	11	711	73.1	7.3	62.68	16	5	2846.8	3316.6	4000	2884.1	2662.4	3046.2	3479.7	4618.1	5262.9	873	749.8	687	High	High	High	High	High	High	High	High	High	High	High	High	1
FALSE	High	IsMasterProtein	Q15233	Non-POU domain-containing octamer-binding protein OS=Homo sapiens OX=9606 GN=NONO PE=1 SV=4	0	34.839	35	14	29	12	471	54.2	8.95	58.49	14	1	2639.2	3128.3	4282.1	2747.5	2717.1	3253.1	3048.1	4507.5	4979.5	547.2	506.6	376.2	High	High	High	High	High	High	High	High	High	High	High	High	1
FALSE	High	IsMasterProtein	Q5JTH9	RRP12-like protein OS=Homo sapiens OX=9606 GN=RRP12 PE=1 SV=2	0	34.828	12	15	17	14	1297	143.6	8.75	45.96	15	1	1410.8	1839.4	2237	1322	1514.7	1799.1	1921.5	2769.5	2922.7	407.4	388.4	305.7	High	High	High	High	High	High	High	High	High	High	High	High	1
FALSE	High	IsMasterProtein	P30101	Protein disulfide-isomerase A3 OS=Homo sapiens OX=9606 GN=PDIA3 PE=1 SV=4	0	34.151	31	15	28	15	505	56.7	6.35	64.61	15	0	2343.7	2958.8	4569.6	2233	3295.5	4481.3	2632.3	4521.7	4836.5	635.4	577	467.5	High	High	High	High	High	High	High	High	High	High	High	High	1
FALSE	High	IsMasterProtein	P60842	Eukaryotic initiation factor 4A-I OS=Homo sapiens OX=9606 GN=EIF4A1 PE=1 SV=1	0	33.619	23	8	15	7	406	46.1	5.48	43.74	8	1	894.2	1073.9	1489.4	897.6	1091.8	1289.1	972	1450	1640.6	185.4	183.5	139.3	High	High	High	High	High	High	High	High	High	High	High	High	1
FALSE	High	IsMasterProtein	P23396	40S ribosomal protein S3 OS=Homo sapiens OX=9606 GN=RPS3 PE=1 SV=2	0	33.096	47	12	21	12	243	26.7	9.66	50.6	12	0	1891.7	2467.8	3648.3	1722.7	2334.8	2937	2472.7	3897.7	4154.6	532.5	471.5	387.9	High	High	High	High	High	High	High	High	High	High	High	High	1
FALSE	High	IsMasterProtein	Q96AG4	Leucine-rich repeat-containing protein 59 OS=Homo sapiens OX=9606 GN=LRRC59 PE=1 SV=1	0	33.079	28	8	18	8	307	34.9	9.57	50.48	8	0	2385.1	3009.9	3795.2	2387.3	3095.8	4068.2	2562.4	3574.1	4426.2	416.4	390.1	293.5	High	High	High	High	High	High	High	High	High	High	High	High	1
FALSE	High	IsMasterProtein	P51149	Ras-related protein Rab-7a OS=Homo sapiens OX=9606 GN=RAB7A PE=1 SV=1	0	33.056	38	6	11	6	207	23.5	6.7	37.65	6	0	825.9	1052.8	1562.6	830.5	1113.5	1484.4	833.4	1221.6	1529.1	239.8	216.4	175.5	High	High	High	High	High	High	High	High	High	High	High	High	1
FALSE	High	IsMasterProtein	P05388	60S acidic ribosomal protein P0 OS=Homo sapiens OX=9606 GN=RPLP0 PE=1 SV=1	0	32.662	27	7	11	7	317	34.3	5.97	46.12	7	0	907.3	1149.8	1720.5	859.4	1244.4	1479.4	1235.9	1982.6	1977.3	254.6	253.6	186.5	High	High	High	High	High	High	High	High	High	High	High	High	1
FALSE	High	IsMasterProtein	P43304	Glycerol-3-phosphate dehydrogenase, mitochondrial OS=Homo sapiens OX=9606 GN=GPD2 PE=1 SV=3	0	32.458	14	11	18	11	727	80.8	7.69	52.18	11	0	1851.2	2447.8	3191.8	1537.4	2218.9	2894.9	1951.5	3132.6	3456.2	402.9	370.8	292	High	High	High	High	High	High	High	High	High	High	High	High	1
FALSE	High	IsMasterProtein	P42704	Leucine-rich PPR motif-containing protein, mitochondrial OS=Homo sapiens OX=9606 GN=LRPPRC PE=1 SV=3	0	32.416	9	14	19	14	1394	157.8	6.13	39.1	14	0	1399.2	1366.7	1994.5	1224.9	1678	2037.8	1529	1837.5	2207.9	413.6	406.1	344.1	High	High	High	High	High	High	High	High	High	High	High	High	1
FALSE	High	IsMasterProtein	P23528	Cofilin-1 OS=Homo sapiens OX=9606 GN=CFL1 PE=1 SV=3	0	32.27	57	9	14	8	166	18.5	8.09	33.95	9	2	1237.7	1526.2	1974.4	1178.3	1465.4	1752.3	1228.6	1788.1	1975.5	310.7	302.5	231	High	High	High	High	High	High	High	High	High	High	High	High	1
FALSE	High	IsMasterProtein	P31943	Heterogeneous nuclear ribonucleoprotein H OS=Homo sapiens OX=9606 GN=HNRNPH1 PE=1 SV=4	0	31.77	23	9	22	2	449	49.2	6.3	65.2	9	0	288.1	337.1	409.1	285.3	276.3	335.1	349.1	490.9	554.5	101.1	84	72.9	High	High	High	High	High	High	High	High	High	High	High	High	1
FALSE	High	IsMasterProtein	Q92841	Probable ATP-dependent RNA helicase DDX17 OS=Homo sapiens OX=9606 GN=DDX17 PE=1 SV=2	0	31.245	15	10	14	4	729	80.2	8.27	40.85	10	0	318.9	390	430	325.2	326	352.6	366.6	508.9	527.9	115.1	93.7	93.9	High	High	High	High	High	High	High	High	High	High	High	High	1
FALSE	High	IsMasterProtein	P02786	Transferrin receptor protein 1 OS=Homo sapiens OX=9606 GN=TFRC PE=1 SV=2	0	31.233	16	12	19	12	760	84.8	6.61	46.57	12	0	1771.8	1999.1	2872.4	1474.3	1857.4	2370.7	1897.8	2563.2	2945.3	462.3	416.5	365.9	High	High	High	High	High	High	High	High	High	High	High	High	1
FALSE	High	IsMasterProtein	Q562R1	Beta-actin-like protein 2 OS=Homo sapiens OX=9606 GN=ACTBL2 PE=1 SV=2	0	31.204	18	6	38	1	376	42	5.59	96.51	6	0	31	31.7	48.2	46.3	34.5	39.3	43.2	53.9	56.9	27.4	22.4	29.2	High	High	High	High	High	High	High	High	High	High	High	High	1
FALSE	High	IsMasterProtein	Q00325	Phosphate carrier protein, mitochondrial OS=Homo sapiens OX=9606 GN=SLC25A3 PE=1 SV=2	0	30.725	28	10	23	10	362	40.1	9.38	64.33	10	0	3910.4	5096.4	6204.3	3516.8	4690.1	6142.2	4044	6289.3	6950.8	798.9	694.1	599.4	High	High	High	High	High	High	High	High	High	High	High	High	1
FALSE	High	IsMasterProtein	O43707	Alpha-actinin-4 OS=Homo sapiens OX=9606 GN=ACTN4 PE=1 SV=2	0	30.636	15	13	19	10	911	104.8	5.44	34.7	13	3	1082.1	1137	1438.2	1264.4	1069.1	1227.6	1403.1	1354.9	1408.2	313.5	317.7	271.2	High	High	High	High	High	High	High	High	High	High	High	High	1
FALSE	High	IsMasterProtein	P06733	Alpha-enolase OS=Homo sapiens OX=9606 GN=ENO1 PE=1 SV=2	0	30.631	23	9	20	9	434	47.1	7.39	53.22	9	0	2398.5	3141.2	3705.8	2385.3	3125.9	3510.2	2845.6	4404.6	4435.6	622.1	570	465.4	High	High	High	High	High	High	High	High	High	High	High	High	1
FALSE	High	IsMasterProtein	P46087	Probable 28S rRNA (cytosine(4447)-C(5))-methyltransferase OS=Homo sapiens OX=9606 GN=NOP2 PE=1 SV=2	0	30.612	22	18	25	18	812	89.2	9.23	48.88	18	0	2136.9	2311.6	3131.4	1649.4	1895.7	2172.5	2300.8	3239.2	3527	612	563.8	491.3	High	High	High	High	High	High	High	High	High	High	High	High	1
FALSE	High	IsMasterProtein	P49368	T-complex protein 1 subunit gamma OS=Homo sapiens OX=9606 GN=CCT3 PE=1 SV=4	0	30.057	22	13	14	13	545	60.5	6.49	34.85	13	0	1306.1	1548.8	2149.7	1245.8	1536.7	1834.2	1569	2250.6	2697.5	377.3	360.5	279.3	High	High	High	High	High	High	High	High	High	High	High	High	1
FALSE	High	IsMasterProtein	O96005	Cleft lip and palate transmembrane protein 1 OS=Homo sapiens OX=9606 GN=CLPTM1 PE=1 SV=1	0	30.037	16	7	11	7	669	76	6.3	37.27	7	0	509.3	615.4	897.1	522.4	709.9	944.9	634.6	861.3	1075.3	220.5	207.2	173.8	High	High	High	High	High	High	High	High	High	High	High	High	1
FALSE	High	IsMasterProtein	O43390	Heterogeneous nuclear ribonucleoprotein R OS=Homo sapiens OX=9606 GN=HNRNPR PE=1 SV=1	0	29.819	17	10	12	6	633	70.9	8.13	37.09	10	0	403.6	436.9	641.6	377.9	380.9	467.1	456.4	638.9	718.5	116.6	97.5	78.2	High	High	High	High	High	High	High	High	High	High	High	High	1
FALSE	High	IsMasterProtein	Q9BXP5	Serrate RNA effector molecule homolog OS=Homo sapiens OX=9606 GN=SRRT PE=1 SV=1	0	29.767	15	11	15	11	876	100.6	5.96	43.82	11	0	1206.1	1464.8	2071.5	1035.1	1274.6	1626	1409.5	2261.5	2405.5	273.3	226.4	180.4	High	High	High	High	High	High	High	High	High	High	High	High	1
FALSE	High	IsMasterProtein	Q12797	Aspartyl/asparaginyl beta-hydroxylase OS=Homo sapiens OX=9606 GN=ASPH PE=1 SV=3	0	29.674	9	5	15	5	758	85.8	5.01	79	5	0	779.6	1019.9	1556.1	791.3	1105.1	1559.6	834.9	1472.7	1651.3	169.2	177.3	113.5	High	High	High	High	High	High	High	High	High	High	High	High	1
FALSE	High	IsMasterProtein	Q02878	60S ribosomal protein L6 OS=Homo sapiens OX=9606 GN=RPL6 PE=1 SV=3	0	29.516	40	12	19	12	288	32.7	10.58	51.78	12	0	2929.3	3325.7	4215.4	2547.3	3087.5	3468	3587.4	4934.3	5210.5	785.6	1035.4	645.8	High	High	High	High	High	High	High	High	High	High	High	High	1
FALSE	High	IsMasterProtein	P27348	14-3-3 protein theta OS=Homo sapiens OX=9606 GN=YWHAQ PE=1 SV=1	0	29.44	30	8	17	3	245	27.7	4.78	46.49	8	1	585.2	721.5	975.2	627.9	777.5	964.1	696.7	970.2	1105.4	159.5	146.1	121.5	High	High	High	High	High	High	High	High	High	High	High	High	1
FALSE	High	IsMasterProtein	Q9H0U4	Ras-related protein Rab-1B OS=Homo sapiens OX=9606 GN=RAB1B PE=1 SV=1	0	29.415	51	10	23	3	201	22.2	5.73	65.06	10	0	355.4	485.9	635.8	346.4	488.7	638.6	447.9	565.8	642.1	109.8	98.3	79.1	High	High	High	High	High	High	High	High	High	High	High	High	1
FALSE	High	IsMasterProtein	P63104	14-3-3 protein zeta/delta OS=Homo sapiens OX=9606 GN=YWHAZ PE=1 SV=1	0	29.399	46	10	21	5	245	27.7	4.79	51.27	10	7	2007.7	2483.4	3279.3	2199.3	2598.4	3035.4	2323.3	3543	3645.7	580.5	608.5	442.1	High	High	High	High	High	High	High	High	High	High	High	High	1
FALSE	High	IsMasterProtein	Q15758	Neutral amino acid transporter B(0) OS=Homo sapiens OX=9606 GN=SLC1A5 PE=1 SV=2	0	29.16	16	7	13	7	541	56.6	5.48	42.07	7	0	806.4	1049.1	1742.2	724.7	960.6	1490.3	875.7	1390	1639.8	189.8	182.5	131.4	High	High	High	High	High	High	High	High	High	High	High	High	1
FALSE	High	IsMasterProtein	O14979	Heterogeneous nuclear ribonucleoprotein D-like OS=Homo sapiens OX=9606 GN=HNRNPDL PE=1 SV=3	0	29.11	19	7	18	6	420	46.4	9.57	45.7	7	0	1281.3	1271.5	1908.9	1042.8	1113.8	1345	1286.5	1829.3	1862.8	377.6	357.9	298.1	High	High	High	High	High	High	High	High	High	High	High	High	1
FALSE	High	IsMasterProtein	P34897	Serine hydroxymethyltransferase, mitochondrial OS=Homo sapiens OX=9606 GN=SHMT2 PE=1 SV=3	0	28.958	22	13	19	13	504	56	8.53	48.88	13	0	2056.1	2509.8	3427.3	1955	2831.5	3453.4	2384.8	3726.4	3892.5	435.6	404.5	323.4	High	High	High	High	High	High	High	High	High	High	High	High	1
FALSE	High	IsMasterProtein	P17980	26S proteasome regulatory subunit 6A OS=Homo sapiens OX=9606 GN=PSMC3 PE=1 SV=3	0	28.872	23	7	9	7	439	49.2	5.24	30.91	7	0	688.5	818.8	1266.3	671.8	835	1043.3	790.8	1277.6	1447.6	322.4	284.8	283	High	High	High	High	High	High	High	High	High	High	High	High	1
FALSE	High	IsMasterProtein	Q8IY81	pre-rRNA 2'-O-ribose RNA methyltransferase FTSJ3 OS=Homo sapiens OX=9606 GN=FTSJ3 PE=1 SV=2	0	28.762	12	9	9	9	847	96.5	8.4	29.4	9	0	1149	1274.1	1655.7	981.5	984	1066.1	1232.3	1707.1	1772.8	329.5	269.5	266.1	High	High	High	High	High	High	High	High	High	High	High	High	1
FALSE	High	IsMasterProtein	P07195	L-lactate dehydrogenase B chain OS=Homo sapiens OX=9606 GN=LDHB PE=1 SV=2	0	28.588	37	13	22	11	334	36.6	6.05	52.14	13	2	2829.3	3287.9	4062.3	3042.2	3742.2	4219.6	3302.6	4876.1	5053.9	623.7	563.5	484.9	High	High	High	High	High	High	High	High	High	High	High	High	1
FALSE	High	IsMasterProtein	Q92804	TATA-binding protein-associated factor 2N OS=Homo sapiens OX=9606 GN=TAF15 PE=1 SV=1	0	28.507	25	9	20	6	592	61.8	8.02	58.99	9	3	5684.3	6262.2	8413.8	4650.1	5559.8	6399.2	5158.3	8115.6	8186	698.1	571.1	414.7	High	High	High	High	High	High	High	High	High	High	High	High	1
FALSE	High	IsMasterProtein	P52597	Heterogeneous nuclear ribonucleoprotein F OS=Homo sapiens OX=9606 GN=HNRNPF PE=1 SV=3	0	28.19	22	9	16	7	415	45.6	5.58	49.26	9	1	1510.9	1918.3	2148.9	1725.1	1523.5	1814.5	1879.4	2625.3	2772	366.9	310.8	256.1	High	High	High	High	High	High	High	High	High	High	High	High	1
FALSE	High	IsMasterProtein	P63244	Receptor of activated protein C kinase 1 OS=Homo sapiens OX=9606 GN=RACK1 PE=1 SV=3	0	27.849	33	11	17	11	317	35.1	7.69	51.96	11	0	2827.4	3574.1	4711.6	2475.8	3631.8	4067.7	3361.6	5326.1	5421.4	724.9	642.7	565.1	High	High	High	High	High	High	High	High	High	High	High	High	1
FALSE	High	IsMasterProtein	P46781	40S ribosomal protein S9 OS=Homo sapiens OX=9606 GN=RPS9 PE=1 SV=3	0	27.818	47	11	17	11	194	22.6	10.65	37.16	11	0	2275	3056.6	4142.1	1827.9	2633.7	3146.3	2858.8	4825.5	4952.2	412.9	388	254.7	High	High	High	High	High	High	High	High	High	High	High	High	1
FALSE	High	IsMasterProtein	Q99729-2	Isoform 2 of Heterogeneous nuclear ribonucleoprotein A/B OS=Homo sapiens OX=9606 GN=HNRNPAB	0	27.798	23	8	22	6	332	35.9	6.95	49.51	8	0	2576.7	2784.5	4157.7	1926.6	2077.5	2731.8	2402.8	3553.8	3883.4	378	387.2	286.8	High	High	High	High	High	High	High	High	High	High	High	High	1
FALSE	High	IsMasterProtein	P47985	Cytochrome b-c1 complex subunit Rieske, mitochondrial OS=Homo sapiens OX=9606 GN=UQCRFS1 PE=1 SV=2	0	27.708	32	7	12	7	274	29.6	8.32	38.01	7	0	533.8	638.1	902.5	508.2	668.9	806.9	567.3	879.2	925.8	142.6	138.7	92.9	High	High	High	High	High	High	High	High	High	High	High	High	1
FALSE	High	IsMasterProtein	P31942	Heterogeneous nuclear ribonucleoprotein H3 OS=Homo sapiens OX=9606 GN=HNRNPH3 PE=1 SV=2	0	27.643	15	4	13	3	346	36.9	6.87	41.94	4	0	323	387.8	560.3	290	357.3	447	386.6	624.8	698.6	129.8	112.2	94.4	High	High	High	High	High	High	High	High	High	High	High	High	1
FALSE	High	IsMasterProtein	P62820	Ras-related protein Rab-1A OS=Homo sapiens OX=9606 GN=RAB1A PE=1 SV=3	0	27.615	54	11	23	4	205	22.7	6.21	58.22	11	8	2907.5	3999.7	5117.8	2895.6	3882.3	5121.3	2967.1	4796.5	5284.8	777.5	632	623.8	High	High	High	High	High	High	High	High	High	High	High	High	1
FALSE	High	IsMasterProtein	Q14152	Eukaryotic translation initiation factor 3 subunit A OS=Homo sapiens OX=9606 GN=EIF3A PE=1 SV=1	0	27.58	11	13	13	13	1382	166.5	6.79	25.41	13	0	483.1	511.8	696.1	464.4	574.3	620.3	555.2	703.8	798.4	165.8	179.3	155.8	High	High	High	High	High	High	High	High	High	High	High	High	1
FALSE	High	IsMasterProtein	P28331	NADH-ubiquinone oxidoreductase 75 kDa subunit, mitochondrial OS=Homo sapiens OX=9606 GN=NDUFS1 PE=1 SV=3	0	27.144	11	6	6	6	727	79.4	6.23	21.25	6	0	393.1	461.8	583.9	437.5	521.5	616.5	502.8	643.2	707.5	186.6	180.2	157.9	High	High	High	High	High	High	High	High	High	High	High	High	1
FALSE	High	IsMasterProtein	Q15365	Poly(rC)-binding protein 1 OS=Homo sapiens OX=9606 GN=PCBP1 PE=1 SV=2	0	27.074	29	9	19	4	356	37.5	7.09	43.76	9	0	461.7	535.1	644.1	493.6	548.3	667.5	524.7	712.5	737	238.5	204.8	199.8	High	High	High	High	High	High	High	High	High	High	High	High	1
FALSE	High	IsMasterProtein	P62241	40S ribosomal protein S8 OS=Homo sapiens OX=9606 GN=RPS8 PE=1 SV=2	0	26.897	45	8	13	8	208	24.2	10.32	36.3	8	0	1631.2	2130.8	2770.4	1378.5	1831.6	2190.8	1913.4	3198.8	3282.7	287.7	259.2	194.3	High	High	High	High	High	High	High	High	High	High	High	High	1
FALSE	High	IsMasterProtein	P22087	rRNA 2'-O-methyltransferase fibrillarin OS=Homo sapiens OX=9606 GN=FBL PE=1 SV=2	0	26.863	26	8	14	8	321	33.8	10.18	41.29	8	0	1030.2	1206.2	1677.5	1012	1049.9	1278	1161.4	1662.5	1891.1	257.4	254.2	210.3	High	High	High	High	High	High	High	High	High	High	High	High	1
FALSE	High	IsMasterProtein	Q5SSJ5	Heterochromatin protein 1-binding protein 3 OS=Homo sapiens OX=9606 GN=HP1BP3 PE=1 SV=1	0	26.777	22	12	22	12	553	61.2	9.67	41.62	12	0	2019	2608.9	3369.4	1728.8	2128.3	2591.2	2331.8	3582.1	3602.7	625.3	560.8	513.2	High	High	High	High	High	High	High	High	High	High	High	High	1
FALSE	High	IsMasterProtein	Q99714	3-hydroxyacyl-CoA dehydrogenase type-2 OS=Homo sapiens OX=9606 GN=HSD17B10 PE=1 SV=3	0	26.475	22	3	6	3	261	26.9	7.78	21.49	3	0	100.6	118.1	157.2	115.9	129.3	147.3	131.3	171.4	190.1	83	63.8	60	High	High	High	High	High	High	High	High	High	High	High	High	1
FALSE	High	IsMasterProtein	O75643	U5 small nuclear ribonucleoprotein 200 kDa helicase OS=Homo sapiens OX=9606 GN=SNRNP200 PE=1 SV=2	0	26.445	5	9	14	9	2136	244.4	6.06	41.01	9	0	931.1	895	1185.8	811.8	771.2	929.2	943.2	1131.4	1258.5	318.3	270.2	282.7	High	High	High	High	High	High	High	High	High	High	High	High	1
FALSE	High	IsMasterProtein	P12004	Proliferating cell nuclear antigen OS=Homo sapiens OX=9606 GN=PCNA PE=1 SV=1	0	26.403	28	6	14	6	261	28.8	4.69	39.94	6	0	698	784.7	1202.5	706.8	857.6	1041	805.3	1192.8	1300.5	242.1	246.9	192.6	High	High	High	High	High	High	High	High	High	High	High	High	1
FALSE	High	IsMasterProtein	Q15393	Splicing factor 3B subunit 3 OS=Homo sapiens OX=9606 GN=SF3B3 PE=1 SV=4	0	26.248	10	11	12	11	1217	135.5	5.26	32.61	11	0	875	975.8	1484.8	957.8	956	1248.4	897	1284.7	1632.2	276.9	223.8	226.4	High	High	High	High	High	High	High	High	High	High	High	High	1
FALSE	High	IsMasterProtein	P61247	40S ribosomal protein S3a OS=Homo sapiens OX=9606 GN=RPS3A PE=1 SV=2	0	26.247	35	11	28	11	264	29.9	9.73	73.34	11	0	3605.3	4605.7	6205.4	2948.1	3916.5	5096.5	4309.2	7552.2	7789.6	685.9	651.8	425.5	High	High	High	High	High	High	High	High	High	High	High	High	1
FALSE	High	IsMasterProtein	Q9Y277	Voltage-dependent anion-selective channel protein 3 OS=Homo sapiens OX=9606 GN=VDAC3 PE=1 SV=1	0	26.002	28	8	21	6	283	30.6	8.66	69.49	8	0	2063.8	2753.7	4044.3	2321.4	3354.6	5022.8	2188	4205.2	4700.1	414.8	327.8	217.6	High	High	High	High	High	High	High	High	High	High	High	High	1
FALSE	High	IsMasterProtein	P26368	Splicing factor U2AF 65 kDa subunit OS=Homo sapiens OX=9606 GN=U2AF2 PE=1 SV=4	0	25.742	15	4	13	4	475	53.5	9.09	48.39	4	0	576.3	626.3	868.9	665.4	559.6	686	607.5	872.6	915.1	118.4	109.2	93	High	High	High	High	High	High	High	High	High	High	High	High	1
FALSE	High	IsMasterProtein	P43243	Matrin-3 OS=Homo sapiens OX=9606 GN=MATR3 PE=1 SV=2	0	25.733	15	12	17	12	847	94.6	6.25	50.21	12	0	1879.4	2031.9	2219.9	2154.5	1431.1	1572	2450.5	2924.4	3462.2	530.6	442	409.6	High	High	High	High	High	High	High	High	High	High	High	High	1
FALSE	High	IsMasterProtein	P35579	Myosin-9 OS=Homo sapiens OX=9606 GN=MYH9 PE=1 SV=4	0	25.445	5	9	11	9	1960	226.4	5.6	22.31	9	0	1388.4	1255.1	1307.3	1190.5	1243.5	1223.5	1621.5	1277.2	1398.3	503.1	519.5	415	High	High	High	High	High	High	High	High	High	High	High	High	1
FALSE	High	IsMasterProtein	Q9H9B4	Sideroflexin-1 OS=Homo sapiens OX=9606 GN=SFXN1 PE=1 SV=4	0	25.174	26	6	12	6	322	35.6	9.07	37	6	0	657.9	834.7	1123.8	582.6	766.1	972.9	658.8	1035.9	1177	184.1	159.6	143.8	High	High	High	High	High	High	High	High	High	High	High	High	1
FALSE	High	IsMasterProtein	Q16531	DNA damage-binding protein 1 OS=Homo sapiens OX=9606 GN=DDB1 PE=1 SV=1	0	25.155	9	11	12	11	1140	126.9	5.26	29.68	11	0	809.1	977	1397.5	882.1	1106	1354.3	927.9	1299.8	1448.7	305.8	250.9	251.4	High	High	High	High	High	High	High	High	High	High	High	High	1
FALSE	High	IsMasterProtein	P62753	40S ribosomal protein S6 OS=Homo sapiens OX=9606 GN=RPS6 PE=1 SV=1	0	24.997	24	8	19	8	249	28.7	10.84	49.2	8	0	2373.6	3100.4	4086.4	1973.3	2775.3	3304.3	3075.3	5015.3	5273.6	450.2	506.6	322.9	High	High	High	High	High	High	High	High	High	High	High	High	1
FALSE	High	IsMasterProtein	P13667	Protein disulfide-isomerase A4 OS=Homo sapiens OX=9606 GN=PDIA4 PE=1 SV=2	0	24.913	16	8	11	8	645	72.9	5.07	31.16	8	0	585.4	710	1017	556.1	754	997.3	669.1	981.5	1088.7	188.9	198	159.9	High	High	High	High	High	High	High	High	High	High	High	High	1
FALSE	High	IsMasterProtein	Q13242	Serine/arginine-rich splicing factor 9 OS=Homo sapiens OX=9606 GN=SRSF9 PE=1 SV=1	0	24.875	38	8	13	8	221	25.5	8.65	32.38	8	0	844.3	988.1	1376.8	634.7	746.6	903.6	882.5	1349.2	1405.8	237.4	235.2	181.6	High	High	High	High	High	High	High	High	High	High	High	High	1
FALSE	High	IsMasterProtein	Q06830	Peroxiredoxin-1 OS=Homo sapiens OX=9606 GN=PRDX1 PE=1 SV=1	0	24.749	41	8	15	8	199	22.1	8.13	39.4	8	0	1868.6	2393.8	3222.1	2111.3	2794	3403.9	2060.8	3230	3377.5	444.2	404.2	401	High	High	High	High	High	High	High	High	High	High	High	High	1
FALSE	High	IsMasterProtein	Q9H0A0	RNA cytidine acetyltransferase OS=Homo sapiens OX=9606 GN=NAT10 PE=1 SV=2	0	24.665	10	8	9	8	1025	115.7	8.27	30.4	8	0	985.4	1147.2	1499	895.8	1000.6	1143.3	1098.2	1639.9	1680.6	376	325.8	324	High	High	High	High	High	High	High	High	High	High	High	High	1
FALSE	High	IsMasterProtein	P62917	60S ribosomal protein L8 OS=Homo sapiens OX=9606 GN=RPL8 PE=1 SV=2	0	24.624	37	9	18	9	257	28	11.03	48.3	9	0	2569.6	3407	4185.4	2051.5	2808.3	3429.6	3175.9	5297.7	5287.5	621.8	597.4	420.4	High	High	High	High	High	High	High	High	High	High	High	High	1
FALSE	High	IsMasterProtein	Q9NUJ1	Palmitoyl-protein thioesterase ABHD10, mitochondrial OS=Homo sapiens OX=9606 GN=ABHD10 PE=1 SV=1	0	24.586	23	5	9	5	306	33.9	8.57	35.79	5	0	785.2	1004.7	1263.6	827.2	1093.6	1261.5	816.3	1218.7	1320.7	300.7	262.6	250.1	High	High	High	High	High	High	High	High	High	High	High	High	1
FALSE	High	IsMasterProtein	P04075	Fructose-bisphosphate aldolase A OS=Homo sapiens OX=9606 GN=ALDOA PE=1 SV=2	0	24.525	45	12	15	9	364	39.4	8.09	40.39	12	2	1117.6	1283.6	1668.3	1108	1410.7	1549.4	1326.5	2009.1	2093.6	352.2	312.2	279.5	High	High	High	High	High	High	High	High	High	High	High	High	1
FALSE	High	IsMasterProtein	P62258	14-3-3 protein epsilon OS=Homo sapiens OX=9606 GN=YWHAE PE=1 SV=1	0	24.385	30	8	15	5	255	29.2	4.74	38.66	8	0	517	636.3	878.5	514.1	631	759.5	631.3	954.2	1006.8	164.4	169.8	151.4	High	High	High	High	High	High	High	High	High	High	High	High	1
FALSE	High	IsMasterProtein	P33992	DNA replication licensing factor MCM5 OS=Homo sapiens OX=9606 GN=MCM5 PE=1 SV=5	0	24.304	13	9	14	9	734	82.2	8.37	38.88	9	0	1119.9	1376.3	2073.2	1080.7	1336.3	1758.5	1260.7	1964.2	2188.7	441.5	420	366.9	High	High	High	High	High	High	High	High	High	High	High	High	1
FALSE	High	IsMasterProtein	P61204	ADP-ribosylation factor 3 OS=Homo sapiens OX=9606 GN=ARF3 PE=1 SV=2	0	24.204	39	6	12	2	181	20.6	7.43	35.93	6	4	1063.3	1444.7	2119.1	1053.6	1424.5	1960.8	1176.4	2040.3	2215	269.1	262.6	178.7	High	High	High	High	High	High	High	High	High	High	High	High	1
FALSE	High	IsMasterProtein	Q12905	Interleukin enhancer-binding factor 2 OS=Homo sapiens OX=9606 GN=ILF2 PE=1 SV=2	0	24.193	28	9	11	9	390	43	5.26	30.37	9	0	904.6	980.4	1458.7	964.3	936.2	1108.8	1040.5	1415.8	1585.8	293.3	298.1	241.7	High	High	High	High	High	High	High	High	High	High	High	High	1
FALSE	High	IsMasterProtein	Q13200	26S proteasome non-ATPase regulatory subunit 2 OS=Homo sapiens OX=9606 GN=PSMD2 PE=1 SV=3	0	24.143	10	9	10	9	908	100.1	5.2	27.77	9	0	1182.5	1411.3	2107	1109.6	1452.4	1896.2	1397.5	2089.4	2544.9	415	349.1	343.5	High	High	High	High	High	High	High	High	High	High	High	High	1
FALSE	High	IsMasterProtein	P38159	RNA-binding motif protein, X chromosome OS=Homo sapiens OX=9606 GN=RBMX PE=1 SV=3	0	23.95	26	13	24	13	391	42.3	10.05	53.1	13	0	2722.7	2528.9	3734.6	2183.2	2044.2	2490.5	2620.1	3641.1	3586.8	552.4	505.8	384.4	High	High	High	High	High	High	High	High	High	High	High	High	1
FALSE	High	IsMasterProtein	Q9Y5B9	FACT complex subunit SPT16 OS=Homo sapiens OX=9606 GN=SUPT16H PE=1 SV=1	0	23.887	6	6	10	6	1047	119.8	5.66	29.45	6	0	993.1	1095.8	1524.9	1012.4	1039.4	1286.2	1039.6	1405.4	1580.6	297.1	266.4	254.2	High	High	High	High	High	High	High	High	High	High	High	High	1
FALSE	High	IsMasterProtein	O94906	Pre-mRNA-processing factor 6 OS=Homo sapiens OX=9606 GN=PRPF6 PE=1 SV=1	0	23.862	13	13	14	13	941	106.9	8.25	25.23	13	0	898.1	1028.4	1336.3	765	890.5	1003.2	1102.6	1587.1	1656.9	332.3	303	254.5	High	High	High	High	High	High	High	High	High	High	High	High	1
FALSE	High	IsMasterProtein	P36873	Serine/threonine-protein phosphatase PP1-gamma catalytic subunit OS=Homo sapiens OX=9606 GN=PPP1CC PE=1 SV=1	0	23.546	26	7	9	1	323	37	6.54	29.77	7	0	249.4	279.6	336	251.2	264.6	299.7	271.7	363.3	363.2	87.4	70.7	79.8	High	High	High	High	High	High	High	High	High	High	High	High	1
FALSE	High	IsMasterProtein	P46782	40S ribosomal protein S5 OS=Homo sapiens OX=9606 GN=RPS5 PE=1 SV=4	0	23.5	35	7	13	7	204	22.9	9.72	40.42	7	0	1493.4	1861.4	2431.5	1318.5	1794.9	2116	2060.2	2854.2	2884.8	536.3	582.3	457.4	High	High	High	High	High	High	High	High	High	High	High	High	1
FALSE	High	IsMasterProtein	Q00610	Clathrin heavy chain 1 OS=Homo sapiens OX=9606 GN=CLTC PE=1 SV=5	0	23.227	6	9	10	9	1675	191.5	5.69	28.92	9	0	1063	1109.9	1234.3	941.8	1020.7	1062.8	1277.3	1292.1	1491.4	301.4	295.8	275.3	High	High	High	High	High	High	High	High	High	High	High	High	1
FALSE	High	IsMasterProtein	Q15907	Ras-related protein Rab-11B OS=Homo sapiens OX=9606 GN=RAB11B PE=1 SV=4	0	23.136	40	8	11	8	218	24.5	5.94	27.47	8	0	985.1	1270.3	1729.7	979.2	1348.5	1776.9	1118.5	1600.6	1800.6	365.2	311.8	275.7	High	High	High	High	High	High	High	High	High	High	High	High	1
FALSE	High	IsMasterProtein	P42167	Lamina-associated polypeptide 2, isoforms beta/gamma OS=Homo sapiens OX=9606 GN=TMPO PE=1 SV=2	0	23.071	20	7	12	7	454	50.6	9.38	28.1	7	0	892.1	1084.5	1374.1	1048.5	1128.9	1435.7	993.8	1420	1591.6	244.3	224.9	175.3	High	High	High	High	High	High	High	High	High	High	High	High	1
FALSE	High	IsMasterProtein	Q02543	60S ribosomal protein L18a OS=Homo sapiens OX=9606 GN=RPL18A PE=1 SV=2	0	23.065	35	7	17	7	176	20.7	10.71	28.27	7	0	1204.9	1440.1	1805.6	1127.3	1265.4	1486.2	1428.5	2236.4	2281.5	343.7	304.3	262.9	High	High	High	High	High	High	High	High	High	High	High	High	1
FALSE	High	IsMasterProtein	P39023	60S ribosomal protein L3 OS=Homo sapiens OX=9606 GN=RPL3 PE=1 SV=2	0	22.945	25	11	30	11	403	46.1	10.18	67.48	11	0	3935.2	4914.5	6209.5	3529	4399.1	5183.6	4725.3	7636	7997.4	893.3	808	656.2	High	High	High	High	High	High	High	High	High	High	High	High	1
FALSE	High	IsMasterProtein	P40939	Trifunctional enzyme subunit alpha, mitochondrial OS=Homo sapiens OX=9606 GN=HADHA PE=1 SV=2	0	22.635	11	7	11	7	763	82.9	9.04	32.53	7	0	654.1	741.1	934.9	542.6	699.1	840.5	638.4	830.9	915.1	252.5	255.2	216.4	High	High	High	High	High	High	High	High	High	High	High	High	1
FALSE	High	IsMasterProtein	Q96PK6	RNA-binding protein 14 OS=Homo sapiens OX=9606 GN=RBM14 PE=1 SV=2	0	22.516	12	8	18	8	669	69.4	9.67	38.75	8	0	1275	1458.6	2108.6	1093.4	1269.8	1612.3	1601.8	2410.5	2704	387.7	372	297.4	High	High	High	High	High	High	High	High	High	High	High	High	1
FALSE	High	IsMasterProtein	P27797	Calreticulin OS=Homo sapiens OX=9606 GN=CALR PE=1 SV=1	0	22.506	22	8	15	8	417	48.1	4.44	41.38	8	0	1840.3	2735	4744.7	1873.9	3238.8	4666	2282.2	4681	4592.3	382	325.1	217.6	High	High	High	High	High	High	High	High	High	High	High	High	1
FALSE	High	IsMasterProtein	P05556	Integrin beta-1 OS=Homo sapiens OX=9606 GN=ITGB1 PE=1 SV=2	0	22.449	12	8	13	8	798	88.4	5.39	33.56	8	0	933.6	1116.2	1629.4	891.6	1120.7	1496.7	976.6	1473.6	1567.5	235.2	215.7	187.9	High	High	High	High	High	High	High	High	High	High	High	High	1
FALSE	High	IsMasterProtein	P84085	ADP-ribosylation factor 5 OS=Homo sapiens OX=9606 GN=ARF5 PE=1 SV=2	0	22.313	32	5	10	1	180	20.5	6.79	31.44	5	0	66.7	88.3	132.3	72	89.1	106.5	69	125.6	130.2	8	11.1	9.5	High	High	High	High	High	High	High	High	High	High	High	High	1
FALSE	High	IsMasterProtein	Q13435	Splicing factor 3B subunit 2 OS=Homo sapiens OX=9606 GN=SF3B2 PE=1 SV=2	0	22.241	11	10	12	10	895	100.2	5.67	31.08	10	0	951	1087.6	1608.6	887.3	920.1	1112.6	1118	1483.3	1765.6	228.1	192	168.8	High	High	High	High	High	High	High	High	High	High	High	High	1
FALSE	High	IsMasterProtein	P35998	26S proteasome regulatory subunit 7 OS=Homo sapiens OX=9606 GN=PSMC2 PE=1 SV=3	0	22.216	14	5	6	4	433	48.6	5.95	18.71	5	0	317.5	332.8	526.6	261.2	313.9	431.7	326.5	540.3	598.7	79.4	72.1	68.3	High	High	High	High	High	High	High	High	High	High	High	High	1
FALSE	High	IsMasterProtein	P31930	Cytochrome b-c1 complex subunit 1, mitochondrial OS=Homo sapiens OX=9606 GN=UQCRC1 PE=1 SV=3	0	22.165	16	7	11	7	480	52.6	6.37	34.28	7	0	776.7	972.4	1110	834.7	1112.1	1296.3	865.4	1258.7	1299	155.3	146.2	101.2	High	High	High	High	High	High	High	High	High	High	High	High	1
FALSE	High	IsMasterProtein	Q07955	Serine/arginine-rich splicing factor 1 OS=Homo sapiens OX=9606 GN=SRSF1 PE=1 SV=2	0	22.164	27	7	13	7	248	27.7	10.36	29.57	7	0	2473	2443.8	3524.4	2113.1	2112.6	2498	2295.4	3624.4	3136.8	550.5	469.5	457.8	High	High	High	High	High	High	High	High	High	High	High	High	1
FALSE	High	IsMasterProtein	Q13185	Chromobox protein homolog 3 OS=Homo sapiens OX=9606 GN=CBX3 PE=1 SV=4	0	21.897	21	3	7	3	183	20.8	5.33	25.56	3	0	488.5	604.2	758.2	665.5	568.3	679.8	517.2	736.4	807.4	103.3	79.1	73.3	High	High	High	High	High	High	High	High	High	High	High	High	1
FALSE	High	IsMasterProtein	Q99873	Protein arginine N-methyltransferase 1 OS=Homo sapiens OX=9606 GN=PRMT1 PE=1 SV=3	0	21.866	19	6	8	6	371	42.4	5.35	24.91	6	0	588.3	670.4	1092.5	662.8	700.6	933	585.2	921.9	1102.2	149.1	132	102.6	High	High	High	High	High	High	High	High	High	High	High	High	1
FALSE	High	IsMasterProtein	O95831	Apoptosis-inducing factor 1, mitochondrial OS=Homo sapiens OX=9606 GN=AIFM1 PE=1 SV=1	0	21.819	9	5	10	5	613	66.9	8.95	26.8	5	0	604.7	779.7	1116.1	563.4	746.9	981.1	596.7	944.9	1090.3	169.7	170.4	125	High	High	High	High	High	High	High	High	High	High	High	High	1
FALSE	High	IsMasterProtein	P51148	Ras-related protein Rab-5C OS=Homo sapiens OX=9606 GN=RAB5C PE=1 SV=2	0	21.793	29	5	11	4	216	23.5	8.41	34.43	5	1	1131.7	1486.3	2077.3	1084.6	1500.1	2080.9	1067.3	1826.7	2131.3	140.4	113.9	81.3	High	High	High	High	High	High	High	High	High	High	High	High	1
FALSE	High	IsMasterProtein	P62424	60S ribosomal protein L7a OS=Homo sapiens OX=9606 GN=RPL7A PE=1 SV=2	0	21.773	37	9	19	9	266	30	10.61	41.38	9	0	972.3	1237.4	1601.8	864.4	1113	1327.4	1209.2	1837.7	1969.2	324.6	308.5	276	High	High	High	High	High	High	High	High	High	High	High	High	1
FALSE	High	IsMasterProtein	O60264	SWI/SNF-related matrix-associated actin-dependent regulator of chromatin subfamily A member 5 OS=Homo sapiens OX=9606 GN=SMARCA5 PE=1 SV=1	0	21.756	10	11	11	11	1052	121.8	8.09	28.55	11	0	878.4	925.1	1268.9	852.8	818.1	913.8	992.7	1355.5	1488.8	233.7	246.1	184.4	High	High	High	High	High	High	High	High	High	High	High	High	1
FALSE	High	IsMasterProtein	Q05639	Elongation factor 1-alpha 2 OS=Homo sapiens OX=9606 GN=EEF1A2 PE=1 SV=1	0	21.635	21	8	14	3	463	50.4	9.03	38.09	8	0	307.9	365.6	517.7	312.5	377.4	455.9	331	465.5	574	77.7	102.8	94.5	High	High	High	High	High	High	High	High	High	High	High	High	1
FALSE	High	IsMasterProtein	Q14739	Delta(14)-sterol reductase LBR OS=Homo sapiens OX=9606 GN=LBR PE=1 SV=2	0	21.302	15	10	13	10	615	70.7	9.36	33.6	10	0	1035.1	1182.9	1505.5	1191.8	1340.2	1678.8	1275.5	1576.3	1854.7	340.6	286.1	275.2	High	High	High	High	High	High	High	High	High	High	High	High	1
FALSE	High	IsMasterProtein	Q8TB61	Adenosine 3'-phospho 5'-phosphosulfate transporter 1 OS=Homo sapiens OX=9606 GN=SLC35B2 PE=1 SV=1	0	21.292	13	6	10	6	432	47.5	9.16	28.41	6	0	1019.8	1288.5	1750.3	1045.6	1321.8	1877	1161.5	1710.5	2058.5	221.8	207.1	158.9	High	High	High	High	High	High	High	High	High	High	High	High	1
FALSE	High	IsMasterProtein	P51648	Aldehyde dehydrogenase family 3 member A2 OS=Homo sapiens OX=9606 GN=ALDH3A2 PE=1 SV=1	0	21.288	12	5	7	5	485	54.8	7.88	20.94	5	0	496.7	538.9	726.9	523.6	624.7	778.4	535.2	727.9	805	252	223.5	225.4	High	High	High	High	High	High	High	High	High	High	High	High	1
FALSE	High	IsMasterProtein	Q99613	Eukaryotic translation initiation factor 3 subunit C OS=Homo sapiens OX=9606 GN=EIF3C PE=1 SV=1	0	21.287	11	11	13	11	913	105.3	5.68	33.71	11	0	1436.3	1744.9	2193.3	1359	1694.3	1995.2	1846.5	2614.9	2850.1	389.8	387.3	303.1	High	High	High	High	High	High	High	High	High	High	High	High	1
FALSE	High	IsMasterProtein	P62136	Serine/threonine-protein phosphatase PP1-alpha catalytic subunit OS=Homo sapiens OX=9606 GN=PPP1CA PE=1 SV=1	0	21.23	26	7	10	1	330	37.5	6.33	31.23	7	6	780.4	913	1085.3	831.8	816.9	995.3	795.4	1184	1183.2	320.4	279.8	289.4	High	High	High	High	High	High	High	High	High	High	High	High	1
FALSE	High	IsMasterProtein	P18085	ADP-ribosylation factor 4 OS=Homo sapiens OX=9606 GN=ARF4 PE=1 SV=3	0	21.205	31	5	11	2	180	20.5	7.14	32.6	5	0	205.3	253.2	363.1	186	248.4	347.7	232.5	349.1	398.7	74.3	61.9	70	High	High	High	High	High	High	High	High	High	High	High	High	1
FALSE	High	IsMasterProtein	P62266	40S ribosomal protein S23 OS=Homo sapiens OX=9606 GN=RPS23 PE=1 SV=3	0	21.198	37	6	13	6	143	15.8	10.49	49.01	6	0	3271.7	4252.1	5515.4	2746	3705.8	4498.7	3919.6	6094.9	6553.7	579.3	541.7	361.4	High	High	High	High	High	High	High	High	High	High	High	High	1
FALSE	High	IsMasterProtein	O75533	Splicing factor 3B subunit 1 OS=Homo sapiens OX=9606 GN=SF3B1 PE=1 SV=3	0	20.933	7	10	12	10	1304	145.7	7.09	26.52	10	0	1083.6	1093.5	1639	954.5	949.1	1180.2	1209	1603.2	2106.3	308.5	285.5	260.9	High	High	High	High	High	High	High	High	High	High	High	High	1
FALSE	High	IsMasterProtein	P17987	T-complex protein 1 subunit alpha OS=Homo sapiens OX=9606 GN=TCP1 PE=1 SV=1	0	20.653	20	8	12	8	556	60.3	6.11	29.77	8	0	759.3	897.2	1167.8	721.5	916.6	1096.5	887	1246.2	1492.9	414.5	263.5	211.9	High	High	High	High	High	High	High	High	High	High	High	High	1
FALSE	High	IsMasterProtein	P55795	Heterogeneous nuclear ribonucleoprotein H2 OS=Homo sapiens OX=9606 GN=HNRNPH2 PE=1 SV=1	0	20.648	21	9	18	3	449	49.2	6.3	45.79	9	4	1277.5	1586.2	2058.9	1289.3	1253.6	1544.3	1644.4	2337.1	2660.4	348.1	348.8	244	High	High	High	High	High	High	High	High	High	High	High	High	1
FALSE	High	IsMasterProtein	Q6P2Q9	Pre-mRNA-processing-splicing factor 8 OS=Homo sapiens OX=9606 GN=PRPF8 PE=1 SV=2	0	20.634	4	12	16	12	2335	273.4	8.84	36.96	12	0	1702.6	1451	2079.4	1593.9	1357.8	1538.2	1596.2	1835	2335.5	661.9	510.3	520.6	High	High	High	High	High	High	High	High	High	High	High	High	1
FALSE	High	IsMasterProtein	Q15005	Signal peptidase complex subunit 2 OS=Homo sapiens OX=9606 GN=SPCS2 PE=1 SV=3	0	20.623	27	5	9	5	226	25	8.47	35	5	0	839.6	1095	1482.3	867	1122	1519.9	934.5	1498.7	1744.8	157.8	143.2	106.7	High	High	High	High	High	High	High	High	High	High	High	High	1
FALSE	High	IsMasterProtein	P00387	NADH-cytochrome b5 reductase 3 OS=Homo sapiens OX=9606 GN=CYB5R3 PE=1 SV=3	0	20.616	21	5	5	5	301	34.2	7.59	16.87	5	0	353.5	433.3	593.6	356.6	444.4	549.2	374.1	546.7	580.7	159.2	113.9	107.7	High	High	High	High	High	High	High	High	High	High	High	High	1
FALSE	High	IsMasterProtein	Q13151	Heterogeneous nuclear ribonucleoprotein A0 OS=Homo sapiens OX=9606 GN=HNRNPA0 PE=1 SV=1	0	20.145	16	5	17	4	305	30.8	9.29	48.07	5	0	1220	1555.1	2383.8	913.7	1250.6	1753.5	1395.9	2361.4	2768.8	211.8	191.8	172.8	High	High	High	High	High	High	High	High	High	High	High	High	1
FALSE	High	IsMasterProtein	Q04917	14-3-3 protein eta OS=Homo sapiens OX=9606 GN=YWHAH PE=1 SV=4	0	20.131	22	6	12	1	246	28.2	4.84	31.83	6	0	59.4	80.7	104.8	63.8	74.7	93	59.3	106.6	110.6	23.3	21.6	19.9	High	High	High	High	High	High	High	High	High	High	High	High	1
FALSE	High	IsMasterProtein	P30153	Serine/threonine-protein phosphatase 2A 65 kDa regulatory subunit A alpha isoform OS=Homo sapiens OX=9606 GN=PPP2R1A PE=1 SV=4	0	20.033	13	7	8	7	589	65.3	5.11	19.77	7	0	688.6	880.8	1171.5	725.2	924.5	1103.6	874.6	1237.3	1413.8	236.6	205.8	185.6	High	High	High	High	High	High	High	High	High	High	High	High	1
FALSE	High	IsMasterProtein	P67809	Y-box-binding protein 1 OS=Homo sapiens OX=9606 GN=YBX1 PE=1 SV=3	0	19.993	23	5	9	4	324	35.9	9.88	25.75	5	1	778.7	940.3	1346.7	533.1	792.9	989.3	856	1418.1	1354.6	125.6	109.2	97.2	High	High	High	High	High	High	High	High	High	High	High	High	1
FALSE	High	IsMasterProtein	Q14697	Neutral alpha-glucosidase AB OS=Homo sapiens OX=9606 GN=GANAB PE=1 SV=3	0	19.897	10	10	13	10	944	106.8	6.14	27.64	10	0	988.8	1240.5	1929.9	1036	1516.4	1890.6	1469.9	1758.1	2321.8	468.1	396.8	496.3	High	High	High	High	High	High	High	High	High	High	High	High	1
FALSE	High	IsMasterProtein	P31947	14-3-3 protein sigma OS=Homo sapiens OX=9606 GN=SFN PE=1 SV=1	0	19.879	30	7	13	3	248	27.8	4.74	31.69	7	0	170.7	199.9	245	174.1	251.2	262.8	286	313.2	281.7	57.3	75.7	52.6	High	High	High	High	High	High	High	High	High	High	High	High	1
FALSE	High	IsMasterProtein	P62277	40S ribosomal protein S13 OS=Homo sapiens OX=9606 GN=RPS13 PE=1 SV=2	0	19.718	53	9	17	9	151	17.2	10.54	44.9	9	0	1830.1	2163	3041	1468.4	1883.2	2340.5	2273.3	3412.7	3462.2	512.3	548.2	412.7	High	High	High	High	High	High	High	High	High	High	High	High	1
FALSE	High	IsMasterProtein	P62263	40S ribosomal protein S14 OS=Homo sapiens OX=9606 GN=RPS14 PE=1 SV=3	0	19.697	36	4	9	4	151	16.3	10.05	29.44	4	0	872.9	1077.7	1438.3	771.7	980.7	1178.3	1060.3	1593.8	1685.6	334.7	291.9	246.8	High	High	High	High	High	High	High	High	High	High	High	High	1
FALSE	High	IsMasterProtein	P55060	Exportin-2 OS=Homo sapiens OX=9606 GN=CSE1L PE=1 SV=3	0	19.669	7	7	8	7	971	110.3	5.77	21.84	7	0	605.2	723.8	1019.4	648.4	769.5	987	745.5	960.1	1200.9	227.1	212	196.5	High	High	High	High	High	High	High	High	High	High	High	High	1
FALSE	High	IsMasterProtein	P60174	Triosephosphate isomerase OS=Homo sapiens OX=9606 GN=TPI1 PE=1 SV=4	0	19.649	42	8	11	8	249	26.7	6.9	23.21	8	0	563.2	752.8	860.1	700.2	814.7	854	717.5	1008.9	1092.4	363.1	272.4	327.2	High	High	High	High	High	High	High	High	High	High	High	High	1
FALSE	High	IsMasterProtein	P39656	Dolichyl-diphosphooligosaccharide--protein glycosyltransferase 48 kDa subunit OS=Homo sapiens OX=9606 GN=DDOST PE=1 SV=4	0	19.519	15	8	10	8	456	50.8	6.55	30.79	8	0	1379.2	1781.2	2285.4	1312.4	1691	2215.9	1455.2	2167.2	2455.7	241.1	215.3	158.6	High	High	High	High	High	High	High	High	High	High	High	High	1
FALSE	High	IsMasterProtein	P61313	60S ribosomal protein L15 OS=Homo sapiens OX=9606 GN=RPL15 PE=1 SV=2	0	19.447	42	10	20	10	204	24.1	11.62	40.55	10	0	1954	2403	3140.2	1661.6	2078.1	2456.8	2380.5	3759.3	3613.9	693.2	554.8	486.7	High	High	High	High	High	High	High	High	High	High	High	High	1
FALSE	High	IsMasterProtein	P62333	26S proteasome regulatory subunit 10B OS=Homo sapiens OX=9606 GN=PSMC6 PE=1 SV=1	0	19.442	14	5	7	5	389	44.1	7.49	23.71	5	0	406.2	514	696.6	359.2	448.6	579.4	489	717.3	791	173.4	169.6	147.7	High	High	High	High	High	High	High	High	High	High	High	High	1
FALSE	High	IsMasterProtein	P23588	Eukaryotic translation initiation factor 4B OS=Homo sapiens OX=9606 GN=EIF4B PE=1 SV=2	0	19.403	8	4	5	4	611	69.1	5.73	16.5	4	0	362.9	386.6	549.3	359.3	450.9	546.9	384.3	476.3	547.3	54.6	54.6	52.6	High	High	High	High	High	High	High	High	High	High	High	High	1
FALSE	High	IsMasterProtein	Q14978	Nucleolar and coiled-body phosphoprotein 1 OS=Homo sapiens OX=9606 GN=NOLC1 PE=1 SV=2	0	19.393	16	13	18	13	699	73.6	9.47	37.64	13	0	2234.8	2318.6	3929.1	1706.2	2012.3	2689.6	2106.3	3244.8	3359.9	747.2	552.4	585.1	High	High	High	High	High	High	High	High	High	High	High	High	1
FALSE	High	IsMasterProtein	P50914	60S ribosomal protein L14 OS=Homo sapiens OX=9606 GN=RPL14 PE=1 SV=4	0	19.367	33	8	13	8	215	23.4	10.93	30.85	8	0	1189.5	1530.6	1879.8	1073	1384.5	1632.9	1534.3	2206.9	2380.2	374	388.6	322.1	High	High	High	High	High	High	High	High	High	High	High	High	1
FALSE	High	IsMasterProtein	O00567	Nucleolar protein 56 OS=Homo sapiens OX=9606 GN=NOP56 PE=1 SV=4	0	19.265	15	7	9	7	594	66	9.19	23.18	7	0	725.3	781.9	1035.6	766.4	753.6	896.9	854.8	1288.2	1234.1	177	209.3	136.1	High	High	High	High	High	High	High	High	High	High	High	High	1
FALSE	High	IsMasterProtein	P52292	Importin subunit alpha-1 OS=Homo sapiens OX=9606 GN=KPNA2 PE=1 SV=1	0	19.233	13	5	9	5	529	57.8	5.4	31.11	5	0	402	475.2	585.1	480.4	546.5	609	481.3	659	723.3	150	128	116.3	High	High	High	High	High	High	High	High	High	High	High	High	1
FALSE	High	IsMasterProtein	P46977	Dolichyl-diphosphooligosaccharide--protein glycosyltransferase subunit STT3A OS=Homo sapiens OX=9606 GN=STT3A PE=1 SV=2	0	19.177	10	6	10	6	705	80.5	8.07	29.36	6	0	513.2	641.3	784.7	515.7	623.4	811.4	562.2	765.5	867.9	183.1	156.7	158.4	High	High	High	High	High	High	High	High	High	High	High	High	1
FALSE	High	IsMasterProtein	P62829	60S ribosomal protein L23 OS=Homo sapiens OX=9606 GN=RPL23 PE=1 SV=1	0	19.14	50	6	10	6	140	14.9	10.51	34.18	6	0	889.3	1078.7	1470.6	804.5	1004.7	1258.7	888.4	1341.4	1559.3	218.4	182.5	163.8	High	High	High	High	High	High	High	High	High	High	High	High	1
FALSE	High	IsMasterProtein	P11940	Polyadenylate-binding protein 1 OS=Homo sapiens OX=9606 GN=PABPC1 PE=1 SV=2	0	19.121	12	8	14	8	636	70.6	9.5	33.33	8	0	1097.2	1254.9	1575.9	1052.1	1299.5	1400.9	1396.5	1751.3	1752.1	533	445.9	451	High	High	High	High	High	High	High	High	High	High	High	High	1
FALSE	High	IsMasterProtein	P02545	Prelamin-A/C OS=Homo sapiens OX=9606 GN=LMNA PE=1 SV=1	0	18.971	10	7	9	6	664	74.1	7.02	25.62	7	0	669.5	741.8	775.8	1041	641.2	684.9	699.8	686.6	762.9	248.2	226.5	206.6	High	High	High	High	High	High	High	High	High	High	High	High	1
FALSE	High	IsMasterProtein	Q99460	26S proteasome non-ATPase regulatory subunit 1 OS=Homo sapiens OX=9606 GN=PSMD1 PE=1 SV=2	0	18.928	9	7	10	7	953	105.8	5.39	25.65	7	0	789.3	832.8	1313.8	679	893	1096.4	884.9	1297	1468.3	373.7	332.9	323.5	High	High	High	High	High	High	High	High	High	High	High	High	1
FALSE	High	IsMasterProtein	Q9Y4L1	Hypoxia up-regulated protein 1 OS=Homo sapiens OX=9606 GN=HYOU1 PE=1 SV=1	0	18.724	8	5	5	5	999	111.3	5.22	14.74	5	0	127.6	135.9	233.4	98.7	155.6	203.9	128.4	208.9	240	37.1	36.9	30.2	High	High	High	High	High	High	High	High	High	High	High	High	1
FALSE	High	IsMasterProtein	P39019	40S ribosomal protein S19 OS=Homo sapiens OX=9606 GN=RPS19 PE=1 SV=2	0	18.718	41	7	10	7	145	16.1	10.32	28.09	7	0	1199.1	1409.3	2161.9	875.7	1234.9	1539.7	1500.9	2528.7	2324.3	300.9	233.2	208.6	High	High	High	High	High	High	High	High	High	High	High	High	1
FALSE	High	IsMasterProtein	P35637	RNA-binding protein FUS OS=Homo sapiens OX=9606 GN=FUS PE=1 SV=1	0	18.64	10	5	8	2	526	53.4	9.36	22.59	5	0	342	359.6	550.8	307.2	349.7	438.6	365.6	517.5	546.6	53.7	39.4	31.4	High	High	High	High	High	High	High	High	High	High	High	High	1
FALSE	High	IsMasterProtein	P36551	Oxygen-dependent coproporphyrinogen-III oxidase, mitochondrial OS=Homo sapiens OX=9606 GN=CPOX PE=1 SV=3	0	18.612	14	6	11	6	454	50.1	8.25	36.53	6	0	1458.1	2061.4	2437.5	1325.5	1867.7	2217.3	1496.2	2112.6	2310.8	258.5	217.9	193.8	High	High	High	High	High	High	High	High	High	High	High	High	1
FALSE	High	IsMasterProtein	P18621	60S ribosomal protein L17 OS=Homo sapiens OX=9606 GN=RPL17 PE=1 SV=3	0	18.59	33	7	18	7	184	21.4	10.17	42.46	7	0	2579	3433.5	4057.7	2312.2	3002.2	3524.7	3399.8	5295	5512.3	588.1	533	403.8	High	High	High	High	High	High	High	High	High	High	High	High	1
FALSE	High	IsMasterProtein	P62249	40S ribosomal protein S16 OS=Homo sapiens OX=9606 GN=RPS16 PE=1 SV=2	0	18.563	49	8	15	8	146	16.4	10.21	33.4	8	0	1452.9	1791.8	2475	1245.1	1654.5	1928.4	1951.4	3034.7	2971	300	295.4	223.4	High	High	High	High	High	High	High	High	High	High	High	High	1
FALSE	High	IsMasterProtein	P62195	26S proteasome regulatory subunit 8 OS=Homo sapiens OX=9606 GN=PSMC5 PE=1 SV=1	0	18.561	15	6	8	4	406	45.6	7.55	19.43	6	0	284.6	330.4	511.7	244.8	295.4	385.7	330.1	546.7	635.3	81.5	75	71.5	High	High	High	High	High	High	High	High	High	High	High	High	1
FALSE	High	IsMasterProtein	Q9NS69	Mitochondrial import receptor subunit TOM22 homolog OS=Homo sapiens OX=9606 GN=TOMM22 PE=1 SV=3	0	18.47	37	4	8	4	142	15.5	4.34	29.91	4	0	295.2	372.9	572.6	386.3	552.2	813.3	441	787.5	961.4	130.8	119.9	105.6	High	High	High	High	High	High	High	High	High	High	High	High	1
FALSE	High	IsMasterProtein	P02533	Keratin, type I cytoskeletal 14 OS=Homo sapiens OX=9606 GN=KRT14 PE=1 SV=4	0	18.438	16	9	15	1	472	51.5	5.16	38.53	9	0	65	74	75.1	56.6	66.9	63	94.9	63.4	83.2	44.8	37.8	30.1	High	High	High	High	High	High	High	High	High	High	High	High	1
FALSE	High	IsMasterProtein	P07737	Profilin-1 OS=Homo sapiens OX=9606 GN=PFN1 PE=1 SV=2	0	18.385	54	6	10	6	140	15	8.27	30.04	6	0	815.2	1015.3	1396	889.3	1117.7	1334.7	984.3	1423.9	1698.8	392	334.1	319.5	High	High	High	High	High	High	High	High	High	High	High	High	1
FALSE	High	IsMasterProtein	Q99848	Probable rRNA-processing protein EBP2 OS=Homo sapiens OX=9606 GN=EBNA1BP2 PE=1 SV=2	0	18.354	22	6	7	6	306	34.8	10.1	21.43	6	0	588.4	679.1	1004.9	501	559	697.4	641	937.4	1041.4	166.8	146.9	137.7	High	High	High	High	High	High	High	High	High	High	High	High	1
FALSE	High	IsMasterProtein	Q15050	Ribosome biogenesis regulatory protein homolog OS=Homo sapiens OX=9606 GN=RRS1 PE=1 SV=2	0	18.181	18	6	7	6	365	41.2	10.7	20.51	6	0	623.6	766.2	1086.4	525.6	642	837.1	748.9	1159.7	1206.5	183.4	163.8	133.4	High	High	High	High	High	High	High	High	High	High	High	High	1
FALSE	High	IsMasterProtein	P30048	Thioredoxin-dependent peroxide reductase, mitochondrial OS=Homo sapiens OX=9606 GN=PRDX3 PE=1 SV=3	0	18.127	20	5	16	5	256	27.7	7.78	42.63	5	0	1258	1594.5	2209.9	1395.2	2104.6	2560.4	1274.3	1918.9	1949.2	333.1	326.4	272.8	High	High	High	High	High	High	High	High	High	High	High	High	1
FALSE	High	IsMasterProtein	P00505	Aspartate aminotransferase, mitochondrial OS=Homo sapiens OX=9606 GN=GOT2 PE=1 SV=3	0	18.107	15	7	11	7	430	47.5	9.01	27.71	7	0	1068.2	1301	1695.5	993.4	1290.4	1582.3	1204.4	1905.6	1978.2	296.9	257.3	258.1	High	High	High	High	High	High	High	High	High	High	High	High	1
FALSE	High	IsMasterProtein	P62879	Guanine nucleotide-binding protein G(I)/G(S)/G(T) subunit beta-2 OS=Homo sapiens OX=9606 GN=GNB2 PE=1 SV=3	0	18.027	19	6	9	2	340	37.3	6	26.43	6	4	1128.2	1341.4	1699.5	1041	1295	1607.5	1304.9	1851.6	2016.8	217.3	211.9	163.5	High	High	High	High	High	High	High	High	High	High	High	High	1
FALSE	High	IsMasterProtein	Q99879	Histone H2B type 1-M OS=Homo sapiens OX=9606 GN=H2BC14 PE=1 SV=3	0	18.01	57	8	16	4	126	14	10.32	44.19	8	4	5638.2	6251.4	6413.2	7000.5	3615.5	4401.1	5390.8	6670.9	6584.3	736.4	641.4	457.4	High	High	High	High	High	High	High	High	High	High	High	High	1
FALSE	High	IsMasterProtein	P62191	26S proteasome regulatory subunit 4 OS=Homo sapiens OX=9606 GN=PSMC1 PE=1 SV=1	0	17.993	12	6	9	4	440	49.2	6.21	23.22	6	2	1005.7	1010.5	1605.8	893.5	1123.5	1306.8	1089.7	1567.2	1790.8	391.2	361.2	332.1	High	High	High	High	High	High	High	High	High	High	High	High	1
FALSE	High	IsMasterProtein	P07910	Heterogeneous nuclear ribonucleoproteins C1/C2 OS=Homo sapiens OX=9606 GN=HNRNPC PE=1 SV=4	0	17.919	22	6	7	3	306	33.7	5.08	19.7	6	3	913	1036.5	874.9	1678.3	645.2	619.8	791.1	718.9	768.4	162.5	142.9	133	High	High	High	High	High	High	High	High	High	High	High	High	1
FALSE	High	IsMasterProtein	P31946	14-3-3 protein beta/alpha OS=Homo sapiens OX=9606 GN=YWHAB PE=1 SV=3	0	17.907	28	7	18	1	246	28.1	4.83	38.27	7	0	37.5	40.1	64.2	40.7	48	44.2	51.5	72.5	57.4	30.6	39.2	33.3	Medium	Medium	Medium	Medium	Medium	Medium	Medium	Medium	Medium	Medium	Medium	Medium	1
FALSE	High	IsMasterProtein	P50990	T-complex protein 1 subunit theta OS=Homo sapiens OX=9606 GN=CCT8 PE=1 SV=4	0	17.882	13	7	7	7	548	59.6	5.6	17.52	7	0	464.2	523.5	768.9	440	545.1	643	538.6	814.4	917.8	114.8	135.8	94.9	High	High	High	High	High	High	High	High	High	High	High	High	1
FALSE	High	IsMasterProtein	O95573	Fatty acid CoA ligase Acsl3 OS=Homo sapiens OX=9606 GN=ACSL3 PE=1 SV=3	0	17.838	11	7	8	7	720	80.4	8.38	20.82	7	0	660.5	770.9	1051.7	683.1	810.7	1075.3	727	999.5	1139.1	264.5	216.7	219.5	High	High	High	High	High	High	High	High	High	High	High	High	1
FALSE	High	IsMasterProtein	P61026	Ras-related protein Rab-10 OS=Homo sapiens OX=9606 GN=RAB10 PE=1 SV=1	0	17.783	34	8	15	5	200	22.5	8.38	39.97	8	1	1663.4	2194	3030.1	1581.9	2262.2	3019.2	1669.3	2778	3180.2	305.5	267.5	185	High	High	High	High	High	High	High	High	High	High	High	High	1
FALSE	High	IsMasterProtein	P08708	40S ribosomal protein S17 OS=Homo sapiens OX=9606 GN=RPS17 PE=1 SV=2	0	17.732	47	4	8	4	135	15.5	9.85	30.49	4	0	343.1	449.8	594.2	330.1	414.8	479.2	426.3	688	664.6	140.2	129.1	103.9	High	High	High	High	High	High	High	High	High	High	High	High	1
FALSE	High	IsMasterProtein	Q9BZE4	GTP-binding protein 4 OS=Homo sapiens OX=9606 GN=GTPBP4 PE=1 SV=3	0	17.607	10	8	10	8	634	73.9	9.5	24.29	8	0	787.2	794.6	1009.5	862.5	729.7	801.3	829.2	922.7	1152	311.2	326.7	232.2	High	High	High	High	High	High	High	High	High	High	High	High	1
FALSE	High	IsMasterProtein	P26358	DNA (cytosine-5)-methyltransferase 1 OS=Homo sapiens OX=9606 GN=DNMT1 PE=1 SV=2	0	17.491	5	7	7	7	1616	183.1	7.75	18.98	7	0	604.7	645	923.1	681.3	662.8	835.4	652.9	886	1005.8	204.1	192.7	187.1	High	High	High	High	High	High	High	High	High	High	High	High	1
FALSE	High	IsMasterProtein	P26373	60S ribosomal protein L13 OS=Homo sapiens OX=9606 GN=RPL13 PE=1 SV=4	0	17.412	35	8	13	8	211	24.2	11.65	33.09	8	0	1711.4	2259.4	2979.8	1381.5	1940.4	2260	2239.6	3824.3	3592.5	401.9	346.4	272.5	High	High	High	High	High	High	High	High	High	High	High	High	1
FALSE	High	IsMasterProtein	O00541	Pescadillo homolog OS=Homo sapiens OX=9606 GN=PES1 PE=1 SV=1	0	17.387	16	9	15	9	588	68	7.33	33.18	9	0	1372.2	1500.3	2212.1	1332.5	1369.7	1721.5	1582.5	2360.5	2510.6	445.2	375.2	308.3	High	High	High	High	High	High	High	High	High	High	High	High	1
FALSE	High	IsMasterProtein	P16403	Histone H1.2 OS=Homo sapiens OX=9606 GN=H1-2 PE=1 SV=2	0	17.318	27	6	14	1	213	21.4	10.93	40.3	6	0	324.6	318.2	475.1	208.2	242.3	289.3	276.2	370.7	370.3	65	58.1	49.9	High	High	High	High	High	High	High	High	High	High	High	High	1
FALSE	High	IsMasterProtein	P62280	40S ribosomal protein S11 OS=Homo sapiens OX=9606 GN=RPS11 PE=1 SV=3	0	17.255	44	7	14	7	158	18.4	10.3	45.39	7	0	2575.8	3768.4	4544	2370.9	3264.8	3969.9	3388.1	5887.9	5626.5	496.3	382.4	263.7	High	High	High	High	High	High	High	High	High	High	High	High	1
FALSE	High	IsMasterProtein	Q9GZR7	ATP-dependent RNA helicase DDX24 OS=Homo sapiens OX=9606 GN=DDX24 PE=1 SV=1	0	17.247	10	10	10	10	859	96.3	9.06	23.09	10	0	779.2	865.6	1149.3	749.7	755.2	919.6	915.7	1225.8	1366.2	241.5	241.3	201	High	High	High	High	High	High	High	High	High	High	High	High	1
FALSE	High	IsMasterProtein	P61619	Protein transport protein Sec61 subunit alpha isoform 1 OS=Homo sapiens OX=9606 GN=SEC61A1 PE=1 SV=2	0	17.23	15	7	13	7	476	52.2	8.06	35.75	7	0	1477.2	1968.9	2505.5	1483.9	1918.5	2529.3	1529.5	2403	2926.2	259.3	237.6	182	High	High	High	High	High	High	High	High	High	High	High	High	1
FALSE	High	IsMasterProtein	P40429	60S ribosomal protein L13a OS=Homo sapiens OX=9606 GN=RPL13A PE=1 SV=2	0	17.189	24	7	17	7	203	23.6	10.93	41.9	7	0	2732.2	2650.8	4363.1	1855.2	2738	3218.4	2867.7	4371.1	4851.7	739.2	702.6	674.3	High	High	High	High	High	High	High	High	High	High	High	High	1
FALSE	High	IsMasterProtein	P04083	Annexin A1 OS=Homo sapiens OX=9606 GN=ANXA1 PE=1 SV=2	0	17.141	17	6	14	6	346	38.7	7.02	39.09	6	0	1133.7	1261.8	1657.8	1208.2	1397.7	1561.7	1355.7	1899.8	1958.8	531.5	454.4	378.1	High	High	High	High	High	High	High	High	High	High	High	High	1
FALSE	High	IsMasterProtein	Q9UBM7	7-dehydrocholesterol reductase OS=Homo sapiens OX=9606 GN=DHCR7 PE=1 SV=1	0	17.021	9	4	9	4	475	54.5	8.7	29.14	4	0	1113.1	1424	1817.3	1066.4	1358.8	1735.1	1202.2	1828.9	2022.7	225.4	214.5	175.7	High	High	High	High	High	High	High	High	High	High	High	High	1
FALSE	High	IsMasterProtein	Q9UMS4	Pre-mRNA-processing factor 19 OS=Homo sapiens OX=9606 GN=PRPF19 PE=1 SV=1	0	17.019	19	6	9	6	504	55.1	6.61	24.73	6	0	605.3	618	876.7	619.3	587.4	720.5	626.8	731.8	895.4	182.3	156.9	129.9	High	High	High	High	High	High	High	High	High	High	High	High	1
FALSE	High	IsMasterProtein	Q9H3N1	Thioredoxin-related transmembrane protein 1 OS=Homo sapiens OX=9606 GN=TMX1 PE=1 SV=1	0	16.777	15	4	11	4	280	31.8	4.98	37.7	4	0	962.6	1223.6	1770.4	981.3	1262.7	1683.7	1091.4	1650	1950.6	206.3	198.6	153.3	High	High	High	High	High	High	High	High	High	High	High	High	1
FALSE	High	IsMasterProtein	P46777	60S ribosomal protein L5 OS=Homo sapiens OX=9606 GN=RPL5 PE=1 SV=3	0	16.777	21	6	8	6	297	34.3	9.72	24.06	6	0	596.3	718.2	1079.1	478.5	673.8	832.2	796.3	1182.3	1157.9	177.3	163.7	120.6	High	High	High	High	High	High	High	High	High	High	High	High	1
FALSE	High	IsMasterProtein	P10412	Histone H1.4 OS=Homo sapiens OX=9606 GN=H1-4 PE=1 SV=2	0	16.65	26	6	13	1	219	21.9	11.03	35.21	6	5	2418.6	2647.5	3786.4	1707.9	2103.9	2302	2281.6	3126.6	2867.1	617.2	558.6	504.9	High	High	High	High	High	High	High	High	High	High	High	High	1
FALSE	High	IsMasterProtein	Q96AE4	Far upstream element-binding protein 1 OS=Homo sapiens OX=9606 GN=FUBP1 PE=1 SV=3	0	16.626	13	10	19	5	644	67.5	7.61	46.36	10	0	1316.5	1508.4	2003.5	1253.8	1296.7	1541.9	1420.7	2154.1	2547.6	376	448.5	298.5	High	High	High	High	High	High	High	High	High	High	High	High	1
FALSE	High	IsMasterProtein	P00338	L-lactate dehydrogenase A chain OS=Homo sapiens OX=9606 GN=LDHA PE=1 SV=2	0	16.618	24	10	15	8	332	36.7	8.27	37.89	10	0	1699	2209	2701	1867.6	2256.2	2658.8	2005.1	3143.9	3339.3	345.2	331.9	236.4	High	High	High	High	High	High	High	High	High	High	High	High	1
FALSE	High	IsMasterProtein	Q9HCS7	Pre-mRNA-splicing factor SYF1 OS=Homo sapiens OX=9606 GN=XAB2 PE=1 SV=2	0	16.564	7	8	12	8	855	99.9	6.23	25.48	8	0	697.3	771.8	1030.8	638.5	719.1	843.8	779.7	1196	1267.4	260.3	243.8	219.2	High	High	High	High	High	High	High	High	High	High	High	High	1
FALSE	High	IsMasterProtein	O00571	ATP-dependent RNA helicase DDX3X OS=Homo sapiens OX=9606 GN=DDX3X PE=1 SV=3	0	16.528	8	5	6	4	662	73.2	7.18	18.15	5	0	407.7	428.4	553	362.3	410	414.8	451	523.2	623.1	174.1	155.5	143.4	High	High	High	High	High	High	High	High	High	High	High	High	1
FALSE	High	IsMasterProtein	Q9NVI7	ATPase family AAA domain-containing protein 3A OS=Homo sapiens OX=9606 GN=ATAD3A PE=1 SV=2	0	16.458	14	9	14	9	634	71.3	8.98	30.03	9	0	691.6	767.3	1103.7	579.4	770.7	1021	681.6	977.5	1223.6	136.5	158.1	112.8	High	High	High	High	High	High	High	High	High	High	High	High	1
FALSE	High	IsMasterProtein	P33991	DNA replication licensing factor MCM4 OS=Homo sapiens OX=9606 GN=MCM4 PE=1 SV=5	0	16.435	8	8	14	8	863	96.5	6.74	30.2	8	0	1251.8	1556.8	2513.8	1109.6	1470.9	1904	1328.2	2227.8	2451.6	389.3	371.7	285.6	High	High	High	High	High	High	High	High	High	High	High	High	1
FALSE	High	IsMasterProtein	P22314	Ubiquitin-like modifier-activating enzyme 1 OS=Homo sapiens OX=9606 GN=UBA1 PE=1 SV=3	0	16.421	6	5	6	5	1058	117.8	5.76	18.81	5	0	543	633.8	821.4	572.5	702.2	747.4	635	929.2	976.9	142	134.3	105.3	High	High	High	High	High	High	High	High	High	High	High	High	1
FALSE	High	IsMasterProtein	Q8TDD1-2	Isoform 2 of ATP-dependent RNA helicase DDX54 OS=Homo sapiens OX=9606 GN=DDX54	0	16.403	7	6	7	6	882	98.6	10.02	20.29	6	0	681.4	817.6	1170.2	604.4	722.6	864.5	826.7	1208.3	1414.6	265.6	227.7	199.2	High	High	High	High	High	High	High	High	High	High	High	High	1
FALSE	High	IsMasterProtein	P63010	AP-2 complex subunit beta OS=Homo sapiens OX=9606 GN=AP2B1 PE=1 SV=1	0	16.36	6	4	6	2	937	104.5	5.38	20.62	4	2	414.8	453.5	525.5	405.1	451.9	503.9	466.4	570.8	641.7	124.2	110	108.7	High	High	High	High	High	High	High	High	High	High	High	High	1
FALSE	High	IsMasterProtein	P62857	40S ribosomal protein S28 OS=Homo sapiens OX=9606 GN=RPS28 PE=1 SV=1	0	16.335	46	3	11	3	69	7.8	10.7	36.33	3	0	2689.3	3997.8	4615.4	2382.6	3453.1	4218.8	3177.6	5694.3	5047.3	337.9	292.4	190.1	High	High	High	High	High	High	High	High	High	High	High	High	1
FALSE	High	IsMasterProtein	P25786	Proteasome subunit alpha type-1 OS=Homo sapiens OX=9606 GN=PSMA1 PE=1 SV=1	0	16.25	20	6	7	6	263	29.5	6.61	21.16	6	0	680.9	932.1	1458.4	610.3	878.7	1230.3	740.3	1338.9	1392.8	170.6	137.4	116.5	High	High	High	High	High	High	High	High	High	High	High	High	1
FALSE	High	IsMasterProtein	Q14137	Ribosome biogenesis protein BOP1 OS=Homo sapiens OX=9606 GN=BOP1 PE=1 SV=2	0	16.184	7	5	9	5	746	83.6	6.19	18.81	5	0	546.4	491.9	674.5	575.5	451.8	539.9	496.4	575.7	647.7	164.3	143.4	118.3	High	High	High	High	High	High	High	High	High	High	High	High	1
FALSE	High	IsMasterProtein	Q5C9Z4	Nucleolar MIF4G domain-containing protein 1 OS=Homo sapiens OX=9606 GN=NOM1 PE=1 SV=1	0	16.046	4	3	4	3	860	96.2	8.1	16.74	3	0	493.6	537.8	804.2	440.8	460.7	536.6	564.6	776.7	930.9	172.6	122.3	84.6	High	High	High	High	High	High	High	High	High	High	High	High	1
FALSE	High	IsMasterProtein	P62888	60S ribosomal protein L30 OS=Homo sapiens OX=9606 GN=RPL30 PE=1 SV=2	0	16.034	44	5	12	5	115	12.8	9.63	22.08	5	0	1507.5	1980	2477	1275	1714.5	2138.1	1751.1	2795.3	2699.7	388.9	375.7	323	High	High	High	High	High	High	High	High	High	High	High	High	1
FALSE	High	IsMasterProtein	P16435	NADPH--cytochrome P450 reductase OS=Homo sapiens OX=9606 GN=POR PE=1 SV=2	0	15.993	11	7	8	7	677	76.6	5.58	16.2	7	0	406.4	438.3	600.8	471.1	560.1	660.8	453.2	596.3	707	142	145.7	131.6	High	High	High	High	High	High	High	High	High	High	High	High	1
FALSE	High	IsMasterProtein	P26641	Elongation factor 1-gamma OS=Homo sapiens OX=9606 GN=EEF1G PE=1 SV=3	0	15.971	19	7	11	7	437	50.1	6.67	30.26	7	0	1146.3	1300	1820.2	1100.5	1407.9	1581.9	1292.7	1740.9	1844.7	352	467.8	329.2	High	High	High	High	High	High	High	High	High	High	High	High	1
FALSE	High	IsMasterProtein	Q9NQC3	Reticulon-4 OS=Homo sapiens OX=9606 GN=RTN4 PE=1 SV=2	0	15.967	5	4	9	4	1192	129.9	4.5	28.62	4	0	329.8	429.3	625.7	350.7	485.8	672.7	425.5	695.2	834.4	115.1	97.7	81.8	High	High	High	High	High	High	High	High	High	High	High	High	1
FALSE	High	IsMasterProtein	P41250	Glycine--tRNA ligase OS=Homo sapiens OX=9606 GN=GARS1 PE=1 SV=3	0	15.757	6	4	6	4	739	83.1	7.03	20.87	4	0	641.2	823.7	1108.7	590.9	809.3	1150.9	704.9	1066.1	1351.4	141.3	165.1	126.3	High	High	High	High	High	High	High	High	High	High	High	High	1
FALSE	High	IsMasterProtein	P61981	14-3-3 protein gamma OS=Homo sapiens OX=9606 GN=YWHAG PE=1 SV=2	0	15.751	21	6	12	1	247	28.3	4.89	29.77	6	0	31.8	32.9	42.2	27	26	37.1	32.4	41.3	38.5	8.7	10.8	6.9	High	High	High	High	High	High	High	High	High	High	High	High	1
FALSE	High	IsMasterProtein	Q9UBI6	Guanine nucleotide-binding protein G(I)/G(S)/G(O) subunit gamma-12 OS=Homo sapiens OX=9606 GN=GNG12 PE=1 SV=3	0	15.509	47	3	7	3	72	8	8.97	24.25	3	0	377.5	482.5	706.2	354.1	457.1	593.4	394.9	570.2	646.9	73.2	66	59.3	High	High	High	High	High	High	High	High	High	High	High	High	1
FALSE	High	IsMasterProtein	Q9UHX1	Poly(U)-binding-splicing factor PUF60 OS=Homo sapiens OX=9606 GN=PUF60 PE=1 SV=1	0	15.297	13	4	6	4	559	59.8	5.29	24.4	4	0	311.9	336.9	580.9	289.4	341.6	418	370	583.8	686.3	109	110.3	86.3	High	High	High	High	High	High	High	High	High	High	High	High	1
FALSE	High	IsMasterProtein	P00558	Phosphoglycerate kinase 1 OS=Homo sapiens OX=9606 GN=PGK1 PE=1 SV=3	0	15.248	12	5	12	5	417	44.6	8.1	26.39	5	0	1288.7	1665	2029.4	1257.9	1730.7	1894.7	1436.4	2440.8	2343.9	372	383.9	321	High	High	High	High	High	High	High	High	High	High	High	High	1
FALSE	High	IsMasterProtein	P43246	DNA mismatch repair protein Msh2 OS=Homo sapiens OX=9606 GN=MSH2 PE=1 SV=1	0	15.208	6	4	5	4	934	104.7	5.77	16.93	4	0	122.9	157.8	196	142.9	146.9	184.4	146.7	186.8	227.8	60.5	47.6	42.9	High	High	High	High	High	High	High	High	High	High	High	High	1
FALSE	High	IsMasterProtein	Q9Y6C9	Mitochondrial carrier homolog 2 OS=Homo sapiens OX=9606 GN=MTCH2 PE=1 SV=1	0	15.104	11	3	6	3	303	33.3	7.97	18.54	3	0	743.7	1010.5	1410.3	783.6	1113.6	1498.6	937.4	1512.2	1807.9	221	194.2	173.3	High	High	High	High	High	High	High	High	High	High	High	High	1
FALSE	High	IsMasterProtein	Q8NC51	Plasminogen activator inhibitor 1 RNA-binding protein OS=Homo sapiens OX=9606 GN=SERBP1 PE=1 SV=2	0	15.103	17	6	13	6	408	44.9	8.65	36.62	6	0	650.9	835.3	1118	587.8	747	922.1	773	1105.3	1231.4	150.3	144.2	118	High	High	High	High	High	High	High	High	High	High	High	High	1
FALSE	High	IsMasterProtein	P50991	T-complex protein 1 subunit delta OS=Homo sapiens OX=9606 GN=CCT4 PE=1 SV=4	0	15.021	12	7	11	7	539	57.9	7.83	30.62	7	0	1925.6	2147.1	2802.5	1744.1	2090.6	2560.2	2077	3124.1	3406	556.2	505.6	439.3	High	High	High	High	High	High	High	High	High	High	High	High	1
FALSE	High	IsMasterProtein	O75844	CAAX prenyl protease 1 homolog OS=Homo sapiens OX=9606 GN=ZMPSTE24 PE=1 SV=2	0	14.937	13	7	15	7	475	54.8	7.49	35.26	7	0	1200.8	1539.8	2264.9	1227.7	1679.4	2238.7	1392.3	2042.5	2561.1	262.8	271	216.4	High	High	High	High	High	High	High	High	High	High	High	High	1
FALSE	High	IsMasterProtein	P62987	Ubiquitin-60S ribosomal protein L40 OS=Homo sapiens OX=9606 GN=UBA52 PE=1 SV=2	0	14.935	55	8	16	8	128	14.7	9.83	41	8	0	3310.2	4032.3	4920.3	2907.2	3296.3	4174.2	3333	5151.4	5015	470	416	313.9	High	High	High	High	High	High	High	High	High	High	High	High	1
FALSE	High	IsMasterProtein	Q9NX40	OCIA domain-containing protein 1 OS=Homo sapiens OX=9606 GN=OCIAD1 PE=1 SV=1	0	14.888	16	3	6	3	245	27.6	7.49	22.64	3	0	715	880.2	1234.8	623.7	866.5	1143.3	723.5	1162.5	1343.6	150.2	143.6	99	High	High	High	High	High	High	High	High	High	High	High	High	1
FALSE	High	IsMasterProtein	P62851	40S ribosomal protein S25 OS=Homo sapiens OX=9606 GN=RPS25 PE=1 SV=1	0	14.878	31	4	7	4	125	13.7	10.11	16.78	4	0	920.2	1105.7	1640.2	742.8	1052.8	1342	1066.8	1705.4	1861.8	200.2	197.2	155.1	High	High	High	High	High	High	High	High	High	High	High	High	1
FALSE	High	IsMasterProtein	Q9NX58	Cell growth-regulating nucleolar protein OS=Homo sapiens OX=9606 GN=LYAR PE=1 SV=3	0	14.813	18	6	10	6	379	43.6	9.57	20.66	6	0	679.1	800	1080.2	690	703.2	854.1	806.8	1063.5	1174.8	149.7	156.8	107.6	High	High	High	High	High	High	High	High	High	High	High	High	1
FALSE	High	IsMasterProtein	P35241	Radixin OS=Homo sapiens OX=9606 GN=RDX PE=1 SV=1	0	14.623	12	9	13	1	583	68.5	6.37	34.3	9	0	97.1	127.7	163.4	80.5	106.7	133.2	113.2	151.3	161.7	18.9	17.3	16	High	High	High	High	High	High	High	High	High	High	High	High	1
FALSE	High	IsMasterProtein	P14866	Heterogeneous nuclear ribonucleoprotein L OS=Homo sapiens OX=9606 GN=HNRNPL PE=1 SV=2	0	14.565	11	6	15	5	589	64.1	8.22	27.41	6	1	1593.1	1463.7	1804.3	2021.1	1223.1	1410.8	1404.2	1651.3	2018.3	619.6	562.8	402.5	High	High	High	High	High	High	High	High	High	High	High	High	1
FALSE	High	IsMasterProtein	P00403	Cytochrome c oxidase subunit 2 OS=Homo sapiens OX=9606 GN=MT-CO2 PE=1 SV=1	0	14.542	22	5	17	5	227	25.5	4.82	43.95	5	0	2187.7	2918	3544.8	1864.7	2730.1	3395	2243.2	3743	3706.4	275	227.7	158.1	High	High	High	High	High	High	High	High	High	High	High	High	1
FALSE	High	IsMasterProtein	P05386	60S acidic ribosomal protein P1 OS=Homo sapiens OX=9606 GN=RPLP1 PE=1 SV=1	0	14.54	52	2	3	2	114	11.5	4.32	16.08	2	0	142.6	209.6	276.7	157.8	208.1	261.5	187.8	297.5	288.1	55.8	51.4	50.1	High	High	High	High	High	High	High	High	High	High	High	High	1
FALSE	High	IsMasterProtein	Q9BVI4	Nucleolar complex protein 4 homolog OS=Homo sapiens OX=9606 GN=NOC4L PE=1 SV=1	0	14.529	10	5	7	5	516	58.4	7.49	14.92	5	0	615	673.5	957.6	561	650.7	798.5	858.4	1095.6	1175.4	265.2	274.5	251.5	High	High	High	High	High	High	High	High	High	High	High	High	1
FALSE	High	IsMasterProtein	Q9Y394	Dehydrogenase/reductase SDR family member 7 OS=Homo sapiens OX=9606 GN=DHRS7 PE=1 SV=1	0	14.455	22	4	6	4	339	38.3	8.32	26.25	4	0	386.7	524.1	662.5	385.4	514.4	647.3	448.5	665.5	804.3	90.7	87.2	74.6	High	High	High	High	High	High	High	High	High	High	High	High	1
FALSE	High	IsMasterProtein	Q9Y230	RuvB-like 2 OS=Homo sapiens OX=9606 GN=RUVBL2 PE=1 SV=3	0	14.341	11	4	6	4	463	51.1	5.64	16.15	4	0	300.2	323.8	495.6	262.9	335.5	411.3	309	491.8	558.9	118.4	102.6	89.5	High	High	High	High	High	High	High	High	High	High	High	High	1
FALSE	High	IsMasterProtein	Q9Y265	RuvB-like 1 OS=Homo sapiens OX=9606 GN=RUVBL1 PE=1 SV=1	0	14.19	11	4	5	4	456	50.2	6.42	12.89	4	0	294.4	376.8	568.4	321.8	390.2	506.5	376.7	587.1	646.6	118.7	102.5	80.9	High	High	High	High	High	High	High	High	High	High	High	High	1
FALSE	High	IsMasterProtein	Q15424	Scaffold attachment factor B1 OS=Homo sapiens OX=9606 GN=SAFB PE=1 SV=4	0	14.182	8	8	9	8	915	102.6	5.47	21.61	8	0	697.7	748.9	947	565.7	589.4	633.6	953.1	1236.1	1368.2	184.5	182.1	138.4	High	High	High	High	High	High	High	High	High	High	High	High	1
FALSE	High	IsMasterProtein	Q9H0S4	Probable ATP-dependent RNA helicase DDX47 OS=Homo sapiens OX=9606 GN=DDX47 PE=1 SV=1	0	14.124	11	4	5	4	455	50.6	9.1	13.27	4	0	180.8	220.5	321.7	169.6	208.1	245.5	237.2	338.5	359.3	83.6	90.5	77.2	High	High	High	High	High	High	High	High	High	High	High	High	1
FALSE	High	IsMasterProtein	Q13126	S-methyl-5'-thioadenosine phosphorylase OS=Homo sapiens OX=9606 GN=MTAP PE=1 SV=2	0	14.122	13	3	5	3	283	31.2	7.18	17.18	3	0	308.2	365.2	481.1	362.1	448.3	495.2	355.1	500.6	544.4	107.3	92.9	92.7	High	High	High	High	High	High	High	High	High	High	High	High	1
FALSE	High	IsMasterProtein	O00231	26S proteasome non-ATPase regulatory subunit 11 OS=Homo sapiens OX=9606 GN=PSMD11 PE=1 SV=3	0	14.114	13	5	7	5	422	47.4	6.48	20.3	5	0	632.9	734.3	1204.5	568.7	751.3	918.7	734.3	1178.9	1229.9	195.5	166.4	150.1	High	High	High	High	High	High	High	High	High	High	High	High	1
FALSE	High	IsMasterProtein	Q96HS1	Serine/threonine-protein phosphatase PGAM5, mitochondrial OS=Homo sapiens OX=9606 GN=PGAM5 PE=1 SV=2	0	14.036	14	5	9	5	289	32	8.68	23.48	5	0	639.6	810.8	1169.1	593.3	826.3	1070	720	1054	1240.9	152.1	143.8	128.8	High	High	High	High	High	High	High	High	High	High	High	High	1
FALSE	High	IsMasterProtein	Q8WTT2	Nucleolar complex protein 3 homolog OS=Homo sapiens OX=9606 GN=NOC3L PE=1 SV=1	0	13.991	9	7	7	7	800	92.5	9.17	19.58	7	0	716.5	850.7	1187.4	611.5	726.3	852.6	784.9	1220.4	1329.7	195.2	170.5	162	High	High	High	High	High	High	High	High	High	High	High	High	1
FALSE	High	IsMasterProtein	Q8N257	Histone H2B type 3-B OS=Homo sapiens OX=9606 GN=H2BU1 PE=1 SV=3	0	13.975	44	6	12	2	126	13.9	10.32	32.39	6	0	967.2	980.9	1125.3	1071.6	639.2	755.3	977	1128.3	1169.3	164.8	146.4	119.9	High	High	High	High	High	High	High	High	High	High	High	High	1
FALSE	High	IsMasterProtein	O43615	Mitochondrial import inner membrane translocase subunit TIM44 OS=Homo sapiens OX=9606 GN=TIMM44 PE=1 SV=2	0	13.905	11	5	8	5	452	51.3	8.32	20.34	5	0	779.9	914.2	1436.5	683.7	933.7	1255.7	829.3	1076.1	1238.7	260.5	286.7	269.7	High	High	High	High	High	High	High	High	High	High	High	High	1
FALSE	High	IsMasterProtein	Q16850	Lanosterol 14-alpha demethylase OS=Homo sapiens OX=9606 GN=CYP51A1 PE=1 SV=4	0	13.905	12	5	6	5	509	57.2	8.53	15.06	5	0	524.1	659.8	855.7	544.7	660	780.5	538.3	772.8	930.5	157.7	122.1	114.7	High	High	High	High	High	High	High	High	High	High	High	High	1
FALSE	High	IsMasterProtein	P50416	Carnitine O-palmitoyltransferase 1, liver isoform OS=Homo sapiens OX=9606 GN=CPT1A PE=1 SV=2	0	13.903	8	6	7	6	773	88.3	8.65	17.68	6	0	532.8	622.8	789.3	504.1	641.1	784.6	604.1	762.6	872.4	139.6	150.4	109.8	High	High	High	High	High	High	High	High	High	High	High	High	1
FALSE	High	IsMasterProtein	P62330	ADP-ribosylation factor 6 OS=Homo sapiens OX=9606 GN=ARF6 PE=1 SV=2	0	13.88	27	4	6	3	175	20.1	8.95	21.16	4	0	230.1	263.5	375.9	205.3	273	328	270.7	360.2	393.3	90	84.3	69.7	High	High	High	High	High	High	High	High	High	High	High	High	1
FALSE	High	IsMasterProtein	P08779	Keratin, type I cytoskeletal 16 OS=Homo sapiens OX=9606 GN=KRT16 PE=1 SV=4	0	13.86	13	6	12	1	473	51.2	5.05	29	6	0	45.6	26.1	30.5	20.9	21.5	27.7	28.6	71.3	29.8	18.3	17.5	21.7	High	High	High	High	High	High	High	High	High	High	High	High	1
FALSE	High	IsMasterProtein	P62805	Histone H4 OS=Homo sapiens OX=9606 GN=H4-16 PE=1 SV=2	0	13.787	37	4	10	4	103	11.4	11.36	34.35	4	0	1657.1	1590.6	1480.7	2607.2	918.1	847.5	1537.5	1259.1	1355.2	319.7	320.6	196.2	High	High	High	High	High	High	High	High	High	High	High	High	1
FALSE	High	IsMasterProtein	P26038	Moesin OS=Homo sapiens OX=9606 GN=MSN PE=1 SV=3	0	13.749	12	9	12	2	577	67.8	6.4	28.78	9	0	257.7	290.4	389	199.5	240.6	321.8	259.6	346	354.4	92.5	70.8	70.5	High	High	High	High	High	High	High	High	High	High	High	High	1
FALSE	High	IsMasterProtein	Q12874	Splicing factor 3A subunit 3 OS=Homo sapiens OX=9606 GN=SF3A3 PE=1 SV=1	0	13.745	12	6	9	6	501	58.8	5.38	21.3	6	0	806.5	936	1323.2	720.9	831.7	1110	888.1	1394.2	1547.5	238.6	245.9	170.1	High	High	High	High	High	High	High	High	High	High	High	High	1
FALSE	High	IsMasterProtein	P04908	Histone H2A type 1-B/E OS=Homo sapiens OX=9606 GN=H2AC8 PE=1 SV=2	0	13.727	32	4	12	1	130	14.1	11.05	36.46	4	0	388	421.9	472.2	542.5	248.4	282.3	384.6	411	503.2	31	31.7	8.3	High	High	High	High	High	High	High	High	High	High	High	High	1
FALSE	High	IsMasterProtein	Q3ZCQ8	Mitochondrial import inner membrane translocase subunit TIM50 OS=Homo sapiens OX=9606 GN=TIMM50 PE=1 SV=2	0	13.701	12	4	10	4	353	39.6	8.37	35.86	4	0	835.4	1004.9	1495.4	762.5	1041.5	1429.7	890.2	1410.5	1659.8	309.8	307.9	256.8	High	High	High	High	High	High	High	High	High	High	High	High	1
FALSE	High	IsMasterProtein	Q53GQ0	Very-long-chain 3-oxoacyl-CoA reductase OS=Homo sapiens OX=9606 GN=HSD17B12 PE=1 SV=2	0	13.624	15	5	9	5	312	34.3	9.32	25.5	5	0	1277	1709.9	2281	1143.1	1619.9	2141.2	1409.4	2229.8	2549	246.7	225.8	162.7	High	High	High	High	High	High	High	High	High	High	High	High	1
FALSE	High	IsMasterProtein	P20339	Ras-related protein Rab-5A OS=Homo sapiens OX=9606 GN=RAB5A PE=1 SV=2	0	13.62	16	3	5	2	215	23.6	8.15	16.1	3	0	217	317.5	404	207.6	309.9	395.7	246.1	370.6	415.3	64.8	69.5	57	High	High	High	High	High	High	High	High	High	High	High	High	1
FALSE	High	IsMasterProtein	P62899	60S ribosomal protein L31 OS=Homo sapiens OX=9606 GN=RPL31 PE=1 SV=1	0	13.419	34	4	6	4	125	14.5	10.54	19.75	4	0	759.6	964.4	1400.4	691.1	869.8	1033.8	921.6	1431.1	1515.6	265.2	255.9	249.6	High	High	High	High	High	High	High	High	High	High	High	High	1
FALSE	High	IsMasterProtein	B2RXH8	Heterogeneous nuclear ribonucleoprotein C-like 2 OS=Homo sapiens OX=9606 GN=HNRNPCL2 PE=1 SV=1	0	13.393	14	4	6	1	293	32.1	5.44	13.66	4	0	16.9	20	27	18.2	15	22.4	25.9	34.5	24.6	8.5	14.7	13.3	Medium	Medium	Medium	Medium	Medium	Medium	Medium	Medium	Medium	Medium	Medium	Medium	1
FALSE	High	IsMasterProtein	P14314	Glucosidase 2 subunit beta OS=Homo sapiens OX=9606 GN=PRKCSH PE=1 SV=2	0	13.3	13	6	7	6	528	59.4	4.41	18.1	6	0	372.8	512.8	782.9	385.1	624.7	775.2	463.5	781.4	757.9	80.2	70.6	51.6	High	High	High	High	High	High	High	High	High	High	High	High	1
FALSE	High	IsMasterProtein	Q13838	Spliceosome RNA helicase DDX39B OS=Homo sapiens OX=9606 GN=DDX39B PE=1 SV=1	0	13.279	15	7	9	1	428	49	5.67	25.6	7	0	33.6	35.2	42.9	29.7	37.4	37.4	34.9	55.8	55.6	11.8	11.8	10.2	High	High	High	High	High	High	High	High	High	High	High	High	1
FALSE	High	IsMasterProtein	Q8TDN6	Ribosome biogenesis protein BRX1 homolog OS=Homo sapiens OX=9606 GN=BRIX1 PE=1 SV=2	0	13.264	16	6	7	6	353	41.4	9.92	10.24	6	0	639.9	837.4	1140.1	593.3	681.6	861.7	808.2	1263.8	1550.2	143.5	127.1	97.5	High	High	High	High	High	High	High	High	High	High	High	High	1
FALSE	High	IsMasterProtein	Q86VP6	Cullin-associated NEDD8-dissociated protein 1 OS=Homo sapiens OX=9606 GN=CAND1 PE=1 SV=2	0	13.143	4	5	5	5	1230	136.3	5.78	11.72	5	0	247.1	313.7	454.6	287.1	365.7	469.8	300.3	444.4	488.8	106.5	101.3	87.2	High	High	High	High	High	High	High	High	High	High	High	High	1
FALSE	High	IsMasterProtein	O00299	Chloride intracellular channel protein 1 OS=Homo sapiens OX=9606 GN=CLIC1 PE=1 SV=4	0	13.118	26	3	5	3	241	26.9	5.17	18.31	3	0	139.2	157.6	198.9	144.6	182.7	209.3	153.1	211.3	236.3	71.2	63.8	53.3	High	High	High	High	High	High	High	High	High	High	High	High	1
FALSE	High	IsMasterProtein	P12814	Alpha-actinin-1 OS=Homo sapiens OX=9606 GN=ACTN1 PE=1 SV=2	0	13.112	6	5	5	2	892	103	5.41	12.25	5	0	160.8	146.2	190.3	160.9	146.9	165.6	167.2	183.9	186.7	30.7	32	22.2	High	High	High	High	High	High	High	High	High	High	High	High	1
FALSE	High	IsMasterProtein	O00148	ATP-dependent RNA helicase DDX39A OS=Homo sapiens OX=9606 GN=DDX39A PE=1 SV=2	0	12.991	14	7	11	1	427	49.1	5.68	27.95	7	6	1717.8	2012.1	2931.5	1677.4	1784.6	2220.4	2136	3168.8	3506.4	365.2	350.2	227.9	High	High	High	High	High	High	High	High	High	High	High	High	1
FALSE	High	IsMasterProtein	P52907	F-actin-capping protein subunit alpha-1 OS=Homo sapiens OX=9606 GN=CAPZA1 PE=1 SV=3	0	12.979	13	3	5	3	286	32.9	5.69	14.17	3	0	322	415.3	550	321.8	402.2	485.6	374.8	611.1	621.1	72.1	61.9	42.7	High	High	High	High	High	High	High	High	High	High	High	High	1
FALSE	High	IsMasterProtein	Q12931	Heat shock protein 75 kDa, mitochondrial OS=Homo sapiens OX=9606 GN=TRAP1 PE=1 SV=3	0	12.972	9	7	11	6	704	80.1	8.21	27.41	7	0	868.8	975.7	1342.1	834.3	1110.3	1393.8	902.8	1346.1	1404.3	275.6	238	201.3	High	High	High	High	High	High	High	High	High	High	High	High	1
FALSE	High	IsMasterProtein	P61106	Ras-related protein Rab-14 OS=Homo sapiens OX=9606 GN=RAB14 PE=1 SV=4	0	12.957	27	6	11	5	215	23.9	6.21	27.65	6	0	796.7	1092.3	1457.8	738.3	1048.9	1390.8	815	1272.4	1483.4	166.1	164.3	119.5	High	High	High	High	High	High	High	High	High	High	High	High	1
FALSE	High	IsMasterProtein	Q9Y305	Acyl-coenzyme A thioesterase 9, mitochondrial OS=Homo sapiens OX=9606 GN=ACOT9 PE=1 SV=2	0	12.939	12	4	5	4	439	49.9	8.6	17.46	4	0	255.5	302.2	413.1	274.5	350.7	413.1	277.4	379.7	424.6	68.4	63	64.7	High	High	High	High	High	High	High	High	High	High	High	High	1
FALSE	High	IsMasterProtein	Q8WXF1	Paraspeckle component 1 OS=Homo sapiens OX=9606 GN=PSPC1 PE=1 SV=1	0	12.935	10	4	5	3	523	58.7	6.67	15.54	4	0	126.4	130.7	181.4	128.5	122	127.4	132.7	173.5	200.3	52.2	53	44.1	High	High	High	High	High	High	High	High	High	High	High	High	1
FALSE	High	IsMasterProtein	Q14974	Importin subunit beta-1 OS=Homo sapiens OX=9606 GN=KPNB1 PE=1 SV=2	0	12.906	7	5	5	5	876	97.1	4.78	14.93	5	0	356.8	420.7	547.8	448.8	457	548.4	431.8	518.4	640.2	133.4	128.1	131.7	High	High	High	High	High	High	High	High	High	High	High	High	1
FALSE	High	IsMasterProtein	Q9NYF8	Bcl-2-associated transcription factor 1 OS=Homo sapiens OX=9606 GN=BCLAF1 PE=1 SV=2	0	12.755	6	5	7	5	920	106.1	9.98	16.44	5	0	830.8	894.4	1172	654	652.4	755.1	906.2	1251.4	1311.3	139.6	109.4	89.6	High	High	High	High	High	High	High	High	High	High	High	High	1
FALSE	High	IsMasterProtein	Q15717	ELAV-like protein 1 OS=Homo sapiens OX=9606 GN=ELAVL1 PE=1 SV=2	0	12.747	21	6	9	6	326	36.1	9.17	20.83	6	0	597.6	701.4	965.8	618.7	659.1	813.9	795.1	1243.2	1454.4	187.4	160.5	144.6	High	High	High	High	High	High	High	High	High	High	High	High	1
FALSE	High	IsMasterProtein	P46776	60S ribosomal protein L27a OS=Homo sapiens OX=9606 GN=RPL27A PE=1 SV=2	0	12.725	32	5	9	5	148	16.6	11	23.16	5	0	1084	1367.8	1800.6	987.1	1232.6	1402.7	1327.2	2095.1	2119.5	243.6	198.4	158.5	High	High	High	High	High	High	High	High	High	High	High	High	1
FALSE	High	IsMasterProtein	Q9UHB9	Signal recognition particle subunit SRP68 OS=Homo sapiens OX=9606 GN=SRP68 PE=1 SV=2	0	12.721	6	2	2	2	627	70.7	8.56	9.89	2	0	22.4	29.3	36.7	23.5	32.3	31.4	26.8	27.8	42.3	2.4	9.1	3.4	High	High	High	High	High	High	High	High	High	High	High	High	1
FALSE	High	IsMasterProtein	Q99832	T-complex protein 1 subunit eta OS=Homo sapiens OX=9606 GN=CCT7 PE=1 SV=2	0	12.712	13	7	8	7	543	59.3	7.65	13	7	0	503.1	574.2	749.3	493.4	537.8	620.3	598.5	781.4	895.8	231.1	221.5	200.6	High	High	High	High	High	High	High	High	High	High	High	High	1
FALSE	High	IsMasterProtein	Q9BQ52	Zinc phosphodiesterase ELAC protein 2 OS=Homo sapiens OX=9606 GN=ELAC2 PE=1 SV=2	0	12.697	3	2	3	2	826	92.2	7.9	11.43	2	0	163.3	198.1	300.1	174	218.9	270.8	190.2	256.7	327.9	71.3	54.9	58	High	High	High	High	High	High	High	High	High	High	High	High	1
FALSE	High	IsMasterProtein	O60832	H/ACA ribonucleoprotein complex subunit DKC1 OS=Homo sapiens OX=9606 GN=DKC1 PE=1 SV=3	0	12.673	12	8	10	8	514	57.6	9.42	25.91	8	0	1193.1	1372.1	1977.4	1067.5	1283.5	1564.8	1390.4	2249.4	2240.1	242.5	215.6	174.5	High	High	High	High	High	High	High	High	High	High	High	High	1
FALSE	High	IsMasterProtein	Q15008	26S proteasome non-ATPase regulatory subunit 6 OS=Homo sapiens OX=9606 GN=PSMD6 PE=1 SV=1	0	12.67	11	4	6	4	389	45.5	5.62	18.27	4	0	678.4	875.7	1379	563.8	802.6	1022.7	834.6	1537.8	1507.1	193.2	194.3	155.1	High	High	High	High	High	High	High	High	High	High	High	High	1
FALSE	High	IsMasterProtein	P22695	Cytochrome b-c1 complex subunit 2, mitochondrial OS=Homo sapiens OX=9606 GN=UQCRC2 PE=1 SV=3	0	12.648	12	5	7	5	453	48.4	8.63	20.59	5	0	640.6	825.1	993.5	628.2	808	1027.9	617.7	988.1	995.3	183.7	143.8	137.3	High	High	High	High	High	High	High	High	High	High	High	High	1
FALSE	High	IsMasterProtein	P53007	Tricarboxylate transport protein, mitochondrial OS=Homo sapiens OX=9606 GN=SLC25A1 PE=1 SV=2	0	12.619	11	4	9	4	311	34	9.89	22.87	4	0	1088.3	1506	1902.9	937.7	1351.3	1719.6	1258.9	2014.3	2209.5	245.3	240	163.8	High	High	High	High	High	High	High	High	High	High	High	High	1
FALSE	High	IsMasterProtein	P11387	DNA topoisomerase 1 OS=Homo sapiens OX=9606 GN=TOP1 PE=1 SV=2	0	12.562	12	9	12	9	765	90.7	9.31	26.73	9	0	1296.2	1452.5	2061.7	1305.5	1268.3	1637.8	1437.1	1982.7	2253.6	304	283.7	252	High	High	High	High	High	High	High	High	High	High	High	High	1
FALSE	High	IsMasterProtein	Q02952	A-kinase anchor protein 12 OS=Homo sapiens OX=9606 GN=AKAP12 PE=1 SV=4	0	12.549	5	7	9	7	1782	191.4	4.41	14.39	7	0	569.9	698.9	945.1	583.5	754.9	872.4	611.6	883.2	1002.9	183.7	169.9	148.9	High	High	High	High	High	High	High	High	High	High	High	High	1
FALSE	High	IsMasterProtein	P23284	Peptidyl-prolyl cis-trans isomerase B OS=Homo sapiens OX=9606 GN=PPIB PE=1 SV=2	0	12.537	25	6	8	5	216	23.7	9.41	18.1	6	0	610.8	781.8	1221.6	557.1	827.7	1098.8	687.4	1225.6	1452.3	147.6	150.4	123	High	High	High	High	High	High	High	High	High	High	High	High	1
FALSE	High	IsMasterProtein	P49327	Fatty acid synthase OS=Homo sapiens OX=9606 GN=FASN PE=1 SV=3	0	12.46	2	5	5	5	2511	273.3	6.44	14.94	5	0	474.3	456.2	559.5	460.2	532.1	543.9	551.6	522	669.1	394.9	363.4	362.6	High	High	High	High	High	High	High	High	High	High	High	High	1
FALSE	High	IsMasterProtein	P36542	ATP synthase subunit gamma, mitochondrial OS=Homo sapiens OX=9606 GN=ATP5F1C PE=1 SV=1	0	12.449	14	4	6	4	298	33	9.22	17.71	4	0	594.3	770.1	1178.3	531.7	769.4	1043.6	645.1	1096.9	1216.5	139	128.2	93.7	High	High	High	High	High	High	High	High	High	High	High	High	1
FALSE	High	IsMasterProtein	P51610	Host cell factor 1 OS=Homo sapiens OX=9606 GN=HCFC1 PE=1 SV=2	0	12.438	2	2	5	2	2035	208.6	7.46	15.51	2	0	242.6	265.4	335	293.3	266.6	295.1	330.9	379.3	484.6	194.5	87.3	73.2	High	High	High	High	High	High	High	High	High	High	High	High	1
FALSE	High	IsMasterProtein	Q9BVG9	Phosphatidylserine synthase 2 OS=Homo sapiens OX=9606 GN=PTDSS2 PE=1 SV=1	0	12.393	8	2	3	2	487	56.2	6.25	9.14	2	0	84.3	84.7	125	69.5	96.7	109.6	86.2	108	133	32.6	40.2	33.1	High	High	High	High	High	High	High	High	High	High	High	High	1
FALSE	High	IsMasterProtein	P63096	Guanine nucleotide-binding protein G(i) subunit alpha-1 OS=Homo sapiens OX=9606 GN=GNAI1 PE=1 SV=2	0	12.374	15	5	7	3	354	40.3	5.97	18.06	5	2	877.6	1087.5	1333.9	847.7	990.7	1261.3	895.9	1293	1386	255.7	212.4	231.3	High	High	High	High	High	High	High	High	High	High	High	High	1
FALSE	High	IsMasterProtein	P32119	Peroxiredoxin-2 OS=Homo sapiens OX=9606 GN=PRDX2 PE=1 SV=5	0	12.36	21	4	5	4	198	21.9	5.97	14.68	4	0	435.4	531.5	667.7	451.4	572.8	631.1	506.3	719.9	727.1	141	135.9	116.4	High	High	High	High	High	High	High	High	High	High	High	High	1
FALSE	High	IsMasterProtein	Q9UJS0	Calcium-binding mitochondrial carrier protein Aralar2 OS=Homo sapiens OX=9606 GN=SLC25A13 PE=1 SV=2	0	12.313	7	3	5	3	675	74.1	8.62	16.09	3	0	199.9	248.9	361.2	207.4	273.1	317.6	230.9	332.1	372.2	107.1	96.3	96.2	High	High	High	High	High	High	High	High	High	High	High	High	1
FALSE	High	IsMasterProtein	Q9ULC5	Long-chain-fatty-acid--CoA ligase 5 OS=Homo sapiens OX=9606 GN=ACSL5 PE=1 SV=1	0	12.295	10	6	7	6	683	75.9	6.92	18.38	6	0	479.5	521.7	740.5	511.7	560.4	633	522.1	661.7	761.4	179.4	155.6	139.7	High	High	High	High	High	High	High	High	High	High	High	High	1
FALSE	High	IsMasterProtein	P46783	40S ribosomal protein S10 OS=Homo sapiens OX=9606 GN=RPS10 PE=1 SV=1	0	12.282	38	8	12	7	165	18.9	10.15	27.11	8	0	1749.2	2225.4	3203.6	1407.4	1944.5	2377	2091.9	3586.3	3641.6	330.7	321.9	217.1	High	High	High	High	High	High	High	High	High	High	High	High	1
FALSE	High	IsMasterProtein	P08621	U1 small nuclear ribonucleoprotein 70 kDa OS=Homo sapiens OX=9606 GN=SNRNP70 PE=1 SV=2	0	12.273	24	9	11	9	437	51.5	9.94	21.87	9	0	1192.2	1354.7	2111.6	1067.2	1116.3	1476.2	1378.6	2041.2	2252.4	206.7	186.8	150.4	High	High	High	High	High	High	High	High	High	High	High	High	1
FALSE	High	IsMasterProtein	P67870	Casein kinase II subunit beta OS=Homo sapiens OX=9606 GN=CSNK2B PE=1 SV=1	0	12.248	15	2	5	2	215	24.9	5.55	17.17	2	0	161.4	190	241.6	169.4	167.9	210.1	164.1	221.1	258	86.2	74.7	70.3	High	High	High	High	High	High	High	High	High	High	High	High	1
FALSE	High	IsMasterProtein	P31948	Stress-induced-phosphoprotein 1 OS=Homo sapiens OX=9606 GN=STIP1 PE=1 SV=1	0	12.147	15	7	8	7	543	62.6	6.8	12.03	7	0	441.8	528.4	736.5	445.8	556.5	625.2	515	703.9	743	121.5	121.3	101.7	High	High	High	High	High	High	High	High	High	High	High	High	1
FALSE	High	IsMasterProtein	P60981	Destrin OS=Homo sapiens OX=9606 GN=DSTN PE=1 SV=3	0	12.144	12	2	5	1	165	18.5	7.85	14.44	2	0	93.6	108.9	131.3	96.6	117.6	144.9	109.2	143.5	165.3	27.6	30.4	23.1	High	High	High	High	High	High	High	High	High	High	High	High	1
FALSE	High	IsMasterProtein	Q13283	Ras GTPase-activating protein-binding protein 1 OS=Homo sapiens OX=9606 GN=G3BP1 PE=1 SV=1	0	12.015	9	3	4	2	466	52.1	5.52	14.02	3	1	178.1	212.5	285.4	171.8	230.4	263.2	211.9	297.3	346	64.5	53.3	56	High	High	High	High	High	High	High	High	High	High	High	High	1
FALSE	High	IsMasterProtein	P60900	Proteasome subunit alpha type-6 OS=Homo sapiens OX=9606 GN=PSMA6 PE=1 SV=1	0	11.996	16	4	4	4	246	27.4	6.76	11.72	4	0	380.3	517	782.6	367.1	508.5	717.1	409.9	701.7	655.7	95.6	77.2	81.4	High	High	High	High	High	High	High	High	High	High	High	High	1
FALSE	High	IsMasterProtein	O75390	Citrate synthase, mitochondrial OS=Homo sapiens OX=9606 GN=CS PE=1 SV=2	0	11.98	15	7	10	7	466	51.7	8.32	21.79	7	0	952.9	1117.2	1534.2	877.9	1185	1505.6	891.9	1411.5	1485.2	312.6	252.2	269.5	High	High	High	High	High	High	High	High	High	High	High	High	1
FALSE	High	IsMasterProtein	P60953	Cell division control protein 42 homolog OS=Homo sapiens OX=9606 GN=CDC42 PE=1 SV=2	0	11.948	31	5	9	5	191	21.2	6.55	19.68	5	0	759.7	949.3	1375.8	668.3	942.4	1272.2	779.5	1305.9	1373	163	145.4	112.1	High	High	High	High	High	High	High	High	High	High	High	High	1
FALSE	High	IsMasterProtein	P52701	DNA mismatch repair protein Msh6 OS=Homo sapiens OX=9606 GN=MSH6 PE=1 SV=2	0	11.939	4	4	4	4	1360	152.7	6.9	11.81	4	0	368.5	414	518.7	387.2	410.1	462.5	391.2	509.6	591.3	161.3	128.2	123.7	High	High	High	High	High	High	High	High	High	High	High	High	1
FALSE	High	IsMasterProtein	P51991	Heterogeneous nuclear ribonucleoprotein A3 OS=Homo sapiens OX=9606 GN=HNRNPA3 PE=1 SV=2	0	11.919	13	6	16	4	378	39.6	9.01	32.62	6	0	1227.2	1290.5	1965.2	992.1	1106.7	1482	1307.9	1929	2029.8	237.1	244.4	175	High	High	High	High	High	High	High	High	High	High	High	High	1
FALSE	High	IsMasterProtein	P48643	T-complex protein 1 subunit epsilon OS=Homo sapiens OX=9606 GN=CCT5 PE=1 SV=1	0	11.913	9	6	7	6	541	59.6	5.66	12.63	6	0	374.1	416.1	575.8	369.1	443	499.2	409.1	585.6	660.8	164.5	152.4	147.5	High	High	High	High	High	High	High	High	High	High	High	High	1
FALSE	High	IsMasterProtein	Q01081	Splicing factor U2AF 35 kDa subunit OS=Homo sapiens OX=9606 GN=U2AF1 PE=1 SV=3	0	11.856	13	3	7	3	240	27.9	8.81	18.74	3	0	577.6	659.9	861.8	692.2	579.9	723.8	697.7	849	1015.1	87.5	90.8	61.7	High	High	High	High	High	High	High	High	High	High	High	High	1
FALSE	High	IsMasterProtein	P57088	Transmembrane protein 33 OS=Homo sapiens OX=9606 GN=TMEM33 PE=1 SV=2	0	11.797	17	4	6	4	247	28	9.7	16.48	4	0	345.9	422.2	611.4	310.3	421.9	558.2	362	570	685.5	126.8	103.9	106.7	High	High	High	High	High	High	High	High	High	High	High	High	1
FALSE	High	IsMasterProtein	Q07020	60S ribosomal protein L18 OS=Homo sapiens OX=9606 GN=RPL18 PE=1 SV=2	0	11.779	27	5	8	5	188	21.6	11.72	20.25	5	0	1278.9	1442.2	2062.6	951.9	1227	1530.5	1346.8	2259.2	2258.2	342.1	288.5	239.2	High	High	High	High	High	High	High	High	High	High	High	High	1
FALSE	High	IsMasterProtein	P04181	Ornithine aminotransferase, mitochondrial OS=Homo sapiens OX=9606 GN=OAT PE=1 SV=1	0	11.727	10	5	5	4	439	48.5	7.03	15.3	5	1	1100.1	1348.3	1888	1009	1426.2	1806.5	1204.9	1956.1	2155.3	201.1	170.6	133.8	High	High	High	High	High	High	High	High	High	High	High	High	1
FALSE	High	IsMasterProtein	P29401	Transketolase OS=Homo sapiens OX=9606 GN=TKT PE=1 SV=3	0	11.679	8	5	5	5	623	67.8	7.66	13.67	5	0	411.3	499.8	633.7	467.4	546.9	628.5	519.5	673.2	699.6	179.4	158.1	149.7	High	High	High	High	High	High	High	High	High	High	High	High	1
FALSE	High	IsMasterProtein	Q13595	Transformer-2 protein homolog alpha OS=Homo sapiens OX=9606 GN=TRA2A PE=1 SV=1	0	11.677	16	4	6	3	282	32.7	11.27	19.64	4	0	171.2	165.4	254.2	176.3	164.7	194.8	213.5	253.5	237.9	46.7	41.6	34.1	High	High	High	High	High	High	High	High	High	High	High	High	1
FALSE	High	IsMasterProtein	Q9HAV7	GrpE protein homolog 1, mitochondrial OS=Homo sapiens OX=9606 GN=GRPEL1 PE=1 SV=2	0	11.663	25	6	7	6	217	24.3	8.12	18.01	6	0	354.4	404	575.9	357.3	476.3	596.8	365.5	506.4	607.3	92.8	83.3	70	High	High	High	High	High	High	High	High	High	High	High	High	1
FALSE	High	IsMasterProtein	Q16629	Serine/arginine-rich splicing factor 7 OS=Homo sapiens OX=9606 GN=SRSF7 PE=1 SV=1	0	11.653	24	6	9	5	238	27.4	11.82	17.33	6	1	1087.5	1083.6	1816.9	883.3	1006.7	1271.3	1069.6	1571.6	1602.9	317.5	258.6	249.8	High	High	High	High	High	High	High	High	High	High	High	High	1
FALSE	High	IsMasterProtein	P25789	Proteasome subunit alpha type-4 OS=Homo sapiens OX=9606 GN=PSMA4 PE=1 SV=1	0	11.622	18	4	7	4	261	29.5	7.72	20.83	4	0	254.9	315	440.3	239	306.6	406.4	290.6	461.1	462.2	92.7	82.8	70.5	High	High	High	High	High	High	High	High	High	High	High	High	1
FALSE	High	IsMasterProtein	Q92520	Protein FAM3C OS=Homo sapiens OX=9606 GN=FAM3C PE=1 SV=1	0	11.608	19	4	9	4	227	24.7	8.29	17.68	4	0	990.3	1291.8	1886	1132.4	1576.1	2264.7	1215.7	2028.2	2350.2	224.5	200.2	139.4	High	High	High	High	High	High	High	High	High	High	High	High	1
FALSE	High	IsMasterProtein	Q8IYB3	Serine/arginine repetitive matrix protein 1 OS=Homo sapiens OX=9606 GN=SRRM1 PE=1 SV=2	0	11.565	5	2	3	2	904	102.3	11.84	10.75	2	0	381.7	380.4	562.8	322.9	320	340.1	346.9	478.1	506.1	72.7	63.4	51.7	High	High	High	High	High	High	High	High	High	High	High	High	1
FALSE	High	IsMasterProtein	Q13895	Bystin OS=Homo sapiens OX=9606 GN=BYSL PE=1 SV=3	0	11.554	7	3	3	3	437	49.6	8.12	8.57	3	0	168.1	195.8	311.5	156.2	168.6	228.7	201.4	302.2	355.7	39.9	44.2	36.7	High	High	High	High	High	High	High	High	High	High	High	High	1
FALSE	High	IsMasterProtein	P62826	GTP-binding nuclear protein Ran OS=Homo sapiens OX=9606 GN=RAN PE=1 SV=3	0	11.515	16	3	5	3	216	24.4	7.49	14.46	3	0	303.7	356.1	533.3	301.4	345	430.5	354.9	496.1	547	110	104.4	92.8	High	High	High	High	High	High	High	High	High	High	High	High	1
FALSE	High	IsMasterProtein	P62854	40S ribosomal protein S26 OS=Homo sapiens OX=9606 GN=RPS26 PE=1 SV=3	0	11.465	33	4	9	4	115	13	11	18.15	4	0	425.8	423.7	622.5	624.3	468.7	499.6	502.7	620.8	639.5	192.7	279.5	149.3	High	High	High	High	High	High	High	High	High	High	High	High	1
FALSE	High	IsMasterProtein	P09972	Fructose-bisphosphate aldolase C OS=Homo sapiens OX=9606 GN=ALDOC PE=1 SV=2	0	11.454	18	4	6	1	364	39.4	6.87	19.03	4	0	31.6	43.6	45.6	31.3	40.7	45.2	40.4	49.7	53	12.3	8.1	9	High	High	High	High	High	High	High	High	High	High	High	High	1
FALSE	High	IsMasterProtein	Q02978	Mitochondrial 2-oxoglutarate/malate carrier protein OS=Homo sapiens OX=9606 GN=SLC25A11 PE=1 SV=3	0	11.444	16	5	7	5	314	34	9.91	16.62	5	0	465.8	624.1	891.9	378	493.7	659.2	472.4	758.8	840.4	177	152.7	146	High	High	High	High	High	High	High	High	High	High	High	High	1
FALSE	High	IsMasterProtein	P62495	Eukaryotic peptide chain release factor subunit 1 OS=Homo sapiens OX=9606 GN=ETF1 PE=1 SV=3	0	11.394	6	2	2	2	437	49	5.71	7.29	2	0	128	144.5	199.3	116.7	141.1	174.7	140.7	191.8	223.9	56.8	48.8	48.1	High	High	High	High	High	High	High	High	High	High	High	High	1
FALSE	High	IsMasterProtein	Q14692	Ribosome biogenesis protein BMS1 homolog OS=Homo sapiens OX=9606 GN=BMS1 PE=1 SV=1	0	11.345	3	3	4	3	1282	145.7	6.44	11.07	3	0	205.9	194.8	267.1	222.3	169.4	190	210.7	247.3	266.6	86.6	69.6	73	High	High	High	High	High	High	High	High	High	High	High	High	1
FALSE	High	IsMasterProtein	Q15428	Splicing factor 3A subunit 2 OS=Homo sapiens OX=9606 GN=SF3A2 PE=1 SV=2	0	11.27	8	4	8	4	464	49.2	9.64	22.45	4	0	1014.4	1110.6	1426.6	843.9	839.9	958.6	1031.9	1564.5	1599	110.2	93.4	60.1	High	High	High	High	High	High	High	High	High	High	High	High	1
FALSE	High	IsMasterProtein	P40227	T-complex protein 1 subunit zeta OS=Homo sapiens OX=9606 GN=CCT6A PE=1 SV=3	0	11.172	9	6	11	6	531	58	6.68	22.51	6	0	578.1	703.3	888.2	555.7	660.9	762.6	684.9	952.5	1053.4	224.7	192.2	195.7	High	High	High	High	High	High	High	High	High	High	High	High	1
FALSE	High	IsMasterProtein	Q8NI36	WD repeat-containing protein 36 OS=Homo sapiens OX=9606 GN=WDR36 PE=1 SV=1	0	11.012	3	3	3	3	951	105.3	7.53	9.61	3	0	231.9	238.6	305.1	280.7	217.5	252.3	234.5	282.5	344	84.3	72.5	76.1	High	High	High	High	High	High	High	High	High	High	High	High	1
FALSE	High	IsMasterProtein	P83731	60S ribosomal protein L24 OS=Homo sapiens OX=9606 GN=RPL24 PE=1 SV=1	0	10.978	34	6	11	6	157	17.8	11.25	23.08	6	0	1483.3	1851.7	2335.6	1341.5	1816.7	2053	1776.2	2762.9	2982.8	526.9	427.9	468.6	High	High	High	High	High	High	High	High	High	High	High	High	1
FALSE	High	IsMasterProtein	P51572	B-cell receptor-associated protein 31 OS=Homo sapiens OX=9606 GN=BCAP31 PE=1 SV=3	0	10.97	25	7	11	7	246	28	8.44	22.06	7	0	1116.8	1415.3	2078	992.8	1349.3	1770.5	1451.7	2162.4	2393.6	260.1	258.6	212.4	High	High	High	High	High	High	High	High	High	High	High	High	1
FALSE	High	IsMasterProtein	P18077	60S ribosomal protein L35a OS=Homo sapiens OX=9606 GN=RPL35A PE=1 SV=2	0	10.958	50	7	18	7	110	12.5	11.06	19.35	7	0	1589.1	1936.8	2641.5	1379.1	1814.9	2092.3	1944.6	2877.5	2968.6	409.2	404.1	328	High	High	High	High	High	High	High	High	High	High	High	High	1
FALSE	High	IsMasterProtein	O43818	U3 small nucleolar RNA-interacting protein 2 OS=Homo sapiens OX=9606 GN=RRP9 PE=1 SV=1	0	10.947	8	4	7	4	475	51.8	7.85	19.62	4	0	849.1	953.9	1272.1	917.4	893.8	1147.6	874.3	1201.2	1231.5	166.2	173.8	181.1	High	High	High	High	High	High	High	High	High	High	High	High	1
FALSE	High	IsMasterProtein	Q9UQ80	Proliferation-associated protein 2G4 OS=Homo sapiens OX=9606 GN=PA2G4 PE=1 SV=3	0	10.945	14	5	8	5	394	43.8	6.55	14.45	5	0	758.3	920.1	1326.1	708.5	902.6	1136.3	832.9	1310.7	1398.8	157.6	159.6	112.6	High	High	High	High	High	High	High	High	High	High	High	High	1
FALSE	High	IsMasterProtein	P49755	Transmembrane emp24 domain-containing protein 10 OS=Homo sapiens OX=9606 GN=TMED10 PE=1 SV=2	0	10.945	19	5	9	5	219	25	7.44	20.19	5	0	1031.4	1305.9	1875.8	954.1	1285.9	1745	1186.2	1858.9	1990.3	294.4	248.8	212.5	High	High	High	High	High	High	High	High	High	High	High	High	1
FALSE	High	IsMasterProtein	Q99575	Ribonucleases P/MRP protein subunit POP1 OS=Homo sapiens OX=9606 GN=POP1 PE=1 SV=2	0	10.935	5	5	5	5	1024	114.6	9.22	9.96	5	0	365	430.1	570	389.3	392.1	479.6	415.4	579.3	644.7	112.5	90.8	79.3	High	High	High	High	High	High	High	High	High	High	High	High	1
FALSE	High	IsMasterProtein	O95707	Ribonuclease P protein subunit p29 OS=Homo sapiens OX=9606 GN=POP4 PE=1 SV=2	0	10.913	6	1	2	1	220	25.4	10.07	8.11	1	0	209	255.8	412.5	182.5	206.1	269.4	227.8	385.9	399.2	28.6	23.9	9	High	High	High	High	High	High	High	High	High	High	High	High	1
FALSE	High	IsMasterProtein	P78371	T-complex protein 1 subunit beta OS=Homo sapiens OX=9606 GN=CCT2 PE=1 SV=4	0	10.87	10	6	8	6	535	57.5	6.46	20.13	6	0	554.7	642.3	974.7	528.6	658.2	794.4	677.2	977.6	1098.4	181.5	204.5	146.1	High	High	High	High	High	High	High	High	High	High	High	High	1
FALSE	High	IsMasterProtein	P62937	Peptidyl-prolyl cis-trans isomerase A OS=Homo sapiens OX=9606 GN=PPIA PE=1 SV=2	0	10.864	34	8	10	6	165	18	7.81	22.98	8	2	1278.6	1577.1	2031.1	1250.6	1673.1	1998.7	1387.1	2166.9	2263.7	309.5	290.1	251.1	High	High	High	High	High	High	High	High	High	High	High	High	1
FALSE	High	IsMasterProtein	P62873	Guanine nucleotide-binding protein G(I)/G(S)/G(T) subunit beta-1 OS=Homo sapiens OX=9606 GN=GNB1 PE=1 SV=3	0	10.771	13	5	6	1	340	37.4	6	16.86	5	0	103.4	122	153.2	90.6	115.6	136.1	118.7	166	194.4	24.6	18.5	14.9	Medium	Medium	Medium	Medium	Medium	Medium	Medium	Medium	Medium	Medium	Medium	Medium	1
FALSE	High	IsMasterProtein	Q9UQE7	Structural maintenance of chromosomes protein 3 OS=Homo sapiens OX=9606 GN=SMC3 PE=1 SV=2	0	10.769	5	7	8	7	1217	141.5	7.18	20.51	7	0	887.8	1002	1398.3	699.6	915.5	1074.5	1028.5	1539.2	1700.4	219.3	231.6	180.6	High	High	High	High	High	High	High	High	High	High	High	High	1
FALSE	High	IsMasterProtein	Q53GS9	U4/U6.U5 tri-snRNP-associated protein 2 OS=Homo sapiens OX=9606 GN=USP39 PE=1 SV=2	0	10.714	9	5	6	5	565	65.3	8.91	17.29	5	0	278.7	316.3	478.8	255.2	299.7	375.6	330.9	470.3	473.6	107.2	107.9	106.9	High	High	High	High	High	High	High	High	High	High	High	High	1
FALSE	High	IsMasterProtein	P07099	Epoxide hydrolase 1 OS=Homo sapiens OX=9606 GN=EPHX1 PE=1 SV=1	0	10.712	9	5	8	5	455	52.9	7.25	15.62	5	0	849.2	1093.1	1367.3	877.6	1095.1	1349.7	929.4	1389.2	1514.3	266.9	197.9	196.2	High	High	High	High	High	High	High	High	High	High	High	High	1
FALSE	High	IsMasterProtein	Q9NR31	GTP-binding protein SAR1a OS=Homo sapiens OX=9606 GN=SAR1A PE=1 SV=1	0	10.692	21	3	5	2	198	22.4	6.68	15.21	3	0	260.3	376.4	478.5	269.4	350.1	451.6	345.4	503.2	523.9	90.9	109.6	69.6	High	High	High	High	High	High	High	High	High	High	High	High	1
FALSE	High	IsMasterProtein	P30044	Peroxiredoxin-5, mitochondrial OS=Homo sapiens OX=9606 GN=PRDX5 PE=1 SV=4	0	10.658	25	4	5	4	214	22.1	8.7	14.74	4	0	386.5	457.6	642.1	436.3	640.7	691.8	481	684.4	759.1	98.8	94.8	81.9	High	High	High	High	High	High	High	High	High	High	High	High	1
FALSE	High	IsMasterProtein	Q08945	FACT complex subunit SSRP1 OS=Homo sapiens OX=9606 GN=SSRP1 PE=1 SV=1	0	10.613	6	5	5	5	709	81	6.87	12.63	5	0	736.4	780.9	1285.7	719.1	767.3	981.4	864.7	1169.6	1431.5	170.1	172.4	111.4	High	High	High	High	High	High	High	High	High	High	High	High	1
FALSE	High	IsMasterProtein	P20674	Cytochrome c oxidase subunit 5A, mitochondrial OS=Homo sapiens OX=9606 GN=COX5A PE=1 SV=2	0	10.582	25	4	9	4	150	16.8	6.79	25.51	4	0	997.2	1445.2	1881.7	980.4	1307.9	1811.8	1031.2	1957.2	1852.3	244.4	229.6	166.4	High	High	High	High	High	High	High	High	High	High	High	High	1
FALSE	High	IsMasterProtein	Q9P0S9	Transmembrane protein 14C OS=Homo sapiens OX=9606 GN=TMEM14C PE=1 SV=1	0	10.535	15	1	1	1	112	11.6	9.88	5.82	1	0	76.2	96.8	144.7	60	90	125.6	63.9	130.9	158.1	13.2	10.9	10.3	High	High	High	High	High	High	High	High	High	High	High	High	1
FALSE	High	IsMasterProtein	P24752	Acetyl-CoA acetyltransferase, mitochondrial OS=Homo sapiens OX=9606 GN=ACAT1 PE=1 SV=1	0	10.515	8	2	3	2	427	45.2	8.85	8.63	2	0	62.7	72.3	99.7	75.5	87.6	114.8	92.5	106.8	129.4	45.4	41.2	46.5	High	High	High	High	High	High	High	High	High	High	High	High	1
FALSE	High	IsMasterProtein	O43175	D-3-phosphoglycerate dehydrogenase OS=Homo sapiens OX=9606 GN=PHGDH PE=1 SV=4	0	10.509	5	2	3	2	533	56.6	6.71	10.54	2	0	117.2	128	170.1	132	165.1	180	137.2	189.5	217.3	35.3	33.9	29.9	High	High	High	High	High	High	High	High	High	High	High	High	1
FALSE	High	IsMasterProtein	O43242	26S proteasome non-ATPase regulatory subunit 3 OS=Homo sapiens OX=9606 GN=PSMD3 PE=1 SV=2	0	10.504	8	4	9	4	534	60.9	8.44	26.76	4	0	455.5	562.6	780.7	367.4	498	615.5	570	930.1	1052.7	190.4	173.6	161.3	High	High	High	High	High	High	High	High	High	High	High	High	1
FALSE	High	IsMasterProtein	Q96BM9	ADP-ribosylation factor-like protein 8A OS=Homo sapiens OX=9606 GN=ARL8A PE=1 SV=1	0	10.496	12	2	5	2	186	21.4	7.77	17.33	2	0	327.7	432.8	576.3	353.7	439.3	547.3	390.3	556.2	575.6	89.8	87.3	58.1	High	High	High	High	High	High	High	High	High	High	High	High	1
FALSE	High	IsMasterProtein	Q9BYG3	MKI67 FHA domain-interacting nucleolar phosphoprotein OS=Homo sapiens OX=9606 GN=NIFK PE=1 SV=1	0	10.425	9	2	3	2	293	34.2	9.88	11.09	2	0	248.5	288.6	352.1	261.7	206.9	251.3	252.8	314.9	338.3	52.6	47.4	36.9	High	High	High	High	High	High	High	High	High	High	High	High	1
FALSE	High	IsMasterProtein	Q9Y320	Thioredoxin-related transmembrane protein 2 OS=Homo sapiens OX=9606 GN=TMX2 PE=1 SV=1	0	10.415	13	4	5	4	296	34	8.69	13.34	4	0	512.4	617.4	846.6	489.2	646	770	549.2	793	916	181	171.2	146.7	High	High	High	High	High	High	High	High	High	High	High	High	1
FALSE	High	IsMasterProtein	Q86U42	Polyadenylate-binding protein 2 OS=Homo sapiens OX=9606 GN=PABPN1 PE=1 SV=3	0	10.404	25	5	9	5	306	32.7	5.06	24.81	5	0	1122.2	1428	2108.8	780.3	1058.5	1414.4	1077.1	2003.6	2030.4	163	142.5	110.1	High	High	High	High	High	High	High	High	High	High	High	High	1
FALSE	High	IsMasterProtein	P20700	Lamin-B1 OS=Homo sapiens OX=9606 GN=LMNB1 PE=1 SV=2	0	10.392	9	6	6	4	586	66.4	5.16	13.92	6	1	663.1	714.3	613	1360.7	587.7	571.9	607.5	518.3	599.1	105.3	96.5	56.6	High	High	High	High	High	High	High	High	High	High	High	High	1
FALSE	High	IsMasterProtein	Q13823	Nucleolar GTP-binding protein 2 OS=Homo sapiens OX=9606 GN=GNL2 PE=1 SV=1	0	10.387	8	6	8	6	731	83.6	9.25	13.58	6	0	913.1	1053.6	1459.6	789	919.7	1112.4	979.8	1459.4	1643.2	227	202.5	165.2	High	High	High	High	High	High	High	High	High	High	High	High	1
FALSE	High	IsMasterProtein	P28072	Proteasome subunit beta type-6 OS=Homo sapiens OX=9606 GN=PSMB6 PE=1 SV=4	0	10.387	13	3	3	3	239	25.3	4.92	9.45	3	0	328.3	417	592.9	286.2	406.1	541.9	299.5	501.7	503.1	117.7	110.3	110.5	High	High	High	High	High	High	High	High	High	High	High	High	1
FALSE	High	IsMasterProtein	O75489	NADH dehydrogenase [ubiquinone] iron-sulfur protein 3, mitochondrial OS=Homo sapiens OX=9606 GN=NDUFS3 PE=1 SV=1	0	10.306	14	4	7	4	264	30.2	7.5	17.38	4	0	466.3	593	752.1	464.2	587.1	761	533.1	829.6	844.7	187.4	139.6	127.5	High	High	High	High	High	High	High	High	High	High	High	High	1
FALSE	High	IsMasterProtein	Q9UJZ1	Stomatin-like protein 2, mitochondrial OS=Homo sapiens OX=9606 GN=STOML2 PE=1 SV=1	0	10.272	10	3	4	3	356	38.5	7.39	11.9	3	0	335.4	416.7	538	285.1	375.7	483.2	323.4	464.5	503	169.7	138.9	134.6	High	High	High	High	High	High	High	High	High	High	High	High	1
FALSE	High	IsMasterProtein	P27635	60S ribosomal protein L10 OS=Homo sapiens OX=9606 GN=RPL10 PE=1 SV=5	0	10.248	29	8	14	8	214	24.6	10.08	26.02	8	0	1614.3	2148.3	2594.6	1528	2004.3	2429.8	2124.4	3306.5	3336.6	504.8	465.7	363.2	High	High	High	High	High	High	High	High	High	High	High	High	1
FALSE	High	IsMasterProtein	Q9Y295	Developmentally-regulated GTP-binding protein 1 OS=Homo sapiens OX=9606 GN=DRG1 PE=1 SV=1	0	10.22	7	2	2	2	367	40.5	8.9	7.13	2	0	91.2	137.2	177.5	112.7	130.8	161.5	126.9	188.7	223.5	46.3	38.7	31.1	High	High	High	High	High	High	High	High	High	High	High	High	1
FALSE	High	IsMasterProtein	Q92544	Transmembrane 9 superfamily member 4 OS=Homo sapiens OX=9606 GN=TM9SF4 PE=1 SV=2	0	10.128	7	4	5	4	642	74.5	6.54	16.66	4	0	347	436.9	581	360.7	443.7	568.4	396.6	571.6	620.8	131.4	120.7	97.6	High	High	High	High	High	High	High	High	High	High	High	High	1
FALSE	High	IsMasterProtein	A1L0T0	2-hydroxyacyl-CoA lyase 2 OS=Homo sapiens OX=9606 GN=ILVBL PE=1 SV=2	0	10.109	6	3	6	3	632	67.8	8.15	20.34	3	0	315.9	371.2	484.5	325.7	392.4	437.4	336.2	429.3	506	126	113.5	115.2	High	High	High	High	High	High	High	High	High	High	High	High	1
FALSE	High	IsMasterProtein	O00232	26S proteasome non-ATPase regulatory subunit 12 OS=Homo sapiens OX=9606 GN=PSMD12 PE=1 SV=3	0	10.108	9	5	7	5	456	52.9	7.65	15.68	5	0	744.9	848.9	1423	626.7	853.2	1155.3	870.7	1474.9	1674.8	172.1	156.1	120.2	High	High	High	High	High	High	High	High	High	High	High	High	1
FALSE	High	IsMasterProtein	Q13601	KRR1 small subunit processome component homolog OS=Homo sapiens OX=9606 GN=KRR1 PE=1 SV=4	0	10.07	13	5	6	5	381	43.6	9.77	14.3	5	0	374.5	473	650.7	359.2	379.7	491.6	439	637	714.2	141.8	123	110.6	High	High	High	High	High	High	High	High	High	High	High	High	1
FALSE	High	IsMasterProtein	Q9H330	Transmembrane protein 245 OS=Homo sapiens OX=9606 GN=TMEM245 PE=1 SV=3	0	10.061	3	2	5	2	879	97.3	8.91	14.72	2	0	450.2	513.6	672	455.9	559.2	723.4	476.7	660.6	769.5	196.7	158.2	131	High	High	High	High	High	High	High	High	High	High	High	High	1
FALSE	High	IsMasterProtein	Q86XP3	ATP-dependent RNA helicase DDX42 OS=Homo sapiens OX=9606 GN=DDX42 PE=1 SV=1	0	10.058	4	4	5	4	938	102.9	7.02	9.1	4	0	499.8	569.8	906.4	455.2	482.7	615.5	578.1	864.9	1015	116.8	117.3	88.2	High	High	High	High	High	High	High	High	High	High	High	High	1
FALSE	High	IsMasterProtein	Q15397	Pumilio homolog 3 OS=Homo sapiens OX=9606 GN=PUM3 PE=1 SV=3	0	10.033	8	4	8	4	648	73.5	9.64	21.45	4	0	433.7	488.9	757.3	332	483.2	593.8	552.8	859.5	881	135.9	145.4	114.8	High	High	High	High	High	High	High	High	High	High	High	High	1
FALSE	High	IsMasterProtein	P08243	Asparagine synthetase [glutamine-hydrolyzing] OS=Homo sapiens OX=9606 GN=ASNS PE=1 SV=4	0	10.027	10	4	5	4	561	64.3	6.86	13.15	4	0	132.3	168.6	236.4	185.3	209.2	242.9	185.7	253.5	309.1	76.1	69	68.9	High	High	High	High	High	High	High	High	High	High	High	High	1
FALSE	High	IsMasterProtein	O00767	Stearoyl-CoA desaturase OS=Homo sapiens OX=9606 GN=SCD PE=1 SV=2	0	10.024	11	3	4	3	359	41.5	9	11.27	3	0	249.3	334.7	435.2	243.4	316	398.9	264.7	440.8	474.5	51.4	37.7	34	High	High	High	High	High	High	High	High	High	High	High	High	1
FALSE	High	IsMasterProtein	P06753-2	Isoform 2 of Tropomyosin alpha-3 chain OS=Homo sapiens OX=9606 GN=TPM3	0	10.002	19	6	9	6	248	29	4.78	22.99	6	0	681.4	835.5	1023.2	697.9	903	1007.2	774.7	1041.8	1173.3	224.7	225.1	183.9	High	High	High	High	High	High	High	High	High	High	High	High	1
FALSE	High	IsMasterProtein	P20290	Transcription factor BTF3 OS=Homo sapiens OX=9606 GN=BTF3 PE=1 SV=1	0	9.943	12	1	3	1	206	22.2	9.38	14.87	1	0	43.6	51.6	69.6	44.9	50.5	63.3	52.9	64.4	64.2	32.6	27.2	25.1	High	High	High	High	High	High	High	High	High	High	High	High	1
FALSE	High	IsMasterProtein	P51153	Ras-related protein Rab-13 OS=Homo sapiens OX=9606 GN=RAB13 PE=1 SV=1	0	9.926	16	4	8	2	203	22.8	9.19	21.09	4	0	413.1	536.3	791.4	371.8	530.8	758.7	462.7	730.4	795.9	50.9	51.4	42.4	High	High	High	High	High	High	High	High	High	High	High	High	1
FALSE	High	IsMasterProtein	O00159	Unconventional myosin-Ic OS=Homo sapiens OX=9606 GN=MYO1C PE=1 SV=4	0	9.921	3	2	3	2	1063	121.6	9.41	14.53	2	0	245	249.7	351.6	243	273.1	304.7	277.7	324.8	431.8	94.9	80.5	68.1	High	High	High	High	High	High	High	High	High	High	High	High	1
FALSE	High	IsMasterProtein	P49915	GMP synthase [glutamine-hydrolyzing] OS=Homo sapiens OX=9606 GN=GMPS PE=1 SV=1	0	9.895	7	4	4	4	693	76.7	6.87	9.12	4	0	275.7	295.4	394.7	294.7	309.2	366.6	280.3	374.5	442.2	146	135.4	110.8	High	High	High	High	High	High	High	High	High	High	High	High	1
FALSE	High	IsMasterProtein	Q10567	AP-1 complex subunit beta-1 OS=Homo sapiens OX=9606 GN=AP1B1 PE=1 SV=3	0	9.889	5	3	5	1	949	104.5	5.06	16.58	3	0	36.4	30	37.8	26.9	33.4	31.8	39.8	41.7	40.4	35.4	32.4	33.7	High	High	High	High	High	High	High	High	High	High	High	High	1
FALSE	High	IsMasterProtein	P61289	Proteasome activator complex subunit 3 OS=Homo sapiens OX=9606 GN=PSME3 PE=1 SV=1	0	9.883	17	5	7	5	254	29.5	5.95	18.38	5	0	519.2	658.3	1088.8	522.6	685.8	935	582.1	999.5	1032.8	159.9	162.9	136.3	High	High	High	High	High	High	High	High	High	High	High	High	1
FALSE	High	IsMasterProtein	Q8TCT9	Minor histocompatibility antigen H13 OS=Homo sapiens OX=9606 GN=HM13 PE=1 SV=1	0	9.862	11	4	9	4	377	41.5	6.43	19.96	4	0	789.6	1063.2	1400.6	711.3	1007.2	1342.4	838.8	1441.8	1541.1	128.3	102.2	80.6	High	High	High	High	High	High	High	High	High	High	High	High	1
FALSE	High	IsMasterProtein	Q9BY77	Polymerase delta-interacting protein 3 OS=Homo sapiens OX=9606 GN=POLDIP3 PE=1 SV=2	0	9.814	10	3	3	3	421	46.1	9.99	9.18	3	0	47.6	59.8	71.1	47.1	48.6	64	70.6	84.3	86	27.8	25.7	29.6	High	High	High	High	High	High	High	High	High	High	High	High	1
FALSE	High	IsMasterProtein	O43169	Cytochrome b5 type B OS=Homo sapiens OX=9606 GN=CYB5B PE=1 SV=3	0	9.735	21	4	8	4	150	16.7	4.97	25.68	4	0	1214.5	1650.3	2066.6	2083.1	2945.3	3947.3	1910.2	3282.1	3108.2	255.7	213.4	148.9	High	High	High	High	High	High	High	High	High	High	High	High	1
FALSE	High	IsMasterProtein	Q13247	Serine/arginine-rich splicing factor 6 OS=Homo sapiens OX=9606 GN=SRSF6 PE=1 SV=2	0	9.722	11	5	8	5	344	39.6	11.43	14.95	5	0	703.5	769.1	1330.3	565.4	667.3	942.8	784.6	1277.2	1265.4	154.5	168.9	131	High	High	High	High	High	High	High	High	High	High	High	High	1
FALSE	High	IsMasterProtein	P20340	Ras-related protein Rab-6A OS=Homo sapiens OX=9606 GN=RAB6A PE=1 SV=3	0	9.677	27	5	5	4	208	23.6	5.54	8.73	5	0	155.6	170.5	241.9	145.2	176.2	221.4	156.5	218.2	224.4	98.1	84.1	90.3	High	High	High	High	High	High	High	High	High	High	High	High	1
FALSE	High	IsMasterProtein	P26196	Probable ATP-dependent RNA helicase DDX6 OS=Homo sapiens OX=9606 GN=DDX6 PE=1 SV=2	0	9.603	3	1	2	1	483	54.4	8.66	7.65	1	0	122.5	128.8	188.1	123.8	139.7	148.7	144.3	188.4	234.8	66.9	66.1	55.3	High	High	High	High	High	High	High	High	High	High	High	High	1
FALSE	High	IsMasterProtein	P46778	60S ribosomal protein L21 OS=Homo sapiens OX=9606 GN=RPL21 PE=1 SV=2	0	9.592	34	6	16	6	160	18.6	10.49	36.19	6	0	930.5	1192	1637.7	811.8	1133.7	1348.3	1343.9	1964.6	1952.2	494.9	393.5	280.3	High	High	High	High	High	High	High	High	High	High	High	High	1
FALSE	High	IsMasterProtein	Q9UL25	Ras-related protein Rab-21 OS=Homo sapiens OX=9606 GN=RAB21 PE=1 SV=3	0	9.588	15	4	8	4	225	24.3	7.94	18.86	4	0	915.1	1101.9	1547.8	907	1136.6	1480.7	940.6	1402.2	1579.6	274.6	256.9	200.3	High	High	High	High	High	High	High	High	High	High	High	High	1
FALSE	High	IsMasterProtein	P05165	Propionyl-CoA carboxylase alpha chain, mitochondrial OS=Homo sapiens OX=9606 GN=PCCA PE=1 SV=4	0	9.561	5	4	5	4	728	80	7.52	13.96	4	0	375.1	364.6	455.7	349.4	414.7	388.8	381.8	498.3	505.1	542.5	370.7	370.1	High	High	High	High	High	High	High	High	High	High	High	High	1
FALSE	High	IsMasterProtein	Q9Y2W1	Thyroid hormone receptor-associated protein 3 OS=Homo sapiens OX=9606 GN=THRAP3 PE=1 SV=2	0	9.546	5	5	5	5	955	108.6	10.15	9.62	5	0	642.3	651	930.4	493.6	502.7	606.1	710.8	994.7	1079.6	147.8	141.6	119.1	High	High	High	High	High	High	High	High	High	High	High	High	1
FALSE	High	IsMasterProtein	Q9Y6M1	Insulin-like growth factor 2 mRNA-binding protein 2 OS=Homo sapiens OX=9606 GN=IGF2BP2 PE=1 SV=2	0	9.454	4	2	2	2	599	66.1	8.46	6.7	2	0	141.5	145.7	200.7	120.2	149.4	179.8	196.5	214.6	219	56.5	68	53.4	High	High	High	High	High	High	High	High	High	High	High	High	1
FALSE	High	IsMasterProtein	Q01650	Large neutral amino acids transporter small subunit 1 OS=Homo sapiens OX=9606 GN=SLC7A5 PE=1 SV=2	0	9.447	7	3	8	3	507	55	7.72	20.25	3	0	547.9	691.8	1267.4	475.6	600.6	1011.7	567.5	919	1176	105.9	89.4	65.3	High	High	High	High	High	High	High	High	High	High	High	High	1
FALSE	High	IsMasterProtein	P84103	Serine/arginine-rich splicing factor 3 OS=Homo sapiens OX=9606 GN=SRSF3 PE=1 SV=1	0	9.408	35	6	12	5	164	19.3	11.65	16.95	6	0	1103.2	1266.7	1731.6	962.8	1148.9	1359.5	1328.1	1781.1	1813.1	344.6	293.4	251.2	High	High	High	High	High	High	High	High	High	High	High	High	1
FALSE	High	IsMasterProtein	O43172	U4/U6 small nuclear ribonucleoprotein Prp4 OS=Homo sapiens OX=9606 GN=PRPF4 PE=1 SV=2	0	9.404	13	6	6	6	522	58.4	7.42	9.14	6	0	303.6	358.8	560.8	310.7	351.9	441.9	364	513.6	576.8	139.4	106.7	101.6	High	High	High	High	High	High	High	High	High	High	High	High	1
FALSE	High	IsMasterProtein	Q16186	Proteasomal ubiquitin receptor ADRM1 OS=Homo sapiens OX=9606 GN=ADRM1 PE=1 SV=2	0	9.348	8	3	4	3	407	42.1	5.07	12.21	3	0	193.4	208.9	347.9	170.3	214.9	301.7	202	370.9	398.5	33.6	27.5	18.1	High	High	High	High	High	High	High	High	High	High	High	High	1
FALSE	High	IsMasterProtein	P40616	ADP-ribosylation factor-like protein 1 OS=Homo sapiens OX=9606 GN=ARL1 PE=1 SV=1	0	9.344	14	3	5	3	181	20.4	5.72	14.83	3	0	463.1	574.8	813.1	474.3	599.4	764.7	527.9	767.7	941.3	123	110.9	85.6	High	High	High	High	High	High	High	High	High	High	High	High	1
FALSE	High	IsMasterProtein	O43395	U4/U6 small nuclear ribonucleoprotein Prp3 OS=Homo sapiens OX=9606 GN=PRPF3 PE=1 SV=2	0	9.327	6	5	8	5	683	77.5	9.5	17.87	5	0	1581.4	1969.6	2734.9	1243.7	1522.8	2000.3	1700.8	2865.7	3041.8	264.5	243.8	162.8	High	High	High	High	High	High	High	High	High	High	High	High	1
FALSE	High	IsMasterProtein	Q8WUM0	Nuclear pore complex protein Nup133 OS=Homo sapiens OX=9606 GN=NUP133 PE=1 SV=2	0	9.306	2	1	1	1	1156	128.9	5.1	5.44	1	0	40	33.7	54.6	38.9	36.2	47.8	46.2	56.5	57.7	30.6	24.1	23.3	High	High	High	High	High	High	High	High	High	High	High	High	1
FALSE	High	IsMasterProtein	Q99805	Transmembrane 9 superfamily member 2 OS=Homo sapiens OX=9606 GN=TM9SF2 PE=1 SV=1	0	9.294	6	3	4	3	663	75.7	7.44	15.48	3	0	395.8	433	582.6	400.2	485.9	564.1	448.2	577.2	639.4	164.7	149.9	121.3	High	High	High	High	High	High	High	High	High	High	High	High	1
FALSE	High	IsMasterProtein	P06744	Glucose-6-phosphate isomerase OS=Homo sapiens OX=9606 GN=GPI PE=1 SV=4	0	9.272	5	2	3	2	558	63.1	8.32	9.56	2	0	180.6	211.7	249.7	195.4	224.2	222.5	221.1	296.6	318.7	134.6	102.7	104.7	High	High	High	High	High	High	High	High	High	High	High	High	1
FALSE	High	IsMasterProtein	Q9Y5M8	Signal recognition particle receptor subunit beta OS=Homo sapiens OX=9606 GN=SRPRB PE=1 SV=3	0	9.209	14	3	4	3	271	29.7	9.04	7.16	3	0	245.7	304.8	483.1	303.4	378	545.2	292.9	439.6	570.6	51.1	60	46.8	High	High	High	High	High	High	High	High	High	High	High	High	1
FALSE	High	IsMasterProtein	P18754	Regulator of chromosome condensation OS=Homo sapiens OX=9606 GN=RCC1 PE=1 SV=1	0	9.191	12	4	4	4	421	44.9	7.52	10.6	4	0	264.4	271.6	424.2	248.3	262.8	342.3	290.9	363.1	440.1	115.9	84.6	83.9	High	High	High	High	High	High	High	High	High	High	High	High	1
FALSE	High	IsMasterProtein	Q6NTF9	Rhomboid domain-containing protein 2 OS=Homo sapiens OX=9606 GN=RHBDD2 PE=1 SV=2	0	9.191	7	2	3	2	364	39.2	9.32	11.31	2	0	227.1	279.1	402.8	228.8	274.1	377.7	245.4	357.7	420.5	48.8	45.2	38.1	High	High	High	High	High	High	High	High	High	High	High	High	1
FALSE	High	IsMasterProtein	P46940	Ras GTPase-activating-like protein IQGAP1 OS=Homo sapiens OX=9606 GN=IQGAP1 PE=1 SV=1	0	9.157	2	4	4	4	1657	189.1	6.48	10.43	4	0	403.5	420.5	508.7	403.8	414.2	437.8	466.9	465.2	520.2	224.7	204.8	204	High	High	High	High	High	High	High	High	High	High	High	High	1
FALSE	High	IsMasterProtein	P36957	Dihydrolipoyllysine-residue succinyltransferase component of 2-oxoglutarate dehydrogenase complex, mitochondrial OS=Homo sapiens OX=9606 GN=DLST PE=1 SV=4	0	9.121	11	4	5	4	453	48.7	8.95	10.53	4	0	344.3	388.3	530.7	316.6	429.3	561.4	361.5	566.5	575.1	131.4	120.4	112.1	High	High	High	High	High	High	High	High	High	High	High	High	1
FALSE	High	IsMasterProtein	P68431	Histone H3.1 OS=Homo sapiens OX=9606 GN=H3C12 PE=1 SV=2	0	9.101	29	6	16	6	136	15.4	11.12	43.65	6	0	5152.3	5269	4811	7417.9	3205.4	2944.2	4618.3	4506.9	5181.9	616.9	592.1	436.6	High	High	High	High	High	High	High	High	High	High	High	High	1
FALSE	High	IsMasterProtein	P13647	Keratin, type II cytoskeletal 5 OS=Homo sapiens OX=9606 GN=KRT5 PE=1 SV=3	0	9.064	8	6	9	1	590	62.3	7.74	18.71	6	0													Medium	Medium	Medium	Medium	Medium	Medium	Medium	Medium	Medium	Medium	Medium	Medium	1
FALSE	High	IsMasterProtein	Q09028	Histone-binding protein RBBP4 OS=Homo sapiens OX=9606 GN=RBBP4 PE=1 SV=3	0	9.05	8	3	7	1	425	47.6	4.89	16.53	3	0	130.8	152.3	205.6	128.4	165.8	178.5	172.8	197	198.3	101.5	120	124.1	High	High	High	High	High	High	High	High	High	High	High	High	1
FALSE	High	IsMasterProtein	P07477	Serine protease 1 OS=Homo sapiens OX=9606 GN=PRSS1 PE=1 SV=1	0	9.042	12	2	5	2	247	26.5	6.51	11.31	2	0	262.5	253.5	300.2	254.8	256.7	256.3	498.3	303.5	320.5	267.3	260.4	250.9	High	High	High	High	High	High	High	High	High	High	High	High	1
FALSE	High	IsMasterProtein	Q96SI9	Spermatid perinuclear RNA-binding protein OS=Homo sapiens OX=9606 GN=STRBP PE=1 SV=1	0	9.028	6	5	5	1	672	73.6	8.72	11.89	5	0	91.2	107	142.5	95.2	107.1	110	106	113	136.8	90.2	83.4	85.7	High	High	High	High	High	High	High	High	High	High	High	High	1
FALSE	High	IsMasterProtein	O43290	U4/U6.U5 tri-snRNP-associated protein 1 OS=Homo sapiens OX=9606 GN=SART1 PE=1 SV=1	0	8.985	5	4	4	4	800	90.2	6.13	8.14	4	0	353.3	419	610.4	307.1	327.4	417.8	396.7	593.2	666.6	60.4	50.2	39.6	High	High	High	High	High	High	High	High	High	High	High	High	1
FALSE	High	IsMasterProtein	Q8NF37	Lysophosphatidylcholine acyltransferase 1 OS=Homo sapiens OX=9606 GN=LPCAT1 PE=1 SV=2	0	8.984	4	2	4	2	534	59.1	6.02	14.66	2	0	883.5	1165.4	1460.2	871.7	1116.7	1464.6	951.7	1466	1694.3	69.8	86.1	36.5	High	High	High	High	High	High	High	High	High	High	High	High	1
FALSE	High	IsMasterProtein	Q86W42	THO complex subunit 6 homolog OS=Homo sapiens OX=9606 GN=THOC6 PE=1 SV=1	0	8.961	10	2	2	2	341	37.5	7.43	7.37	2	0	80.1	74.1	95.3	78.2	88.4	78.7	84.8	102.7	105	66.6	52.1	54.9	High	High	High	High	High	High	High	High	High	High	High	High	1
FALSE	High	IsMasterProtein	P09601	Heme oxygenase 1 OS=Homo sapiens OX=9606 GN=HMOX1 PE=1 SV=1	0	8.896	12	2	2	2	288	32.8	8.25	7.68	2	0	76.5	105.5	132.9	83	118.8	118.7	80.8	125.3	146.4	29.6	22.4	22.1	High	High	High	High	High	High	High	High	High	High	High	High	1
FALSE	High	IsMasterProtein	P61020	Ras-related protein Rab-5B OS=Homo sapiens OX=9606 GN=RAB5B PE=1 SV=1	0	8.894	11	2	3	1	215	23.7	8.13	10.69	2	0	39.7	48.4	66.2	34.9	47.2	64.2	35.3	66.3	67.5	17.3	19.6	15.1	High	High	High	High	High	High	High	High	High	High	High	High	1
FALSE	High	IsMasterProtein	Q9Y679	Lipid droplet-regulating VLDL assembly factor AUP1 OS=Homo sapiens OX=9606 GN=AUP1 PE=1 SV=2	0	8.889	10	4	5	4	410	45.8	8.65	13.71	4	0	390	500.1	574.4	382.6	464.5	548	453.3	581.4	628	175.6	148.1	143.2	High	High	High	High	High	High	High	High	High	High	High	High	1
FALSE	High	IsMasterProtein	P25398	40S ribosomal protein S12 OS=Homo sapiens OX=9606 GN=RPS12 PE=1 SV=3	0	8.855	25	3	4	3	132	14.5	7.21	10.25	3	0	323.7	442.8	535.2	344.2	420.9	468.4	453.6	627.3	651.4	87.1	97.4	59.3	High	High	High	High	High	High	High	High	High	High	High	High	1
FALSE	High	IsMasterProtein	Q96QK1	Vacuolar protein sorting-associated protein 35 OS=Homo sapiens OX=9606 GN=VPS35 PE=1 SV=2	0	8.845	6	3	4	3	796	91.6	5.49	13.69	3	0	177.1	198.3	253.8	171.3	192.2	214.4	205.3	262.7	295.1	99.1	89.6	89.7	High	High	High	High	High	High	High	High	High	High	High	High	1
FALSE	High	IsMasterProtein	Q96A33	PAT complex subunit CCDC47 OS=Homo sapiens OX=9606 GN=CCDC47 PE=1 SV=1	0	8.816	8	4	5	4	483	55.8	4.87	14	4	0	390.3	433.9	647.1	366.1	473.6	592.8	585.7	603.7	636.1	112.5	145.7	112.9	High	High	High	High	High	High	High	High	High	High	High	High	1
FALSE	High	IsMasterProtein	O43681	ATPase GET3 OS=Homo sapiens OX=9606 GN=GET3 PE=1 SV=2	0	8.803	7	2	3	2	348	38.8	4.91	9.36	2	0	146.7	169	261.6	155.9	192.9	218.4	165.4	216.5	290.1	73	77.3	73.5	High	High	High	High	High	High	High	High	High	High	High	High	1
FALSE	High	IsMasterProtein	P61201	COP9 signalosome complex subunit 2 OS=Homo sapiens OX=9606 GN=COPS2 PE=1 SV=1	0	8.792	5	2	2	2	443	51.6	5.53	6.82	2	0	225	247.1	372.1	210.4	259.4	318.8	275.3	353.9	381.7	107.6	126.1	109.1	High	High	High	High	High	High	High	High	High	High	High	High	1
FALSE	High	IsMasterProtein	Q9BSJ8	Extended synaptotagmin-1 OS=Homo sapiens OX=9606 GN=ESYT1 PE=1 SV=1	0	8.777	3	3	3	3	1104	122.8	5.83	8.9	3	0	126.9	144.4	201.2	140.4	155.1	185.9	160.6	180.1	238.1	71.8	68.2	68.9	High	High	High	High	High	High	High	High	High	High	High	High	1
FALSE	High	IsMasterProtein	P61586	Transforming protein RhoA OS=Homo sapiens OX=9606 GN=RHOA PE=1 SV=1	0	8.712	20	4	8	4	193	21.8	6.1	14.46	4	0	732.3	912.9	1333.8	673.1	896.7	1171.8	780.6	1202.2	1285.6	248.6	263.5	196.6	High	High	High	High	High	High	High	High	High	High	High	High	1
FALSE	High	IsMasterProtein	P49756	RNA-binding protein 25 OS=Homo sapiens OX=9606 GN=RBM25 PE=1 SV=3	0	8.684	4	3	3	3	843	100.1	6.32	7.32	3	0	267.4	276	352.3	273.4	235.3	254.5	351	383.5	468.2	100.8	108.1	92.3	High	High	High	High	High	High	High	High	High	High	High	High	1
FALSE	High	IsMasterProtein	Q8WWY3	U4/U6 small nuclear ribonucleoprotein Prp31 OS=Homo sapiens OX=9606 GN=PRPF31 PE=1 SV=2	0	8.654	3	1	2	1	499	55.4	5.78	7.55	1	0	102.5	132	206.2	111.2	112	158.4	117.9	185.3	193.8	65.4	56.2	54.8	High	High	High	High	High	High	High	High	High	High	High	High	1
FALSE	High	IsMasterProtein	Q10570	Cleavage and polyadenylation specificity factor subunit 1 OS=Homo sapiens OX=9606 GN=CPSF1 PE=1 SV=2	0	8.607	3	3	4	3	1443	160.8	6.4	10.15	3	0	229.9	234.3	278	280.3	198.1	205.2	229.1	276.4	322.8	62.3	54.1	49	High	High	High	High	High	High	High	High	High	High	High	High	1
FALSE	High	IsMasterProtein	P62913	60S ribosomal protein L11 OS=Homo sapiens OX=9606 GN=RPL11 PE=1 SV=2	0	8.584	16	3	5	3	178	20.2	9.6	11.23	3	0	239.9	277.8	398.4	229.3	261.6	301.3	286.4	461.9	444.9	108.2	96.5	86.4	High	High	High	High	High	High	High	High	High	High	High	High	1
FALSE	High	IsMasterProtein	P62269	40S ribosomal protein S18 OS=Homo sapiens OX=9606 GN=RPS18 PE=1 SV=3	0	8.582	24	4	5	4	152	17.7	10.99	12.29	4	0	507.8	616.4	857.2	395.3	528	666.9	641.4	952.8	920.4	165.8	153.2	143.6	High	High	High	High	High	High	High	High	High	High	High	High	1
FALSE	High	IsMasterProtein	P31040	Succinate dehydrogenase [ubiquinone] flavoprotein subunit, mitochondrial OS=Homo sapiens OX=9606 GN=SDHA PE=1 SV=2	0	8.561	5	3	5	3	664	72.6	7.39	15.06	3	0	463.7	581.3	721.9	473.8	654.2	731.2	529.2	716.7	829.5	153.8	143	117.1	High	High	High	High	High	High	High	High	High	High	High	High	1
FALSE	High	IsMasterProtein	Q8N6L1	Keratinocyte-associated protein 2 OS=Homo sapiens OX=9606 GN=KRTCAP2 PE=1 SV=2	0	8.561	13	1	2	1	136	14.7	9.61	7.44	1	0	78.5	96.8	144.8	82.4	96.5	126.9	88.2	159.7	149.5	33.6	23.3	19.3	High	High	High	High	High	High	High	High	High	High	High	High	1
FALSE	High	IsMasterProtein	Q07065	Cytoskeleton-associated protein 4 OS=Homo sapiens OX=9606 GN=CKAP4 PE=1 SV=2	0	8.558	9	7	7	7	602	66	5.92	13.97	7	0	784.6	983.4	1236.5	738.7	993.9	1233.2	904.8	1209.2	1391.3	148.1	126.8	86.2	High	High	High	High	High	High	High	High	High	High	High	High	1
FALSE	High	IsMasterProtein	P30049	ATP synthase subunit delta, mitochondrial OS=Homo sapiens OX=9606 GN=ATP5F1D PE=1 SV=2	0	8.529	14	2	2	2	168	17.5	5.49	6.01	2	0	101.6	131.2	195.9	102.5	125.5	186.5	111.7	191.7	197.4	41.9	25.9	21.9	High	High	High	High	High	High	High	High	High	High	High	High	1
FALSE	High	IsMasterProtein	P0C0S5	Histone H2A.Z OS=Homo sapiens OX=9606 GN=H2AZ1 PE=1 SV=2	0	8.487	20	3	7	1	128	13.5	10.58	21.13	3	0	241.1	255.3	325.1	304.1	186.3	219.5	240.2	310.2	324.8	25.2	26.1	17.3	High	High	High	High	High	High	High	High	High	High	High	High	1
FALSE	High	IsMasterProtein	Q04637	Eukaryotic translation initiation factor 4 gamma 1 OS=Homo sapiens OX=9606 GN=EIF4G1 PE=1 SV=4	0	8.47	3	5	8	5	1599	175.4	5.33	14.91	5	0	522.9	559.5	737.4	513.7	607.2	674.3	621.2	769.4	837.3	253.5	226.3	208.7	High	High	High	High	High	High	High	High	High	High	High	High	1
FALSE	High	IsMasterProtein	Q14683	Structural maintenance of chromosomes protein 1A OS=Homo sapiens OX=9606 GN=SMC1A PE=1 SV=2	0	8.437	4	6	7	6	1233	143.1	7.64	15.56	6	0	719.2	751.9	1070.3	608.6	653.8	774.9	748.2	1059.3	1241.8	189	172.9	136.4	High	High	High	High	High	High	High	High	High	High	High	High	1
FALSE	High	IsMasterProtein	Q07021	Complement component 1 Q subcomponent-binding protein, mitochondrial OS=Homo sapiens OX=9606 GN=C1QBP PE=1 SV=1	0	8.412	11	2	3	2	282	31.3	4.84	12.18	2	0	193.3	226.8	301.2	204.5	328.5	400	182.7	291.2	282.9	43	31.1	31.8	High	High	High	High	High	High	High	High	High	High	High	High	1
FALSE	High	IsMasterProtein	Q9NX63	MICOS complex subunit MIC19 OS=Homo sapiens OX=9606 GN=CHCHD3 PE=1 SV=1	0	8.339	14	4	9	4	227	26.1	8.28	23.79	4	0	1192.9	1616.9	2296.3	1068.4	1493.2	2029.9	1240.8	2054.6	2333.7	171.5	207.6	130.6	High	High	High	High	High	High	High	High	High	High	High	High	1
FALSE	High	IsMasterProtein	Q9Y3E5	Peptidyl-tRNA hydrolase 2, mitochondrial OS=Homo sapiens OX=9606 GN=PTRH2 PE=1 SV=1	0	8.33	13	1	4	1	179	19.2	8.73	20.26	1	0	172.9	219.2	284.2	163.1	212.1	261.2	188.7	282.1	323.3	59.9	58.3	49.7	High	High	High	High	High	High	High	High	High	High	High	High	1
FALSE	High	IsMasterProtein	P14406	Cytochrome c oxidase subunit 7A2, mitochondrial OS=Homo sapiens OX=9606 GN=COX7A2 PE=1 SV=1	0	8.328	28	2	3	2	83	9.4	9.76	10.51	2	0	165.3	245.9	326.7	311.3	444.5	662	368.5	626.3	683.3	57.3	47.1	26.3	High	High	High	High	High	High	High	High	High	High	High	High	1
FALSE	High	IsMasterProtein	Q14980	Nuclear mitotic apparatus protein 1 OS=Homo sapiens OX=9606 GN=NUMA1 PE=1 SV=2	0	8.309	1	2	2	2	2115	238.1	5.78	6.46	2	0	87.6	83.4	91.4	94	57	62.8	93.2	86.3	97.2	38.2	30.9	34.7	High	High	High	High	High	High	High	High	High	High	High	High	1
FALSE	High	IsMasterProtein	Q9H6R4	Nucleolar protein 6 OS=Homo sapiens OX=9606 GN=NOL6 PE=1 SV=2	0	8.275	3	3	4	3	1146	127.5	7.64	10.94	3	0	359.6	435.4	560.6	314.2	353.7	457.4	445.9	659.3	650.7	93.5	117.7	73.2	High	High	High	High	High	High	High	High	High	High	High	High	1
FALSE	High	IsMasterProtein	Q01780	Exosome component 10 OS=Homo sapiens OX=9606 GN=EXOSC10 PE=1 SV=2	0	8.216	6	5	6	5	885	100.8	8.46	11.26	5	0	685.8	800.9	982	567.6	649.9	807.4	797.2	1214.5	1194.9	177.1	167.7	135.1	High	High	High	High	High	High	High	High	High	High	High	High	1
FALSE	High	IsMasterProtein	Q12788	Transducin beta-like protein 3 OS=Homo sapiens OX=9606 GN=TBL3 PE=1 SV=2	0	8.209	3	2	3	2	808	89	6.9	11	2	0	194.3	202.7	270.5	222.5	207.1	242.4	218.8	281.8	322	98	80.5	89.7	High	High	High	High	High	High	High	High	High	High	High	High	1
FALSE	High	IsMasterProtein	P55084	Trifunctional enzyme subunit beta, mitochondrial OS=Homo sapiens OX=9606 GN=HADHB PE=1 SV=3	0	8.195	7	3	3	3	474	51.3	9.41	8.8	3	0	232.3	261.4	339.4	228.4	285.3	337.9	264.3	309	380.4	94.8	87.5	80.5	High	High	High	High	High	High	High	High	High	High	High	High	1
FALSE	High	IsMasterProtein	Q07666	KH domain-containing, RNA-binding, signal transduction-associated protein 1 OS=Homo sapiens OX=9606 GN=KHDRBS1 PE=1 SV=1	0	8.195	15	5	9	5	443	48.2	8.66	27.41	5	0	1501	1784.6	2158.6	1561.5	1395.6	1691.8	1449.7	2277.1	2570.9	298.1	201	205.5	High	High	High	High	High	High	High	High	High	High	High	High	1
FALSE	High	IsMasterProtein	P62081	40S ribosomal protein S7 OS=Homo sapiens OX=9606 GN=RPS7 PE=1 SV=1	0	8.189	14	3	5	3	194	22.1	10.1	13.28	3	0	226.1	239.9	352.9	201.9	239.8	270.9	241.7	380	375.3	93.9	126.2	77	High	High	High	High	High	High	High	High	High	High	High	High	1
FALSE	High	IsMasterProtein	O75400	Pre-mRNA-processing factor 40 homolog A OS=Homo sapiens OX=9606 GN=PRPF40A PE=1 SV=2	0	8.175	3	2	5	2	957	108.7	7.56	13.62	2	0	163.9	183.3	229.4	180.9	159.1	158.2	216.5	255.9	302.2	82.4	74.9	88.3	High	High	High	High	High	High	High	High	High	High	High	High	1
FALSE	High	IsMasterProtein	O43760	Synaptogyrin-2 OS=Homo sapiens OX=9606 GN=SYNGR2 PE=1 SV=1	0	8.151	8	2	6	2	224	24.8	4.94	18.38	2	0	468.1	592.2	838.3	510.3	673.3	875.9	558.9	906.1	925.3	168.5	166.6	132.5	High	High	High	High	High	High	High	High	High	High	High	High	1
FALSE	High	IsMasterProtein	Q9H936	Mitochondrial glutamate carrier 1 OS=Homo sapiens OX=9606 GN=SLC25A22 PE=1 SV=1	0	8.146	7	3	6	3	323	34.4	9.29	18.54	3	0	1142.4	1507.6	2132.1	853.2	1318.3	1739.2	1104.3	1983.5	2236.1	115.8	164.6	107.2	High	High	High	High	High	High	High	High	High	High	High	High	1
FALSE	High	IsMasterProtein	P48651	Phosphatidylserine synthase 1 OS=Homo sapiens OX=9606 GN=PTDSS1 PE=1 SV=1	0	8.134	4	2	2	2	473	55.5	8.43	6.41	2	0	130.5	183.9	226.1	166.9	223.1	253.6	176.7	227.4	279.9	45.6	24.6	27.5	High	High	High	High	High	High	High	High	High	High	High	High	1
FALSE	High	IsMasterProtein	Q9BQ39	ATP-dependent RNA helicase DDX50 OS=Homo sapiens OX=9606 GN=DDX50 PE=1 SV=1	0	8.099	4	3	6	1	737	82.5	9.17	16.8	3	0	72.5	92.8	130.4	66.1	77.5	101.8	82.4	131.2	145.3	38.1	29	27.3	High	High	High	High	High	High	High	High	High	High	High	High	1
FALSE	High	IsMasterProtein	Q9H0D6	5'-3' exoribonuclease 2 OS=Homo sapiens OX=9606 GN=XRN2 PE=1 SV=1	0	8.069	4	5	6	5	950	108.5	7.47	14.4	5	0	1035.4	1213.4	1692.6	1033.7	1122	1415.1	1133.8	1684.4	1870.7	164.1	162.4	134.9	High	High	High	High	High	High	High	High	High	High	High	High	1
FALSE	High	IsMasterProtein	Q96HY6	DDRGK domain-containing protein 1 OS=Homo sapiens OX=9606 GN=DDRGK1 PE=1 SV=2	0	8.066	10	3	5	3	314	35.6	5.12	12.9	3	0	396	486.1	718.5	398.1	523.6	688.7	448.3	682.5	796.3	98.7	91.7	69.1	High	High	High	High	High	High	High	High	High	High	High	High	1
FALSE	High	IsMasterProtein	Q12907	Vesicular integral-membrane protein VIP36 OS=Homo sapiens OX=9606 GN=LMAN2 PE=1 SV=1	0	8.066	11	4	5	4	356	40.2	6.95	13.39	4	0	490.3	594.7	918.7	442.2	584.6	861.4	503.9	782.9	953.7	99.1	95.6	83.4	High	High	High	High	High	High	High	High	High	High	High	High	1
FALSE	High	IsMasterProtein	P10606	Cytochrome c oxidase subunit 5B, mitochondrial OS=Homo sapiens OX=9606 GN=COX5B PE=1 SV=2	0	8.052	18	2	5	2	129	13.7	8.81	11.3	2	0	355.5	429.9	587.4	332.1	450.4	550.9	342.7	543.3	546.3	104.8	96.7	86.3	High	High	High	High	High	High	High	High	High	High	High	High	1
FALSE	High	IsMasterProtein	P16104	Histone H2AX OS=Homo sapiens OX=9606 GN=H2AX PE=1 SV=2	0	7.995	22	4	11	1	143	15.1	10.74	27.25	4	4	3271	3791.7	3854.6	4594.1	2267.4	2487.7	3330.7	3740.9	3813.2	285	275.3	152.4	High	High	High	High	High	High	High	High	High	High	High	High	1
FALSE	High	IsMasterProtein	Q9UHD8	Septin-9 OS=Homo sapiens OX=9606 GN=SEPTIN9 PE=1 SV=2	0	7.95	6	4	4	4	586	65.4	8.97	10.86	4	0	407.2	503.6	636.9	438.3	491.3	573	535.3	686.8	798	158.7	151.6	159.6	High	High	High	High	High	High	High	High	High	High	High	High	1
FALSE	High	IsMasterProtein	P61221	ATP-binding cassette sub-family E member 1 OS=Homo sapiens OX=9606 GN=ABCE1 PE=1 SV=1	0	7.949	7	3	4	3	599	67.3	8.34	4.07	3	0	91.9	92.9	109.3	107.9	102.7	121.5	102.1	118.7	133.7	58.4	53.8	53.2	High	High	High	High	High	High	High	High	High	High	High	High	1
FALSE	High	IsMasterProtein	P57737-3	Isoform 3 of Coronin-7 OS=Homo sapiens OX=9606 GN=CORO7	0	7.942	3	2	4	2	1048	114.1	6.33	10.11	2	0	262.2	351.7	534.1	281.6	366.6	546.2	308.1	497.6	582.1	91.4	88.3	65.2	High	High	High	High	High	High	High	High	High	High	High	High	1
FALSE	High	IsMasterProtein	O14925	Mitochondrial import inner membrane translocase subunit Tim23 OS=Homo sapiens OX=9606 GN=TIMM23 PE=1 SV=1	0	7.941	13	2	4	2	209	21.9	8.6	15.48	2	0	227.1	271.1	356	218.1	282.5	353.2	232.8	368.4	445.7	73.4	68.1	48.5	High	High	High	High	High	High	High	High	High	High	High	High	1
FALSE	High	IsMasterProtein	Q9Y2Z4	Tyrosine--tRNA ligase, mitochondrial OS=Homo sapiens OX=9606 GN=YARS2 PE=1 SV=2	0	7.926	6	2	2	2	477	53.2	8.98	7.45	2	0	130.6	160.4	210	120.2	177.5	229.4	176.3	217.1	229.7	37	35.5	23.3	High	High	High	High	High	High	High	High	High	High	High	High	1
FALSE	High	IsMasterProtein	Q16576	Histone-binding protein RBBP7 OS=Homo sapiens OX=9606 GN=RBBP7 PE=1 SV=1	0	7.89	8	3	8	1	425	47.8	5.05	15.64	3	3	653.8	724.8	1090.7	646.4	732.8	972	685.9	1041.9	1143	150.8	127.7	111.3	High	High	High	High	High	High	High	High	High	High	High	High	1
FALSE	High	IsMasterProtein	Q9ULX6	A-kinase anchor protein 8-like OS=Homo sapiens OX=9606 GN=AKAP8L PE=1 SV=4	0	7.885	4	2	3	2	646	71.6	5.05	9.67	2	0	295.2	387.8	341.3	259.3	249.3	259.3	272.3	441.5	459.8	56.7	103.9	70.5	High	High	High	High	High	High	High	High	High	High	High	High	1
FALSE	High	IsMasterProtein	O14744	Protein arginine N-methyltransferase 5 OS=Homo sapiens OX=9606 GN=PRMT5 PE=1 SV=4	0	7.878	7	4	4	4	637	72.6	6.29	12.32	4	0	506	496.3	722.3	522.7	610.5	695.4	487.4	662.2	773.3	242.7	215.4	212.1	High	High	High	High	High	High	High	High	High	High	High	High	1
FALSE	High	IsMasterProtein	P07954	Fumarate hydratase, mitochondrial OS=Homo sapiens OX=9606 GN=FH PE=1 SV=3	0	7.864	7	4	5	4	510	54.6	8.76	8.14	4	0	262	308	432.5	269	328.5	438.9	277.4	381.5	452.3	83.3	87.6	75	High	High	High	High	High	High	High	High	High	High	High	High	1
FALSE	High	IsMasterProtein	Q14498	RNA-binding protein 39 OS=Homo sapiens OX=9606 GN=RBM39 PE=1 SV=2	0	7.859	5	2	3	2	530	59.3	10.1	12.1	2	0	194.3	221.6	362.7	156.4	206	279.3	225.4	363.4	424.9	57.4	58.8	37.3	High	High	High	High	High	High	High	High	High	High	High	High	1
FALSE	High	IsMasterProtein	Q14839	Chromodomain-helicase-DNA-binding protein 4 OS=Homo sapiens OX=9606 GN=CHD4 PE=1 SV=2	0	7.855	2	4	4	4	1912	217.9	5.86	9.5	4	0	409	442.8	557.1	458	393	434.3	435.7	489.4	600.8	149.5	126.5	139	High	High	High	High	High	High	High	High	High	High	High	High	1
FALSE	High	IsMasterProtein	O00303	Eukaryotic translation initiation factor 3 subunit F OS=Homo sapiens OX=9606 GN=EIF3F PE=1 SV=1	0	7.832	6	2	2	2	357	37.5	5.45	6.18	2	0	130.2	139.7	201.4	131.2	161.1	183.9	165.2	230.7	247.1	50.2	50.1	36.7	High	High	High	High	High	High	High	High	High	High	High	High	1
FALSE	High	IsMasterProtein	P28066	Proteasome subunit alpha type-5 OS=Homo sapiens OX=9606 GN=PSMA5 PE=1 SV=3	0	7.741	9	2	2	2	241	26.4	4.79	5.56	2	0	82	103.9	148.4	86.6	93.3	121.2	93.3	165.4	141.3	40.7	31.1	24.4	High	High	High	High	High	High	High	High	High	High	High	High	1
FALSE	High	IsMasterProtein	Q9BVK6	Transmembrane emp24 domain-containing protein 9 OS=Homo sapiens OX=9606 GN=TMED9 PE=1 SV=2	0	7.739	14	4	9	3	235	27.3	8.02	25.03	4	1	1786.4	2368.2	3472.5	1656.2	2429.9	3367.4	2204	3672	3831	293.2	301.5	148.6	High	High	High	High	High	High	High	High	High	High	High	High	1
FALSE	High	IsMasterProtein	Q8NBS9	Thioredoxin domain-containing protein 5 OS=Homo sapiens OX=9606 GN=TXNDC5 PE=1 SV=2	0	7.734	8	4	6	3	432	47.6	5.97	15.65	4	0	439	589.8	858.9	472.2	679.4	958.3	511.2	837.3	894	110.9	101.8	80.2	High	High	High	High	High	High	High	High	High	High	High	High	1
FALSE	High	IsMasterProtein	O75531	Barrier-to-autointegration factor OS=Homo sapiens OX=9606 GN=BANF1 PE=1 SV=1	0	7.697	16	1	1	1	89	10.1	6.09	5.01	1	0	109	136	209.4	121.3	128.6	178.8	103.8	192.4	215.3	32.7	28.2	32.5	High	High	High	High	High	High	High	High	High	High	High	High	1
FALSE	High	IsMasterProtein	P62633	CCHC-type zinc finger nucleic acid binding protein OS=Homo sapiens OX=9606 GN=CNBP PE=1 SV=1	0	7.645	22	4	6	4	177	19.5	7.71	14.43	4	0	284.1	354.4	430.4	305.1	383.2	427.1	310.1	403.9	435.1	94.3	92.4	77.1	High	High	High	High	High	High	High	High	High	High	High	High	1
FALSE	High	IsMasterProtein	O94776	Metastasis-associated protein MTA2 OS=Homo sapiens OX=9606 GN=MTA2 PE=1 SV=1	0	7.611	11	9	14	9	668	75	9.66	21.49	9	0	1068.8	1260.2	1668.8	1029.1	1093	1350.3	1244.4	1716	1999.9	348.2	341.9	306.1	High	High	High	High	High	High	High	High	High	High	High	High	1
FALSE	High	IsMasterProtein	O00264	Membrane-associated progesterone receptor component 1 OS=Homo sapiens OX=9606 GN=PGRMC1 PE=1 SV=3	0	7.582	16	4	7	4	195	21.7	4.7	18.34	4	0	492.9	629.1	911.5	539.9	675.5	891.5	582.7	875.4	939.6	162.7	168.8	131.4	High	High	High	High	High	High	High	High	High	High	High	High	1
FALSE	High	IsMasterProtein	Q9BWF3	RNA-binding protein 4 OS=Homo sapiens OX=9606 GN=RBM4 PE=1 SV=1	0	7.565	7	3	4	3	364	40.3	7.08	10.63	3	0	354.3	413.4	562.5	374.7	367.8	441.6	449.3	580.6	640.5	161.2	151.1	131.2	High	High	High	High	High	High	High	High	High	High	High	High	1
FALSE	High	IsMasterProtein	Q9Y624	Junctional adhesion molecule A OS=Homo sapiens OX=9606 GN=F11R PE=1 SV=1	0	7.537	11	3	4	3	299	32.6	7.9	10.19	3	0	301	342.8	506.7	262.8	321.5	412.3	270.9	426.5	435.7	72.3	58	55.1	High	High	High	High	High	High	High	High	High	High	High	High	1
FALSE	High	IsMasterProtein	Q15102	Platelet-activating factor acetylhydrolase IB subunit alpha1 OS=Homo sapiens OX=9606 GN=PAFAH1B3 PE=1 SV=1	0	7.512	11	2	2	2	231	25.7	6.84	7.17	2	0	116.2	134.3	192.7	145.3	186.4	172.6	156.7	213.2	259.7	57.7	44.3	49.4	High	High	High	High	High	High	High	High	High	High	High	High	1
FALSE	High	IsMasterProtein	Q9NUQ2	1-acyl-sn-glycerol-3-phosphate acyltransferase epsilon OS=Homo sapiens OX=9606 GN=AGPAT5 PE=1 SV=3	0	7.511	11	3	4	3	364	42	9.1	13.24	3	0	362.4	457.5	614.7	323.5	448.3	567.2	372.1	570.1	676.8	108	86.7	81.7	High	High	High	High	High	High	High	High	High	High	High	High	1
FALSE	High	IsMasterProtein	Q02338	D-beta-hydroxybutyrate dehydrogenase, mitochondrial OS=Homo sapiens OX=9606 GN=BDH1 PE=1 SV=3	0	7.51	12	3	4	3	343	38.1	8.95	13.41	3	0	115.9	136.6	153.6	114.1	147.1	181.3	144.3	198.9	230.7	58.2	53.1	39.9	High	High	High	High	High	High	High	High	High	High	High	High	1
FALSE	High	IsMasterProtein	Q9P035	Very-long-chain (3R)-3-hydroxyacyl-CoA dehydratase 3 OS=Homo sapiens OX=9606 GN=HACD3 PE=1 SV=2	0	7.507	7	2	2	2	362	43.1	8.94	4.08	2	0	129	169.7	207.4	119.9	158	215.7	146.7	206.6	242.8	53.8	45.6	45.5	High	High	High	High	High	High	High	High	High	High	High	High	1
FALSE	High	IsMasterProtein	P56192	Methionine--tRNA ligase, cytoplasmic OS=Homo sapiens OX=9606 GN=MARS1 PE=1 SV=2	0	7.492	3	2	3	2	900	101.1	6.16	8.05	2	0	228.4	259	382.4	212.8	285.8	337.4	284.7	342.6	440.7	59.4	71.7	46	High	High	High	High	High	High	High	High	High	High	High	High	1
FALSE	High	IsMasterProtein	Q14684	Ribosomal RNA processing protein 1 homolog B OS=Homo sapiens OX=9606 GN=RRP1B PE=1 SV=3	0	7.48	5	5	5	5	758	84.4	9.76	7.96	5	0	319.4	365.2	504	303.2	321.3	384.2	373.4	504.6	579.3	86	91.3	82.2	High	High	High	High	High	High	High	High	High	High	High	High	1
FALSE	High	IsMasterProtein	P55265	Double-stranded RNA-specific adenosine deaminase OS=Homo sapiens OX=9606 GN=ADAR PE=1 SV=4	0	7.476	3	5	7	5	1226	136	8.65	16.17	5	0	646.5	685.2	908.9	619.4	636.1	749.3	741.5	981.3	1099.9	142.8	171.9	109.5	High	High	High	High	High	High	High	High	High	High	High	High	1
FALSE	High	IsMasterProtein	O75821	Eukaryotic translation initiation factor 3 subunit G OS=Homo sapiens OX=9606 GN=EIF3G PE=1 SV=2	0	7.452	11	2	2	2	320	35.6	6.13	7.76	2	0	100.9	112.6	160.1	113	119.4	153.1	137.8	160.1	155.7	64.5	70	78.1	High	High	High	High	High	High	High	High	High	High	High	High	1
FALSE	High	IsMasterProtein	P62995	Transformer-2 protein homolog beta OS=Homo sapiens OX=9606 GN=TRA2B PE=1 SV=1	0	7.441	15	5	6	4	288	33.6	11.25	15.26	5	1	794.7	806.2	1198.2	690.8	707	883.7	828	1203.8	1120.2	163.7	164.8	128.5	High	High	High	High	High	High	High	High	High	High	High	High	1
FALSE	High	IsMasterProtein	O95478	Ribosome biogenesis protein NSA2 homolog OS=Homo sapiens OX=9606 GN=NSA2 PE=1 SV=1	0	7.413	13	4	4	4	260	30	10.27	8.61	4	0	601.4	709.4	1148.8	457.2	574.2	751.5	572.4	1038.6	1215.6	160.9	132	107.8	High	High	High	High	High	High	High	High	High	High	High	High	1
FALSE	High	IsMasterProtein	P11166	Solute carrier family 2, facilitated glucose transporter member 1 OS=Homo sapiens OX=9606 GN=SLC2A1 PE=1 SV=2	0	7.413	4	3	4	3	492	54	8.72	11.7	3	0	453.6	564.8	810.7	436.9	585.2	732.5	525.8	775.4	800.6	76.1	76.1	55.7	High	High	High	High	High	High	High	High	High	High	High	High	1
FALSE	High	IsMasterProtein	P63220	40S ribosomal protein S21 OS=Homo sapiens OX=9606 GN=RPS21 PE=1 SV=1	0	7.41	23	2	3	2	83	9.1	8.5	8.19	2	0	385	466.2	615.9	355.5	445.2	534	449.7	668.7	648.1	105.9	106.9	89.4	High	High	High	High	High	High	High	High	High	High	High	High	1
FALSE	High	IsMasterProtein	Q6NUK1	Calcium-binding mitochondrial carrier protein SCaMC-1 OS=Homo sapiens OX=9606 GN=SLC25A24 PE=1 SV=2	0	7.406	7	3	3	3	477	53.3	6.33	8.38	3	0	253	328.8	454.5	226.1	306.1	415	280.2	418.8	493.9	90.5	83.9	65.4	High	High	High	High	High	High	High	High	High	High	High	High	1
FALSE	High	IsMasterProtein	Q9Y2X3	Nucleolar protein 58 OS=Homo sapiens OX=9606 GN=NOP58 PE=1 SV=1	0	7.402	5	3	5	3	529	59.5	8.92	13.28	3	0	786.7	795.3	1107.2	846.1	738.1	900.3	810.4	1178.4	1226.4	129.3	126.5	101.8	High	High	High	High	High	High	High	High	High	High	High	High	1
FALSE	High	IsMasterProtein	Q96GQ7	Probable ATP-dependent RNA helicase DDX27 OS=Homo sapiens OX=9606 GN=DDX27 PE=1 SV=2	0	7.384	4	4	5	4	796	89.8	9.28	10.11	4	0	569.6	692.8	891.8	496.6	582.2	685.8	688	1011.6	1089.7	127.9	130.3	107.1	High	High	High	High	High	High	High	High	High	High	High	High	1
FALSE	High	IsMasterProtein	A8MTJ3	Guanine nucleotide-binding protein G(t) subunit alpha-3 OS=Homo sapiens OX=9606 GN=GNAT3 PE=2 SV=2	0	7.381	7	3	4	1	354	40.3	6.01	12.37	3	0	83.2	90.8	123.1	82.6	88.9	109.2	82	113.1	127.4	28.4	24	30.1	Medium	Medium	Medium	Medium	Medium	Medium	Medium	Medium	Medium	Medium	Medium	Medium	1
FALSE	High	IsMasterProtein	Q8N163	Cell cycle and apoptosis regulator protein 2 OS=Homo sapiens OX=9606 GN=CCAR2 PE=1 SV=2	0	7.368	6	5	7	5	923	102.8	5.22	11.84	5	0	335.1	352.3	494.8	331	341.5	403	473.4	559.4	613.3	126.7	156.7	109.9	High	High	High	High	High	High	High	High	High	High	High	High	1
FALSE	High	IsMasterProtein	Q9NY61	Protein AATF OS=Homo sapiens OX=9606 GN=AATF PE=1 SV=1	0	7.361	3	1	2	1	560	63.1	4.94	8.49	1	0	96.4	97	132.5	109.7	95.1	101.8	110.7	139.9	147.7	69.3	61	60.2	High	High	High	High	High	High	High	High	High	High	High	High	1
FALSE	High	IsMasterProtein	Q5JWF2	Guanine nucleotide-binding protein G(s) subunit alpha isoforms XLas OS=Homo sapiens OX=9606 GN=GNAS PE=1 SV=2	0	7.358	3	2	3	1	1037	111	5.03	10.67	2	0	50.5	76.4	93.3	53.4	65.2	79.8	57.9	94.1	105.4	16.9	15.9	13.8	High	High	High	High	High	High	High	High	High	High	High	High	1
FALSE	High	IsMasterProtein	O75947	ATP synthase subunit d, mitochondrial OS=Homo sapiens OX=9606 GN=ATP5PD PE=1 SV=3	0	7.343	25	4	10	4	161	18.5	5.3	19.96	4	0	852.8	1128.9	1692.3	775.5	1057.8	1526.7	831.8	1500.1	1628.9	178	172.8	121.7	High	High	High	High	High	High	High	High	High	High	High	High	1
FALSE	High	IsMasterProtein	Q7Z7K6	Centromere protein V OS=Homo sapiens OX=9606 GN=CENPV PE=1 SV=1	0	7.329	9	2	3	2	275	29.9	9.73	9.78	2	0	99	101.8	154.9	198.5	94.7	124.5	128.4	132.6	172.6	53.2	81	47	High	High	High	High	High	High	High	High	High	High	High	High	1
FALSE	High	IsMasterProtein	P36405	ADP-ribosylation factor-like protein 3 OS=Homo sapiens OX=9606 GN=ARL3 PE=1 SV=2	0	7.327	13	2	2	2	182	20.4	7.24	7.18	2	0	192.2	241.5	319.6	221.4	274.1	326.9	244.2	345.9	372.7	110.7	91.3	96	High	High	High	High	High	High	High	High	High	High	High	High	1
FALSE	High	IsMasterProtein	Q53EU6	Glycerol-3-phosphate acyltransferase 3 OS=Homo sapiens OX=9606 GN=GPAT3 PE=1 SV=2	0	7.314	8	2	2	2	434	48.7	8.87	7.64	2	0	158.1	199.8	297.4	142.3	201.9	275	159.3	243.9	309.2	35	25	23.8	High	High	High	High	High	High	High	High	High	High	High	High	1
FALSE	High	IsMasterProtein	Q05519	Serine/arginine-rich splicing factor 11 OS=Homo sapiens OX=9606 GN=SRSF11 PE=1 SV=1	0	7.301	7	3	6	3	484	53.5	10.52	17.24	3	0	296.1	364.5	554.1	306.3	348.7	411.5	355.6	553.3	630.3	79.5	75.2	59.8	High	High	High	High	High	High	High	High	High	High	High	High	1
FALSE	High	IsMasterProtein	P53396	ATP-citrate synthase OS=Homo sapiens OX=9606 GN=ACLY PE=1 SV=3	0	7.29	3	4	5	4	1101	120.8	7.33	12.53	4	0	508.3	622.5	893.1	523.4	651.7	739.3	565.9	852	927	172.6	157.3	139.9	High	High	High	High	High	High	High	High	High	High	High	High	1
FALSE	High	IsMasterProtein	P21333	Filamin-A OS=Homo sapiens OX=9606 GN=FLNA PE=1 SV=4	0	7.284	3	7	7	5	2647	280.6	6.06	8.94	7	2	616.1	554.2	611.1	616.4	563.5	560.6	776.4	581.3	633.8	330.1	300.1	305.1	High	High	High	High	High	High	High	High	High	High	High	High	1
FALSE	High	IsMasterProtein	P30084	Enoyl-CoA hydratase, mitochondrial OS=Homo sapiens OX=9606 GN=ECHS1 PE=1 SV=4	0	7.282	7	1	2	1	290	31.4	8.07	6.26	1	0	40.1	43.8	47.1	43.7	47	55.1	50.1	61.4	73.5	28.2	22.3	26.1	High	High	High	High	High	High	High	High	High	High	High	High	1
FALSE	High	IsMasterProtein	Q9NYV4	Cyclin-dependent kinase 12 OS=Homo sapiens OX=9606 GN=CDK12 PE=1 SV=2	0	7.247	2	3	5	2	1490	164.1	9.44	12.34	3	1	669.9	726	893.5	616.1	576.5	680.2	805.7	958.7	1100.5	171.5	165.1	142.4	High	High	High	High	High	High	High	High	High	High	High	High	1
FALSE	High	IsMasterProtein	P09496	Clathrin light chain A OS=Homo sapiens OX=9606 GN=CLTA PE=1 SV=1	0	7.228	7	2	6	2	248	27.1	4.51	15.42	2	0	630.2	742.8	983.4	501.5	664.7	862.1	784.8	958.9	1022.4	181.6	236.6	156.6	High	High	High	High	High	High	High	High	High	High	High	High	1
FALSE	High	IsMasterProtein	Q9BYD3	39S ribosomal protein L4, mitochondrial OS=Homo sapiens OX=9606 GN=MRPL4 PE=1 SV=1	0	7.203	9	2	4	2	311	34.9	9.72	11.67	2	0	196.1	197.6	237.5	146.5	220.7	270.6	231.6	305.3	319.1	64.6	96.7	59.8	High	High	High	High	High	High	High	High	High	High	High	High	1
FALSE	High	IsMasterProtein	Q8TC12	Retinol dehydrogenase 11 OS=Homo sapiens OX=9606 GN=RDH11 PE=1 SV=2	0	7.186	10	3	4	3	318	35.4	8.82	7.88	3	0	177.9	212.1	281.3	164.8	194.4	250.1	192.1	269.4	295.5	65.9	53.1	46.4	High	High	High	High	High	High	High	High	High	High	High	High	1
FALSE	High	IsMasterProtein	O60502	Protein O-GlcNAcase OS=Homo sapiens OX=9606 GN=OGA PE=1 SV=2	0	7.184	3	2	2	2	916	102.8	4.91	7.57	2	0	72	86.5	127.7	74.7	93.7	118.3	74.1	112.8	137.1	15	12.9	6.9	High	High	High	High	High	High	High	High	High	High	High	High	1
FALSE	High	IsMasterProtein	Q6PIU2	Neutral cholesterol ester hydrolase 1 OS=Homo sapiens OX=9606 GN=NCEH1 PE=1 SV=3	0	7.183	4	1	1	1	408	45.8	7.23	4.15	1	0	44.1	68.6	89.5	48.9	60.9	84.7	47.8	86.4	99.9	11.5	10.6	7.3	High	High	High	High	High	High	High	High	High	High	High	High	1
FALSE	High	IsMasterProtein	O75907	Diacylglycerol O-acyltransferase 1 OS=Homo sapiens OX=9606 GN=DGAT1 PE=1 SV=2	0	7.179	4	1	2	1	488	55.2	9.32	7.26	1	0	83.4	78.7	111	71.3	82.1	96.3	97.9	107	129.3	38.8	41.2	36.2	High	High	High	High	High	High	High	High	High	High	High	High	1
FALSE	High	IsMasterProtein	P18074	General transcription and DNA repair factor IIH helicase subunit XPD OS=Homo sapiens OX=9606 GN=ERCC2 PE=1 SV=1	0	7.142	3	2	4	2	760	86.9	7.15	11.03	2	0	201.7	228.8	271.9	232.8	212.3	253.1	269.7	317.4	325.5	113.3	99.8	94.6	High	High	High	High	High	High	High	High	High	High	High	High	1
FALSE	High	IsMasterProtein	P16422	Epithelial cell adhesion molecule OS=Homo sapiens OX=9606 GN=EPCAM PE=1 SV=2	0	7.13	5	1	2	1	314	34.9	7.46	8.19	1	0	70.7	73.7	116.7	66.8	80.4	83.4	80.7	97.1	105.8	40	41.2	31.8	High	High	High	High	High	High	High	High	High	High	High	High	1
FALSE	High	IsMasterProtein	Q8NBQ5	Estradiol 17-beta-dehydrogenase 11 OS=Homo sapiens OX=9606 GN=HSD17B11 PE=1 SV=3	0	7.122	8	2	2	2	300	32.9	9.07	7.61	2	0	57.3	84.2	100.8	54.1	80	93.5	72.2	99	106.5	21.2	14.8	11.7	High	High	High	High	High	High	High	High	High	High	High	High	1
FALSE	High	IsMasterProtein	Q05D32	CTD small phosphatase-like protein 2 OS=Homo sapiens OX=9606 GN=CTDSPL2 PE=1 SV=2	0	7.113	6	3	3	3	466	53	6.4	8.06	3	0	181.9	232.9	339.6	166.3	207.7	268.3	232.8	362.7	413	73.4	69.2	47.7	High	High	High	High	High	High	High	High	High	High	High	High	1
FALSE	High	IsMasterProtein	Q9P0J0	NADH dehydrogenase [ubiquinone] 1 alpha subcomplex subunit 13 OS=Homo sapiens OX=9606 GN=NDUFA13 PE=1 SV=3	0	7.112	10	2	5	2	144	16.7	8.43	10.43	2	0	288.8	372.6	459.5	301.3	342.9	400.8	327.9	454.7	504.7	203.6	186.1	195.5	High	High	High	High	High	High	High	High	High	High	High	High	1
FALSE	High	IsMasterProtein	P78316	Nucleolar protein 14 OS=Homo sapiens OX=9606 GN=NOP14 PE=1 SV=3	0	7.105	4	4	6	4	857	97.6	7.58	15.44	4	0	727.5	842.8	1197.2	607.2	678.3	830.3	877.4	1388.2	1397.4	122.4	112.7	81.4	High	High	High	High	High	High	High	High	High	High	High	High	1
FALSE	High	IsMasterProtein	Q9ULX3	RNA-binding protein NOB1 OS=Homo sapiens OX=9606 GN=NOB1 PE=1 SV=1	0	7.086	6	1	2	1	412	46.6	7.18	6.58	1	0	112.2	121.7	123.8	105.6	114	118.4	118.2	126.9	128.6	130.3	105	112.2	High	High	High	High	High	High	High	High	High	High	High	High	1
FALSE	High	IsMasterProtein	P15531	Nucleoside diphosphate kinase A OS=Homo sapiens OX=9606 GN=NME1 PE=1 SV=1	0	7.071	24	3	3	3	152	17.1	6.19	8.93	3	0	358.5	445.1	548.8	403.5	485.8	586.4	405.8	634.9	609.7	102.1	103.3	94.3	High	High	High	High	High	High	High	High	High	High	High	High	1
FALSE	High	IsMasterProtein	Q6DKI1	60S ribosomal protein L7-like 1 OS=Homo sapiens OX=9606 GN=RPL7L1 PE=1 SV=2	0	7.027	13	3	3	3	255	29.7	10.52	8.32	3	0	110.3	120.4	182.2	119.2	107.9	131.9	130.8	187	204.6	50.5	41.7	45.8	High	High	High	High	High	High	High	High	High	High	High	High	1
FALSE	High	IsMasterProtein	P29992	Guanine nucleotide-binding protein subunit alpha-11 OS=Homo sapiens OX=9606 GN=GNA11 PE=1 SV=2	0	7.025	5	2	2	2	359	42.1	5.69	5.56	2	0	124.6	137.6	267.3	131.8	174	205.1	148.2	217.8	246.8	64.2	61.1	57.1	High	High	High	High	High	High	High	High	High	High	High	High	1
FALSE	High	IsMasterProtein	O00410	Importin-5 OS=Homo sapiens OX=9606 GN=IPO5 PE=1 SV=4	0	7.018	3	4	4	4	1097	123.6	4.94	9.68	4	0	508.6	606.4	747.8	557.9	611.5	698.8	573.8	701.9	842.5	134.4	115.4	97.9	High	High	High	High	High	High	High	High	High	High	High	High	1
FALSE	High	IsMasterProtein	P07305	Histone H1.0 OS=Homo sapiens OX=9606 GN=H1-0 PE=1 SV=3	0	6.992	14	3	4	3	194	20.9	10.84	9.96	3	0	392.9	418.6	550	319	301.8	356.9	453.2	517.6	558.1	102.4	89.5	74.9	High	High	High	High	High	High	High	High	High	High	High	High	1
FALSE	High	IsMasterProtein	Q15269	Periodic tryptophan protein 2 homolog OS=Homo sapiens OX=9606 GN=PWP2 PE=1 SV=2	0	6.966	5	5	5	5	919	102.4	6.15	7.1	5	0	371.9	400.8	573.8	420.5	371.2	485.1	416.4	568.1	644.4	95.7	81.2	49.1	High	High	High	High	High	High	High	High	High	High	High	High	1
FALSE	High	IsMasterProtein	Q13620	Cullin-4B OS=Homo sapiens OX=9606 GN=CUL4B PE=1 SV=4	0	6.958	2	2	2	2	913	103.9	7.37	5.82	2	0	195	221.5	329.6	148.1	195.4	244.4	208.9	368.5	367.8	23.4	17	10.6	High	High	High	High	High	High	High	High	High	High	High	High	1
FALSE	High	IsMasterProtein	Q00765	Receptor expression-enhancing protein 5 OS=Homo sapiens OX=9606 GN=REEP5 PE=1 SV=3	0	6.925	18	4	5	4	189	21.5	8.1	11.59	4	0	534.4	728.4	1088.3	473.4	704.2	949.4	542.6	1066.6	1116.3	115.3	88.8	51.9	High	High	High	High	High	High	High	High	High	High	High	High	1
FALSE	High	IsMasterProtein	P21912	Succinate dehydrogenase [ubiquinone] iron-sulfur subunit, mitochondrial OS=Homo sapiens OX=9606 GN=SDHB PE=1 SV=3	0	6.922	13	4	4	4	280	31.6	8.76	12.08	4	0	393.9	508.4	647.3	387.1	476	650	438.7	665.4	760.9	103	100.2	68.6	High	High	High	High	High	High	High	High	High	High	High	High	1
FALSE	High	IsMasterProtein	O60313	Dynamin-like 120 kDa protein, mitochondrial OS=Homo sapiens OX=9606 GN=OPA1 PE=1 SV=3	0	6.908	2	2	2	2	960	111.6	7.87	6.71	2	0	123.4	158.8	221.4	138	158.3	195.1	142.2	188.5	245.9	50.4	53.6	37.8	High	High	High	High	High	High	High	High	High	High	High	High	1
FALSE	High	IsMasterProtein	P13073	Cytochrome c oxidase subunit 4 isoform 1, mitochondrial OS=Homo sapiens OX=9606 GN=COX4I1 PE=1 SV=1	0	6.907	17	3	8	3	169	19.6	9.51	18.23	3	0	620.4	815.9	1135.8	528.4	742.9	979.9	638.8	1085.4	1166.3	141.8	117	107.3	High	High	High	High	High	High	High	High	High	High	High	High	1
FALSE	High	IsMasterProtein	Q14146	Unhealthy ribosome biogenesis protein 2 homolog OS=Homo sapiens OX=9606 GN=URB2 PE=1 SV=2	0	6.892	1	2	2	2	1524	170.4	7.31	6.84	2	0	88.9	99.4	139.1	83.3	102.4	111.6	142.9	165.9	165.3	19.3	27.9	24.3	High	High	High	High	High	High	High	High	High	High	High	High	1
FALSE	High	IsMasterProtein	Q99459	Cell division cycle 5-like protein OS=Homo sapiens OX=9606 GN=CDC5L PE=1 SV=2	0	6.887	3	2	3	2	802	92.2	8.18	9.8	2	0	294.6	275.4	380.9	282.5	230.1	274.4	297.2	365.7	443.5	104.9	92.7	82.7	High	High	High	High	High	High	High	High	High	High	High	High	1
FALSE	High	IsMasterProtein	Q13724	Mannosyl-oligosaccharide glucosidase OS=Homo sapiens OX=9606 GN=MOGS PE=1 SV=5	0	6.882	4	2	3	2	837	91.9	8.9	8.53	2	0	68.8	95.9	141.2	76.6	102	123	90.1	121.7	158.1	22.5	22.6	23.6	High	High	High	High	High	High	High	High	High	High	High	High	1
FALSE	High	IsMasterProtein	P84098	60S ribosomal protein L19 OS=Homo sapiens OX=9606 GN=RPL19 PE=1 SV=1	0	6.873	11	3	5	3	196	23.5	11.47	11.03	3	0	1247.7	1639.9	2010	982.1	1396	1743.7	1679.2	2782.2	2784.6	246.9	209.7	167.7	High	High	High	High	High	High	High	High	High	High	High	High	1
FALSE	High	IsMasterProtein	Q08170	Serine/arginine-rich splicing factor 4 OS=Homo sapiens OX=9606 GN=SRSF4 PE=1 SV=2	0	6.871	4	2	2	2	494	56.6	11.52	5.06	2	0	406	464.8	860.2	301.7	419	562.1	439.1	819.3	809.6	70.1	68.9	47.2	High	High	High	High	High	High	High	High	High	High	High	High	1
FALSE	High	IsMasterProtein	Q6Y7W6	GRB10-interacting GYF protein 2 OS=Homo sapiens OX=9606 GN=GIGYF2 PE=1 SV=1	0	6.861	1	1	3	1	1299	150	5.54	7.38	1	0	51	52.1	59.3	36.4	48.8	56.6	65.6	69.7	90.7	29.6	29.3	28.2	High	High	High	High	High	High	High	High	High	High	High	High	1
FALSE	High	IsMasterProtein	P51665	26S proteasome non-ATPase regulatory subunit 7 OS=Homo sapiens OX=9606 GN=PSMD7 PE=1 SV=2	0	6.86	6	2	2	2	324	37	6.77	5.73	2	0	192.8	245.8	388.1	174.2	262.4	308.8	250.4	404.9	428.1	53	51.1	43.5	High	High	High	High	High	High	High	High	High	High	High	High	1
FALSE	High	IsMasterProtein	P26640	Valine--tRNA ligase OS=Homo sapiens OX=9606 GN=VARS1 PE=1 SV=4	0	6.837	2	3	3	3	1264	140.4	7.59	8.32	3	0	373.8	420.2	548.5	349.5	455	514.1	388.4	567.7	623.5	124.5	109.9	98.9	High	High	High	High	High	High	High	High	High	High	High	High	1
FALSE	High	IsMasterProtein	Q8NBJ4	Golgi membrane protein 1 OS=Homo sapiens OX=9606 GN=GOLM1 PE=1 SV=1	0	6.825	9	3	5	3	401	45.3	4.97	7.79	3	0	299.9	344.9	478.5	282	364.5	414.8	315.7	472.5	575.7	106.6	90.9	79.8	High	High	High	High	High	High	High	High	High	High	High	High	1
FALSE	High	IsMasterProtein	Q96J42	Thioredoxin domain-containing protein 15 OS=Homo sapiens OX=9606 GN=TXNDC15 PE=1 SV=1	0	6.82	4	1	2	1	360	39.9	4.83	6.69	1	0	58	68.6	105.4	61.3	80.4	108.1	50.6	112.5	110	30	22.3	29.2	High	High	High	High	High	High	High	High	High	High	High	High	1
FALSE	High	IsMasterProtein	P00395	Cytochrome c oxidase subunit 1 OS=Homo sapiens OX=9606 GN=MT-CO1 PE=1 SV=1	0	6.813	3	1	1	1	513	57	6.7	4.48	1	0													High	High	High	High	High	High	High	High	High	High	High	High	1
FALSE	High	IsMasterProtein	Q92973	Transportin-1 OS=Homo sapiens OX=9606 GN=TNPO1 PE=1 SV=2	0	6.807	6	5	5	3	898	102.3	4.98	7.86	5	1	262.2	320.5	336	243.4	299.5	339.4	309.4	369.8	417.6	58.7	81.2	48.8	High	High	High	High	High	High	High	High	High	High	High	High	1
FALSE	High	IsMasterProtein	Q9NZ01	Very-long-chain enoyl-CoA reductase OS=Homo sapiens OX=9606 GN=TECR PE=1 SV=1	0	6.805	14	5	8	5	308	36	9.45	17.24	5	0	852.3	1132	1418.6	829.1	1069.8	1353.4	932.9	1418.9	1600.9	270.6	266	210.2	High	High	High	High	High	High	High	High	High	High	High	High	1
FALSE	High	IsMasterProtein	O43819	Protein SCO2 homolog, mitochondrial OS=Homo sapiens OX=9606 GN=SCO2 PE=1 SV=3	0	6.802	7	2	2	2	266	29.8	8.85	5.66	2	0	198.6	260	371.4	188	246.7	327	219	314.1	386.4	54.6	69	45.1	High	High	High	High	High	High	High	High	High	High	High	High	1
FALSE	High	IsMasterProtein	Q03135	Caveolin-1 OS=Homo sapiens OX=9606 GN=CAV1 PE=1 SV=4	0	6.798	15	3	4	3	178	20.5	6.02	10.21	3	0	346.2	398.3	561.8	323	359.1	430.2	367.9	492.6	504.4	82	76.1	51	High	High	High	High	High	High	High	High	High	High	High	High	1
FALSE	High	IsMasterProtein	Q9UKV3	Apoptotic chromatin condensation inducer in the nucleus OS=Homo sapiens OX=9606 GN=ACIN1 PE=1 SV=2	0	6.791	1	1	3	1	1341	151.8	6.43	9.6	1	0	415.4	348.7	465	378.6	295	326.3	387.6	419.5	475.8	82	67.3	52.5	High	High	High	High	High	High	High	High	High	High	High	High	1
FALSE	High	IsMasterProtein	O95716	Ras-related protein Rab-3D OS=Homo sapiens OX=9606 GN=RAB3D PE=1 SV=1	0	6.788	17	4	4	2	219	24.3	4.93	9.07	4	1	268.4	324.4	439.4	260.1	342.3	407.4	315.9	393.5	453.2	89.4	83.8	71.7	High	High	High	High	High	High	High	High	High	High	High	High	1
FALSE	High	IsMasterProtein	Q9NVH1	DnaJ homolog subfamily C member 11 OS=Homo sapiens OX=9606 GN=DNAJC11 PE=1 SV=2	0	6.783	5	3	4	3	559	63.2	8.4	10.75	3	0	243.3	289.3	410.7	197.2	259.3	350.3	265.8	345.6	452.6	80.6	70.3	62.7	High	High	High	High	High	High	High	High	High	High	High	High	1
FALSE	High	IsMasterProtein	Q99497	Parkinson disease protein 7 OS=Homo sapiens OX=9606 GN=PARK7 PE=1 SV=2	0	6.753	20	5	6	5	189	19.9	6.79	14.33	5	0	931.8	1123.8	1351.4	960	1150.2	1354.1	1026.7	1449.1	1508.6	454.7	378.5	366.1	High	High	High	High	High	High	High	High	High	High	High	High	1
FALSE	High	IsMasterProtein	O75369	Filamin-B OS=Homo sapiens OX=9606 GN=FLNB PE=1 SV=2	0	6.734	1	4	4	2	2602	278	5.73	11.9	4	0	165.7	152.3	169.5	158.6	154.5	164.6	192.7	160.5	185.4	89.5	77.3	75.7	High	High	High	High	High	High	High	High	High	High	High	High	1
FALSE	High	IsMasterProtein	Q96HR9	Receptor expression-enhancing protein 6 OS=Homo sapiens OX=9606 GN=REEP6 PE=1 SV=2	0	6.719	10	2	2	2	211	23.4	8.56	4.42	2	0	335.8	459.4	698.5	306.4	421.2	561.6	408.7	645.6	800.8	85.1	87.6	66.6	High	High	High	High	High	High	High	High	High	High	High	High	1
FALSE	High	IsMasterProtein	Q6UN15	Pre-mRNA 3'-end-processing factor FIP1 OS=Homo sapiens OX=9606 GN=FIP1L1 PE=1 SV=1	0	6.676	2	1	2	1	594	66.5	5.59	8.16	1	0	165.6	149.9	231.7	124.8	112.1	138.9	154.6	243	290.1	24.7	22.2	16.3	High	High	High	High	High	High	High	High	High	High	High	High	1
FALSE	High	IsMasterProtein	O95139	NADH dehydrogenase [ubiquinone] 1 beta subcomplex subunit 6 OS=Homo sapiens OX=9606 GN=NDUFB6 PE=1 SV=3	0	6.676	26	3	5	3	128	15.5	9.63	14.62	3	0	310.2	394.3	544.9	287	387.1	498.8	365.7	550.2	597.6	117.5	111.7	98.6	High	High	High	High	High	High	High	High	High	High	High	High	1
FALSE	High	IsMasterProtein	Q15056	Eukaryotic translation initiation factor 4H OS=Homo sapiens OX=9606 GN=EIF4H PE=1 SV=5	0	6.659	12	3	7	3	248	27.4	7.23	9.07	3	0	437.2	543.5	712.4	376.6	496.8	613.8	487.7	760	735.3	107.4	114.7	78.6	High	High	High	High	High	High	High	High	High	High	High	High	1
FALSE	High	IsMasterProtein	Q14728	Major facilitator superfamily domain-containing protein 10 OS=Homo sapiens OX=9606 GN=MFSD10 PE=1 SV=1	0	6.657	5	2	2	2	455	48.3	9.6	5.67	2	0	204.6	240.7	320.1	195.7	238.4	313.9	221.2	328.6	349	45.6	45.5	41.1	High	High	High	High	High	High	High	High	High	High	High	High	1
FALSE	High	IsMasterProtein	Q8WVX9	Fatty acyl-CoA reductase 1 OS=Homo sapiens OX=9606 GN=FAR1 PE=1 SV=1	0	6.599	4	2	2	2	515	59.3	9.17	7.05	2	0	264.3	323.8	367.3	237.8	317.6	349.6	270.5	331.4	416.3	57.3	49.3	37.1	High	High	High	High	High	High	High	High	High	High	High	High	1
FALSE	High	IsMasterProtein	O94919	Endonuclease domain-containing 1 protein OS=Homo sapiens OX=9606 GN=ENDOD1 PE=1 SV=2	0	6.599	6	3	6	3	500	55	5.71	15.71	3	0	759.2	990.8	1328.2	846.9	1170.9	1497.1	938.2	1468.5	1691.1	240.5	216.5	174.8	High	High	High	High	High	High	High	High	High	High	High	High	1
FALSE	High	IsMasterProtein	P35249	Replication factor C subunit 4 OS=Homo sapiens OX=9606 GN=RFC4 PE=1 SV=2	0	6.592	7	2	2	2	363	39.7	8.02	7.9	2	0	149	181.9	265.1	137.6	193.7	226.8	175.4	271.2	466.1	51	46.2	27	High	High	High	High	High	High	High	High	High	High	High	High	1
FALSE	High	IsMasterProtein	Q9Y2R4	Probable ATP-dependent RNA helicase DDX52 OS=Homo sapiens OX=9606 GN=DDX52 PE=1 SV=4	0	6.588	4	2	3	2	599	67.4	9.67	12.66	2	0	184.2	226.8	354.2	176.1	215.3	263.5	225.7	343.4	413.8	81.6	86.2	84	High	High	High	High	High	High	High	High	High	High	High	High	1
FALSE	High	IsMasterProtein	P00367	Glutamate dehydrogenase 1, mitochondrial OS=Homo sapiens OX=9606 GN=GLUD1 PE=1 SV=2	0	6.566	6	3	4	3	558	61.4	7.8	8.91	3	0	505.6	606.7	720.1	473.2	633.4	796.7	613.8	882.6	942.4	158.4	139.9	138.5	High	High	High	High	High	High	High	High	High	High	High	High	1
FALSE	High	IsMasterProtein	Q9BUB7	Transmembrane protein 70, mitochondrial OS=Homo sapiens OX=9606 GN=TMEM70 PE=1 SV=2	0	6.566	7	2	3	2	260	29	8.91	9.85	2	0	305.9	407.1	607.1	281.5	392.2	526	370.1	503.9	659.3	82.6	78.9	61.6	High	High	High	High	High	High	High	High	High	High	High	High	1
FALSE	High	IsMasterProtein	P27695	DNA-(apurinic or apyrimidinic site) endonuclease OS=Homo sapiens OX=9606 GN=APEX1 PE=1 SV=2	0	6.564	11	3	3	3	318	35.5	8.12	2.62	3	0													High	High	High	High	High	High	High	High	High	High	High	High	1
FALSE	High	IsMasterProtein	P09471-2	Isoform Alpha-2 of Guanine nucleotide-binding protein G(o) subunit alpha OS=Homo sapiens OX=9606 GN=GNAO1	0	6.563	5	2	3	1	354	40.1	5.9	11.1	2	0	313.5	377	482.4	273.6	332.3	452.2	305.3	465.5	465.5	37.2	39.7	26.2	Medium	Medium	Medium	Medium	Medium	Medium	Medium	Medium	Medium	Medium	Medium	Medium	1
FALSE	High	IsMasterProtein	Q02790	Peptidyl-prolyl cis-trans isomerase FKBP4 OS=Homo sapiens OX=9606 GN=FKBP4 PE=1 SV=3	0	6.562	5	2	2	2	459	51.8	5.43	5.64	2	0	102.6	122.6	177.1	101.6	136.1	164.6	128.5	189.5	199.1	35.2	34.9	30.3	High	High	High	High	High	High	High	High	High	High	High	High	1
FALSE	High	IsMasterProtein	Q13148	TAR DNA-binding protein 43 OS=Homo sapiens OX=9606 GN=TARDBP PE=1 SV=1	0	6.559	5	2	4	2	414	44.7	6.19	11.66	2	0	355.4	394.1	545.9	337.2	375.3	422.7	425.5	532.3	678.2	100.3	93.5	69.7	High	High	High	High	High	High	High	High	High	High	High	High	1
FALSE	High	IsMasterProtein	P55010	Eukaryotic translation initiation factor 5 OS=Homo sapiens OX=9606 GN=EIF5 PE=1 SV=2	0	6.557	5	2	2	2	431	49.2	5.58	6.38	2	0	91.6	88.1	124.2	92.4	104	113.5	102.9	125.3	127.6	37.1	33.9	30.6	High	High	High	High	High	High	High	High	High	High	High	High	1
FALSE	High	IsMasterProtein	P15153	Ras-related C3 botulinum toxin substrate 2 OS=Homo sapiens OX=9606 GN=RAC2 PE=1 SV=1	0	6.553	11	2	3	1	192	21.4	7.61	10.12	2	1	499.3	649.9	894.4	474.8	624.8	831.6	508.6	809.9	870.2	84.4	85.6	51.7	High	High	High	High	High	High	High	High	High	High	High	High	1
FALSE	High	IsMasterProtein	Q9UN37	Vacuolar protein sorting-associated protein 4A OS=Homo sapiens OX=9606 GN=VPS4A PE=1 SV=1	0	6.53	5	2	2	2	437	48.9	7.8	6.93	2	0	192.6	239.5	295	190.8	260.9	278.5	226.3	288.3	352.8	44.1	43.9	36.6	High	High	High	High	High	High	High	High	High	High	High	High	1
FALSE	High	IsMasterProtein	Q9UNM6	26S proteasome non-ATPase regulatory subunit 13 OS=Homo sapiens OX=9606 GN=PSMD13 PE=1 SV=2	0	6.528	8	3	3	3	376	42.9	5.81	6.57	3	0	202.2	233	364.1	169.6	229.2	272.7	231.2	381.9	385.1	46.7	42.4	31.7	High	High	High	High	High	High	High	High	High	High	High	High	1
FALSE	High	IsMasterProtein	Q5JTV8	Torsin-1A-interacting protein 1 OS=Homo sapiens OX=9606 GN=TOR1AIP1 PE=1 SV=2	0	6.504	2	1	3	1	583	66.2	8.18	10.27	1	0	188.5	227.1	292.1	198	209.8	279.5	196.6	281.2	310.1	32.8	23.2	21.3	High	High	High	High	High	High	High	High	High	High	High	High	1
FALSE	High	IsMasterProtein	P51636	Caveolin-2 OS=Homo sapiens OX=9606 GN=CAV2 PE=1 SV=2	0	6.501	19	2	2	2	162	18.3	5.27	6.09	2	0	87.1	108.5	121.8	110	106.7	113.3	105.3	122	121.3	53.8	53.1	51.1	High	High	High	High	High	High	High	High	High	High	High	High	1
FALSE	High	IsMasterProtein	Q9NZJ7	Mitochondrial carrier homolog 1 OS=Homo sapiens OX=9606 GN=MTCH1 PE=1 SV=1	0	6.466	6	3	5	3	389	41.5	9.32	12.82	3	0	652.3	802	1091.8	599.9	792.1	1010.6	700	1059.6	1209.9	226.7	236.1	183.5	High	High	High	High	High	High	High	High	High	High	High	High	1
FALSE	High	IsMasterProtein	P61353	60S ribosomal protein L27 OS=Homo sapiens OX=9606 GN=RPL27 PE=1 SV=2	0	6.425	19	3	4	3	136	15.8	10.56	9.17	3	0	913.4	1072	1657.8	635.1	867.4	1132.8	922.8	1739	1686.5	152.6	128.8	122.2	High	High	High	High	High	High	High	High	High	High	High	High	1
FALSE	High	IsMasterProtein	Q15061	WD repeat-containing protein 43 OS=Homo sapiens OX=9606 GN=WDR43 PE=1 SV=3	0	6.424	3	2	2	2	677	74.8	5.57	7.26	2	0	235.3	203.6	259.6	275	205.8	205.3	206.9	221.4	281.6	108.9	84.1	109	High	High	High	High	High	High	High	High	High	High	High	High	1
FALSE	High	IsMasterProtein	P28074	Proteasome subunit beta type-5 OS=Homo sapiens OX=9606 GN=PSMB5 PE=1 SV=3	0	6.419	8	2	3	2	263	28.5	6.92	6.47	2	0	245	310.5	449.2	251.4	292.8	394.5	271.2	459.4	449.2	142.1	136.3	109.5	High	High	High	High	High	High	High	High	High	High	High	High	1
FALSE	High	IsMasterProtein	Q8WX92-2	Isoform 2 of Negative elongation factor B OS=Homo sapiens OX=9606 GN=NELFB	0	6.409	3	2	2	2	628	70	6.04	6.49	2	0	201	262.4	403.9	196	262	327.1	258.3	426	428.1	53.3	52.6	45.6	High	High	High	High	High	High	High	High	High	High	High	High	1
FALSE	High	IsMasterProtein	Q9Y4W6	AFG3-like protein 2 OS=Homo sapiens OX=9606 GN=AFG3L2 PE=1 SV=2	0	6.396	5	6	8	6	797	88.5	8.66	18.79	6	0	807.5	975	1312	740.8	915.7	1206.8	848.1	1120.5	1393.6	175.4	159.4	140.3	High	High	High	High	High	High	High	High	High	High	High	High	1
FALSE	High	IsMasterProtein	O75683	Surfeit locus protein 6 OS=Homo sapiens OX=9606 GN=SURF6 PE=1 SV=3	0	6.377	8	3	4	3	361	41.4	10.64	7.25	3	0	316	363.2	564.6	321.8	407	449	441.6	576.4	581.9	160.4	129	106.9	High	High	High	High	High	High	High	High	High	High	High	High	1
FALSE	High	IsMasterProtein	Q9NV06	DDB1- and CUL4-associated factor 13 OS=Homo sapiens OX=9606 GN=DCAF13 PE=1 SV=2	0	6.375	4	1	1	1	445	51.4	9.19	4.98	1	0													High	High	High	High	High	High	High	High	High	High	High	High	1
FALSE	High	IsMasterProtein	Q9NTK5	Obg-like ATPase 1 OS=Homo sapiens OX=9606 GN=OLA1 PE=1 SV=2	0	6.372	5	2	4	2	396	44.7	7.81	10.64	2	0	291.5	329.3	444.2	291.7	402.1	412.4	345.3	500	492.7	142.7	138.9	118.7	High	High	High	High	High	High	High	High	High	High	High	High	1
FALSE	High	IsMasterProtein	Q9UBX3	Mitochondrial dicarboxylate carrier OS=Homo sapiens OX=9606 GN=SLC25A10 PE=1 SV=2	0	6.361	12	4	4	4	287	31.3	9.54	8.73	4	0	279.2	392	557.1	259.9	362.9	529.9	329.8	525.5	674.4	64.4	70.3	47.5	High	High	High	High	High	High	High	High	High	High	High	High	1
FALSE	High	IsMasterProtein	P08865	40S ribosomal protein SA OS=Homo sapiens OX=9606 GN=RPSA PE=1 SV=4	0	6.36	17	5	7	4	295	32.8	4.87	16.82	5	1	853.7	1036.4	1380.3	901.8	1172.1	1378.8	1127.7	1525.6	1629.6	228.3	207.4	172.8	High	High	High	High	High	High	High	High	High	High	High	High	1
FALSE	High	IsMasterProtein	P63000	Ras-related C3 botulinum toxin substrate 1 OS=Homo sapiens OX=9606 GN=RAC1 PE=1 SV=1	0	6.344	11	2	3	1	192	21.4	8.5	10.66	2	0	136.4	169.6	255.2	154.1	204	244.7	122.7	216.2	223.5	44.1	26.2	22.1	High	High	High	High	High	High	High	High	High	High	High	High	1
FALSE	High	IsMasterProtein	P32969	60S ribosomal protein L9 OS=Homo sapiens OX=9606 GN=RPL9P9 PE=1 SV=1	0	6.338	16	4	6	4	192	21.9	9.95	12.58	4	0	802	1015.4	1426.9	655.8	946.9	1108.5	985.6	1635.4	1646.5	204.8	211.3	142.3	High	High	High	High	High	High	High	High	High	High	High	High	1
FALSE	High	IsMasterProtein	Q03701	CCAAT/enhancer-binding protein zeta OS=Homo sapiens OX=9606 GN=CEBPZ PE=1 SV=3	0	6.31	3	3	3	3	1054	120.9	5.94	5.32	3	0	280.5	328.2	428.7	250	266.5	293.4	301.6	436.8	462.4	85.1	107.9	64.8	High	High	High	High	High	High	High	High	High	High	High	High	1
FALSE	High	IsMasterProtein	Q16543	Hsp90 co-chaperone Cdc37 OS=Homo sapiens OX=9606 GN=CDC37 PE=1 SV=1	0	6.308	7	2	2	2	378	44.4	5.25	6.02	2	0	133.3	145.8	211.5	137.1	151.5	179.7	145.6	220.9	238.6	37.7	59.8	42.8	High	High	High	High	High	High	High	High	High	High	High	High	1
FALSE	High	IsMasterProtein	P13804	Electron transfer flavoprotein subunit alpha, mitochondrial OS=Homo sapiens OX=9606 GN=ETFA PE=1 SV=1	0	6.293	9	2	3	2	333	35.1	8.38	6.47	2	0	181	199.5	246.7	178.9	219.3	246.4	188.6	258.5	267.8	116.3	109.8	104.4	High	High	High	High	High	High	High	High	High	High	High	High	1
FALSE	High	IsMasterProtein	P21964	Catechol O-methyltransferase OS=Homo sapiens OX=9606 GN=COMT PE=1 SV=2	0	6.287	9	2	2	2	271	30	5.47	6.17	2	0	142.6	157.5	168.2	116.8	178.6	174.1	259.4	171.2	169.7	60.2	173.8	69.9	High	High	High	High	High	High	High	High	High	High	High	High	1
FALSE	High	IsMasterProtein	P40937	Replication factor C subunit 5 OS=Homo sapiens OX=9606 GN=RFC5 PE=1 SV=1	0	6.274	11	4	4	4	340	38.5	7.2	10.2	4	0	179.9	211.6	371.7	169	236.8	286	226.6	291.6	457.6	65.4	64.1	38.4	High	High	High	High	High	High	High	High	High	High	High	High	1
FALSE	High	IsMasterProtein	Q53H12	Acylglycerol kinase, mitochondrial OS=Homo sapiens OX=9606 GN=AGK PE=1 SV=2	0	6.266	8	3	6	3	422	47.1	8.09	12.79	3	0	229.9	274.5	391.4	238.5	290.6	351.3	264.6	402.5	420.8	61.5	66.2	47.9	High	High	High	High	High	High	High	High	High	High	High	High	1
FALSE	High	IsMasterProtein	O15427	Monocarboxylate transporter 4 OS=Homo sapiens OX=9606 GN=SLC16A3 PE=1 SV=1	0	6.253	6	3	3	3	465	49.4	7.96	9.53	3	0	455.2	584.2	923.8	447.9	556.2	784.2	489.5	746.5	865.4	103.8	80	56.1	High	High	High	High	High	High	High	High	High	High	High	High	1
FALSE	High	IsMasterProtein	O14949	Cytochrome b-c1 complex subunit 8 OS=Homo sapiens OX=9606 GN=UQCRQ PE=1 SV=4	0	6.252	20	2	6	2	82	9.9	10.08	13.73	2	0	686.3	923.8	1129.8	697.5	925.5	1173.9	823.9	1334.1	1340.7	140	130.1	102.1	High	High	High	High	High	High	High	High	High	High	High	High	1
FALSE	High	IsMasterProtein	O60725	Protein-S-isoprenylcysteine O-methyltransferase OS=Homo sapiens OX=9606 GN=ICMT PE=1 SV=1	0	6.248	6	3	3	3	284	31.9	7.96	8.65	3	0	428	563.3	789.7	391.8	541.1	766.6	434.9	762.2	818.5	70	61.6	44.5	High	High	High	High	High	High	High	High	High	High	High	High	1
FALSE	High	IsMasterProtein	P60228	Eukaryotic translation initiation factor 3 subunit E OS=Homo sapiens OX=9606 GN=EIF3E PE=1 SV=1	0	6.226	8	4	5	4	445	52.2	6.04	8	4	0	478.8	565.4	796.1	428.6	581.2	725	567.5	822.9	892.5	116.7	105.1	87.6	High	High	High	High	High	High	High	High	High	High	High	High	1
FALSE	High	IsMasterProtein	Q03252	Lamin-B2 OS=Homo sapiens OX=9606 GN=LMNB2 PE=1 SV=4	0	6.199	5	4	4	2	620	69.9	5.59	10.93	4	0	191.6	207.6	195.6	328.4	170.5	170.4	196.2	165	189.4	52.4	45.4	40.6	High	High	High	High	High	High	High	High	High	High	High	High	1
FALSE	High	IsMasterProtein	P48449	Lanosterol synthase OS=Homo sapiens OX=9606 GN=LSS PE=1 SV=1	0	6.198	5	4	6	4	732	83.3	6.61	5.86	4	0	334.2	420	540.7	354.1	443.6	497.9	417.6	513.6	602.8	169	165.3	150.6	High	High	High	High	High	High	High	High	High	High	High	High	1
FALSE	High	IsMasterProtein	O75964	ATP synthase subunit g, mitochondrial OS=Homo sapiens OX=9606 GN=ATP5MG PE=1 SV=3	0	6.183	23	2	2	2	103	11.4	9.64	5.25	2	0	97.7	123.1	209.9	73	103.8	142.5	102.2	187.6	212.7	32.4	24.7	29.5	High	High	High	High	High	High	High	High	High	High	High	High	1
FALSE	High	IsMasterProtein	Q9NPD3	Exosome complex component RRP41 OS=Homo sapiens OX=9606 GN=EXOSC4 PE=1 SV=3	0	6.173	5	1	1	1	245	26.4	6.52	4.76	1	0	76	88.9	115.4	83.5	80.3	115	84.5	113.4	118.7	24.2	21.9	23.6	High	High	High	High	High	High	High	High	High	High	High	High	1
FALSE	High	IsMasterProtein	Q02809	Procollagen-lysine,2-oxoglutarate 5-dioxygenase 1 OS=Homo sapiens OX=9606 GN=PLOD1 PE=1 SV=2	0	6.153	2	1	1	1	727	83.5	6.95	4.46	1	0	31.5	40.3	57.8	35.2	47.5	55.6	34	55	61.9	15.9	17.5	15.3	High	High	High	High	High	High	High	High	High	High	High	High	1
FALSE	High	IsMasterProtein	P35222	Catenin beta-1 OS=Homo sapiens OX=9606 GN=CTNNB1 PE=1 SV=1	0	6.151	2	2	3	2	781	85.4	5.86	8.24	2	0	233.8	237.2	297.3	227.4	246.8	271.1	275.8	293.3	347.8	99.3	123	97.4	High	High	High	High	High	High	High	High	High	High	High	High	1
FALSE	High	IsMasterProtein	P78346	Ribonuclease P protein subunit p30 OS=Homo sapiens OX=9606 GN=RPP30 PE=1 SV=1	0	6.135	10	2	2	2	268	29.3	8.91	5.86	2	0	57.6	70	109.4	78.2	72.6	89.7	78.3	96	115.5	32.3	30.7	31.2	High	High	High	High	High	High	High	High	High	High	High	High	1
FALSE	High	IsMasterProtein	P62906	60S ribosomal protein L10a OS=Homo sapiens OX=9606 GN=RPL10A PE=1 SV=2	0	6.135	14	4	8	4	217	24.8	9.94	19.94	4	0	879.2	1059	1455	731.9	968.2	1146.7	1003.9	1505.2	1573.9	203.9	186.5	148.2	High	High	High	High	High	High	High	High	High	High	High	High	1
FALSE	High	IsMasterProtein	Q9Y221	60S ribosome subunit biogenesis protein NIP7 homolog OS=Homo sapiens OX=9606 GN=NIP7 PE=1 SV=1	0	6.129	16	3	3	3	180	20.4	8.51	5.21	3	0	195.9	203.2	329.5	194.2	224.2	262.3	242.4	339.5	371.9	82.1	74.9	59.4	High	High	High	High	High	High	High	High	High	High	High	High	1
FALSE	High	IsMasterProtein	Q96B49	Mitochondrial import receptor subunit TOM6 homolog OS=Homo sapiens OX=9606 GN=TOMM6 PE=1 SV=1	0	6.1	19	1	6	1	74	8	4.89	14.15	1	0	142.9	167.9	233.7	130.9	169.2	211.6	163.4	233.9	240.3	80.2	86.1	66.7	High	High	High	High	High	High	High	High	High	High	High	High	1
FALSE	High	IsMasterProtein	P56182	Ribosomal RNA processing protein 1 homolog A OS=Homo sapiens OX=9606 GN=RRP1 PE=1 SV=1	0	6.097	7	3	4	3	461	52.8	9.33	8.76	3	0	377.4	393.5	571.6	370.4	348.4	408.2	416.7	526.3	626.4	86.2	91.4	64.7	High	High	High	High	High	High	High	High	High	High	High	High	1
FALSE	High	IsMasterProtein	O43291	Kunitz-type protease inhibitor 2 OS=Homo sapiens OX=9606 GN=SPINT2 PE=1 SV=2	0	6.077	5	1	1	1	252	28.2	8.29	3.95	1	0	106.6	128.2	194.6	94.9	146.8	179.3	126.5	209	214.3	14.4	12.8	8.1	High	High	High	High	High	High	High	High	High	High	High	High	1
FALSE	High	IsMasterProtein	Q9BUJ2	Heterogeneous nuclear ribonucleoprotein U-like protein 1 OS=Homo sapiens OX=9606 GN=HNRNPUL1 PE=1 SV=2	0	6.073	3	3	5	2	856	95.7	6.92	13.77	3	0	634.7	788.9	1024.9	553	641.6	892.3	635.3	1015.7	1071.4	143.1	140.4	109.5	High	High	High	High	High	High	High	High	High	High	High	High	1
FALSE	High	IsMasterProtein	Q6RFH5	WD repeat-containing protein 74 OS=Homo sapiens OX=9606 GN=WDR74 PE=1 SV=1	0	6.072	7	2	2	2	385	42.4	8.32	5.49	2	0	92.8	102.7	126.1	114.1	97.3	104.4	96.3	116.9	130.8	42.6	41.5	39.6	High	High	High	High	High	High	High	High	High	High	High	High	1
FALSE	High	IsMasterProtein	P13489	Ribonuclease inhibitor OS=Homo sapiens OX=9606 GN=RNH1 PE=1 SV=2	0	6.064	8	4	4	4	461	49.9	4.82	8.6	4	0	238.6	279.7	381.6	291.3	320.1	364.1	299.1	378.3	413.2	85.9	78.8	87.1	High	High	High	High	High	High	High	High	High	High	High	High	1
FALSE	High	IsMasterProtein	Q9HD45	Transmembrane 9 superfamily member 3 OS=Homo sapiens OX=9606 GN=TM9SF3 PE=1 SV=2	0	6.063	6	4	4	4	589	67.8	7.21	9.79	4	0	426.9	520.3	694.4	455.8	558.4	678	411.6	627.1	735	138.2	117.4	106.6	High	High	High	High	High	High	High	High	High	High	High	High	1
FALSE	High	IsMasterProtein	Q1KMD3	Heterogeneous nuclear ribonucleoprotein U-like protein 2 OS=Homo sapiens OX=9606 GN=HNRNPUL2 PE=1 SV=1	0	6.04	8	7	9	7	747	85.1	4.91	16.45	7	0	750	920.8	1375.8	693.8	932.3	1191.9	847.6	1324.5	1427.3	283.2	224.1	217.6	High	High	High	High	High	High	High	High	High	High	High	High	1
FALSE	High	IsMasterProtein	Q9Y512	Sorting and assembly machinery component 50 homolog OS=Homo sapiens OX=9606 GN=SAMM50 PE=1 SV=3	0	6.03	11	4	5	4	469	51.9	6.9	15.01	4	0	553.7	729.9	980.1	486.9	689.3	941.3	585.7	932.9	1092.2	107	114.7	81.6	High	High	High	High	High	High	High	High	High	High	High	High	1
FALSE	High	IsMasterProtein	O00411	DNA-directed RNA polymerase, mitochondrial OS=Homo sapiens OX=9606 GN=POLRMT PE=1 SV=2	0	6.024	2	2	2	2	1230	138.5	8.98	4.1	2	0	182.1	184.6	261.8	161.7	220.7	286.7	181.8	215.4	289.2	44	41.7	37	High	High	High	High	High	High	High	High	High	High	High	High	1
FALSE	High	IsMasterProtein	P18669	Phosphoglycerate mutase 1 OS=Homo sapiens OX=9606 GN=PGAM1 PE=1 SV=2	0	6.02	6	1	1	1	254	28.8	7.18	4.22	1	0	45.1	68.6	78.7	62.5	73.8	79.1	68.5	109.7	108.3	15.1	16.2	10.1	High	High	High	High	High	High	High	High	High	High	High	High	1
FALSE	High	IsMasterProtein	O43809	Cleavage and polyadenylation specificity factor subunit 5 OS=Homo sapiens OX=9606 GN=NUDT21 PE=1 SV=1	0	6	14	3	3	3	227	26.2	8.82	6.36	3	0	161.6	186.9	244.3	175.8	159.1	177.9	213.8	251	257.4	71.8	61.8	56.3	High	High	High	High	High	High	High	High	High	High	High	High	1
FALSE	High	IsMasterProtein	Q8NBM4	Ubiquitin-associated domain-containing protein 2 OS=Homo sapiens OX=9606 GN=UBAC2 PE=1 SV=1	0	6	4	1	1	1	344	38.9	9.01	5.29	1	0	64.1	103.1	123.4	72.1	99.2	110.7	71.9	99.6	146.2	20.3	19.2	16.8	High	High	High	High	High	High	High	High	High	High	High	High	1
FALSE	High	IsMasterProtein	P61254	60S ribosomal protein L26 OS=Homo sapiens OX=9606 GN=RPL26 PE=1 SV=1	0	5.995	12	2	2	2	145	17.2	10.55	5.88	2	0	264.2	324.6	484.1	232.7	286.1	352.5	297.9	469.2	502.9	100.9	83	67.6	High	High	High	High	High	High	High	High	High	High	High	High	1
FALSE	High	IsMasterProtein	Q12996	Cleavage stimulation factor subunit 3 OS=Homo sapiens OX=9606 GN=CSTF3 PE=1 SV=1	0	5.979	5	3	4	3	717	82.9	8.12	11.49	3	0	350.9	371.8	481.8	351.9	335.4	382.5	386.5	521.7	563.8	174	147.3	157.6	High	High	High	High	High	High	High	High	High	High	High	High	1
FALSE	High	IsMasterProtein	P46779	60S ribosomal protein L28 OS=Homo sapiens OX=9606 GN=RPL28 PE=1 SV=3	0	5.974	18	3	6	3	137	15.7	12.02	15.11	3	0	648.5	804.1	1178.2	527.3	790.5	1007.5	816.9	1307.3	1484.6	153.3	146.4	117.5	High	High	High	High	High	High	High	High	High	High	High	High	1
FALSE	High	IsMasterProtein	P15151	Poliovirus receptor OS=Homo sapiens OX=9606 GN=PVR PE=1 SV=2	0	5.963	3	1	1	1	417	45.3	6.52	3.85	1	0	149.2	174.3	275	121.6	154.9	220.1	134.9	227.8	240.6	5.5	6	0	High	High	High	High	High	High	High	High	High	High	High	n/a	1
FALSE	High	IsMasterProtein	Q9BT22	Chitobiosyldiphosphodolichol beta-mannosyltransferase OS=Homo sapiens OX=9606 GN=ALG1 PE=1 SV=2	0	5.922	4	1	1	1	464	52.5	7.23	5.47	1	0	20.1	18	35.3	24.4	22.1	26.4	22.1	30.3	28	18.7	11.4	10.8	High	High	High	High	High	High	High	High	High	High	High	High	1
FALSE	High	IsMasterProtein	P98179	RNA-binding protein 3 OS=Homo sapiens OX=9606 GN=RBM3 PE=1 SV=1	0	5.914	15	3	3	3	157	17.2	8.91	7.87	3	0	313.3	366.6	488.6	263.5	334.6	419.2	376.4	555.8	570.6	82.9	88.4	66.4	High	High	High	High	High	High	High	High	High	High	High	High	1
FALSE	High	IsMasterProtein	Q6P587	Acylpyruvase FAHD1, mitochondrial OS=Homo sapiens OX=9606 GN=FAHD1 PE=1 SV=2	0	5.904	9	2	2	2	224	24.8	7.39	6.03	2	0	158.7	191.4	281.4	194.6	234.2	286.1	195.6	284.4	349.4	42.4	45.5	42.6	High	High	High	High	High	High	High	High	High	High	High	High	1
FALSE	High	IsMasterProtein	Q9NWH9	SAFB-like transcription modulator OS=Homo sapiens OX=9606 GN=SLTM PE=1 SV=2	0	5.887	2	3	5	3	1034	117.1	7.87	10.57	3	0	358.9	345.2	435	299.4	196.5	237.4	394.7	482.1	549.9	85.3	95.7	77.2	High	High	High	High	High	High	High	High	High	High	High	High	1
FALSE	High	IsMasterProtein	Q92552	28S ribosomal protein S27, mitochondrial OS=Homo sapiens OX=9606 GN=MRPS27 PE=1 SV=3	0	5.885	8	3	3	3	414	47.6	6.18	7.92	3	0	158.3	171.5	256.3	172.3	227	275.6	206.6	271	291.5	86.6	79.6	75.7	High	High	High	High	High	High	High	High	High	High	High	High	1
FALSE	High	IsMasterProtein	P22234	Bifunctional phosphoribosylaminoimidazole carboxylase/phosphoribosylaminoimidazole succinocarboxamide synthetase OS=Homo sapiens OX=9606 GN=PAICS PE=1 SV=3	0	5.879	10	5	8	5	425	47	7.23	14.24	5	0	927.5	1090.9	1529.5	1003.9	1244.1	1459.1	1005.9	1392	1571.1	460.3	426	393.4	High	High	High	High	High	High	High	High	High	High	High	High	1
FALSE	High	IsMasterProtein	P55884	Eukaryotic translation initiation factor 3 subunit B OS=Homo sapiens OX=9606 GN=EIF3B PE=1 SV=3	0	5.874	3	2	2	2	814	92.4	5	5.37	2	0	179.5	229.3	296.5	154.4	220.1	258.7	200	293.7	299.8	42.1	38.7	35.4	High	High	High	High	High	High	High	High	High	High	High	High	1
FALSE	High	IsMasterProtein	P16989	Y-box-binding protein 3 OS=Homo sapiens OX=9606 GN=YBX3 PE=1 SV=4	0	5.862	13	4	5	3	372	40.1	9.77	7.41	4	0	43.4	56.1	91.4	42.3	53.1	57.1	53.8	86.1	92.2	10.7	11.4	7.2	High	High	High	High	High	High	High	High	High	High	High	High	1
FALSE	High	IsMasterProtein	P56537	Eukaryotic translation initiation factor 6 OS=Homo sapiens OX=9606 GN=EIF6 PE=1 SV=1	0	5.858	10	1	1	1	245	26.6	4.68	5.05	1	0	14.8	18.2	19.4	19.7	16.9	18	19.9	17.4	23	14.8	9.5	13.3	High	High	High	High	High	High	High	High	High	High	High	High	1
FALSE	High	IsMasterProtein	Q8N766	ER membrane protein complex subunit 1 OS=Homo sapiens OX=9606 GN=EMC1 PE=1 SV=1	0	5.824	3	2	2	2	993	111.7	7.66	6.36	2	0	63.3	84.4	107.1	56.5	73.3	89.8	70.6	102.4	109.8	39.4	27.7	50.9	High	High	High	High	High	High	High	High	High	High	High	High	1
FALSE	High	IsMasterProtein	Q9UNX4	WD repeat-containing protein 3 OS=Homo sapiens OX=9606 GN=WDR3 PE=1 SV=1	0	5.821	2	2	2	2	943	106	6.64	6.02	2	0	253.6	289.5	396.8	262.7	278.9	349.6	311.1	423.6	504.2	57.5	50.5	36.9	High	High	High	High	High	High	High	High	High	High	High	High	1
FALSE	High	IsMasterProtein	Q9BQ61	Telomerase RNA component interacting RNase OS=Homo sapiens OX=9606 GN=TRIR PE=1 SV=1	0	5.818	8	1	2	1	176	18.4	9.44	7.04	1	0	355.4	457.8	772.1	349.5	434.6	575.2	363.9	598.2	717.3	34.4	49.5	22.2	High	High	High	High	High	High	High	High	High	High	High	High	1
FALSE	High	IsMasterProtein	Q9H7Z7	Prostaglandin E synthase 2 OS=Homo sapiens OX=9606 GN=PTGES2 PE=1 SV=1	0	5.81	7	1	4	1	377	41.9	9.16	7.39	1	0	35.1	36.6	52.9	32.6	36.5	42.1	35.9	44.2	51.3	19.9	19.3	22.3	High	High	High	High	High	High	High	High	High	High	High	High	1
FALSE	High	IsMasterProtein	P41227	N-alpha-acetyltransferase 10 OS=Homo sapiens OX=9606 GN=NAA10 PE=1 SV=1	0	5.81	9	2	3	2	235	26.4	5.64	8.25	2	0	189.2	236	353.1	182.6	275	313.2	279.8	387.3	438	48.6	44.4	38.1	High	High	High	High	High	High	High	High	High	High	High	High	1
FALSE	High	IsMasterProtein	Q9Y3T9	Nucleolar complex protein 2 homolog OS=Homo sapiens OX=9606 GN=NOC2L PE=1 SV=4	0	5.785	4	3	4	3	749	84.9	5.62	7.33	3	0	330.2	407.3	563.9	331.5	388.8	419.2	346.9	610	667.7	81.9	72.3	59.9	High	High	High	High	High	High	High	High	High	High	High	High	1
FALSE	High	IsMasterProtein	Q16643	Drebrin OS=Homo sapiens OX=9606 GN=DBN1 PE=1 SV=4	0	5.776	7	2	2	2	649	71.4	4.45	7.37	2	0	45.8	55.2	61.6	43.9	52.2	53.2	57.3	76.4	86.6	17.4	17.5	16.2	High	High	High	High	High	High	High	High	High	High	High	High	1
FALSE	High	IsMasterProtein	P41252	Isoleucine--tRNA ligase, cytoplasmic OS=Homo sapiens OX=9606 GN=IARS1 PE=1 SV=2	0	5.775	2	2	2	2	1262	144.4	6.15	6.01	2	0	133.5	129.9	196.6	149.2	155.1	177.3	160.5	172.3	251.2	73.3	68.4	76.6	High	High	High	High	High	High	High	High	High	High	High	High	1
FALSE	High	IsMasterProtein	O94826	Mitochondrial import receptor subunit TOM70 OS=Homo sapiens OX=9606 GN=TOMM70 PE=1 SV=1	0	5.758	6	4	7	4	608	67.4	7.12	12.51	4	0	567.6	696.4	925.2	533.3	702.2	905.6	633.9	849.8	952.8	175.1	170.5	148.6	High	High	High	High	High	High	High	High	High	High	High	High	1
FALSE	High	IsMasterProtein	P03915	NADH-ubiquinone oxidoreductase chain 5 OS=Homo sapiens OX=9606 GN=MT-ND5 PE=1 SV=2	0	5.746	3	1	3	1	603	67	9.03	14.04	1	0	170.3	229.3	291.2	175.8	239.1	303.4	216	332.4	352	59.6	53.5	38.3	High	High	High	High	High	High	High	High	High	High	High	High	1
FALSE	High	IsMasterProtein	P10515	Dihydrolipoyllysine-residue acetyltransferase component of pyruvate dehydrogenase complex, mitochondrial OS=Homo sapiens OX=9606 GN=DLAT PE=1 SV=3	0	5.736	5	1	2	1	647	69	7.84	11.91	1	0	54.1	55.7	66.5	56	55.7	55.4	54.6	67.1	63.5	37.9	33.6	31.7	High	High	High	High	High	High	High	High	High	High	High	High	1
FALSE	High	IsMasterProtein	Q9HC21	Mitochondrial thiamine pyrophosphate carrier OS=Homo sapiens OX=9606 GN=SLC25A19 PE=1 SV=1	0	5.704	6	2	4	2	320	35.5	9.55	12.58	2	0	224.7	309.2	414.5	235.5	321.7	398.1	255.7	429.2	478.3	59.4	49.5	48.3	High	High	High	High	High	High	High	High	High	High	High	High	1
FALSE	High	IsMasterProtein	P24534	Elongation factor 1-beta OS=Homo sapiens OX=9606 GN=EEF1B2 PE=1 SV=3	0	5.692	14	3	4	3	225	24.7	4.67	10.43	3	0	404.4	501.3	698.3	398.7	495.7	596.9	457.1	680.7	723.8	108	100.2	87.2	High	High	High	High	High	High	High	High	High	High	High	High	1
FALSE	High	IsMasterProtein	Q99627	COP9 signalosome complex subunit 8 OS=Homo sapiens OX=9606 GN=COPS8 PE=1 SV=1	0	5.688	10	1	2	1	209	23.2	5.38	6.62	1	0	19.1	17.1	15.5	14.7	20.1	18.4	13.1	23	18.1	19.5	10.5	13.7	High	High	High	High	High	High	High	High	High	High	High	High	1
FALSE	High	IsMasterProtein	Q96QD8	Sodium-coupled neutral amino acid transporter 2 OS=Homo sapiens OX=9606 GN=SLC38A2 PE=1 SV=2	0	5.679	5	2	3	2	506	56	8	9.84	2	0	428.9	559.5	958.9	373	502.3	707.4	533.6	940.3	1079.5	64.4	59.8	32.7	High	High	High	High	High	High	High	High	High	High	High	High	1
FALSE	High	IsMasterProtein	Q9NTJ5	Phosphatidylinositol-3-phosphatase SAC1 OS=Homo sapiens OX=9606 GN=SACM1L PE=1 SV=2	0	5.669	4	3	5	3	587	66.9	7.12	9.1	3	0	267.9	321	451.7	223.3	299.5	374.2	280.8	387	444	86.8	78.9	57.3	High	High	High	High	High	High	High	High	High	High	High	High	1
FALSE	High	IsMasterProtein	Q9Y3U8	60S ribosomal protein L36 OS=Homo sapiens OX=9606 GN=RPL36 PE=1 SV=3	0	5.665	19	2	2	2	105	12.2	11.59	4.8	2	0	199	207.2	301.3	147.6	193	260.9	244	337.5	370.8	55.6	47.8	42	High	High	High	High	High	High	High	High	High	High	High	High	1
FALSE	High	IsMasterProtein	P55786	Puromycin-sensitive aminopeptidase OS=Homo sapiens OX=9606 GN=NPEPPS PE=1 SV=2	0	5.661	2	2	2	2	919	103.2	5.72	6.6	2	0	180.6	204.8	231.1	253.9	290	315.6	239.1	272.1	288.8	106.8	94.2	107.5	High	High	High	High	High	High	High	High	High	High	High	High	1
FALSE	High	IsMasterProtein	P39748	Flap endonuclease 1 OS=Homo sapiens OX=9606 GN=FEN1 PE=1 SV=1	0	5.657	7	3	3	3	380	42.6	8.62	7.04	3	0	185.3	272.3	393.9	205.4	205.1	298.5	258.9	383.6	394.1	53.9	66.5	45.8	High	High	High	High	High	High	High	High	High	High	High	High	1
FALSE	High	IsMasterProtein	P16070	CD44 antigen OS=Homo sapiens OX=9606 GN=CD44 PE=1 SV=3	0	5.648	2	1	2	1	742	81.5	5.33	5.56	1	0	104	118.3	182.6	90.3	103.6	137.6	121.8	157.6	159.4	5.8	9.2	0	High	High	High	High	High	High	High	High	High	High	High	n/a	1
FALSE	High	IsMasterProtein	P21399	Cytoplasmic aconitate hydratase OS=Homo sapiens OX=9606 GN=ACO1 PE=1 SV=3	0	5.648	2	1	1	1	889	98.3	6.68	3.48	1	0	64.4	75.7	91.4	72.2	75.2	86.3	65.7	81.7	106.9	54.7	55.3	50.3	High	High	High	High	High	High	High	High	High	High	High	High	1
FALSE	High	IsMasterProtein	P49821	NADH dehydrogenase [ubiquinone] flavoprotein 1, mitochondrial OS=Homo sapiens OX=9606 GN=NDUFV1 PE=1 SV=4	0	5.63	8	2	3	2	464	50.8	8.21	12.54	2	0	144.6	178.6	242.2	135.1	195	254.2	148.2	247.5	259.1	32.2	32	31.3	High	High	High	High	High	High	High	High	High	High	High	High	1
FALSE	High	IsMasterProtein	Q9H845	Complex I assembly factor ACAD9, mitochondrial OS=Homo sapiens OX=9606 GN=ACAD9 PE=1 SV=1	0	5.613	2	1	2	1	621	68.7	7.96	7.07	1	0	71.2	88.8	109.3	80.8	95.2	102.7	91.2	112.8	114.5	34.2	30.4	28.7	High	High	High	High	High	High	High	High	High	High	High	High	1
FALSE	High	IsMasterProtein	P21926	CD9 antigen OS=Homo sapiens OX=9606 GN=CD9 PE=1 SV=4	0	5.611	18	3	5	3	228	25.4	7.15	11.53	3	0	531.5	595.2	961.2	452.4	521.9	696.1	487.5	746.8	791.9	88.9	78.5	63.9	High	High	High	High	High	High	High	High	High	High	High	High	1
FALSE	High	IsMasterProtein	Q15637	Splicing factor 1 OS=Homo sapiens OX=9606 GN=SF1 PE=1 SV=4	0	5.602	3	1	3	1	639	68.3	8.98	11.39	1	0	226.5	253.3	320.6	241.8	231.8	236.7	238	295.5	333	163.4	143.7	164	High	High	High	High	High	High	High	High	High	High	High	High	1
FALSE	High	IsMasterProtein	P30040	Endoplasmic reticulum resident protein 29 OS=Homo sapiens OX=9606 GN=ERP29 PE=1 SV=4	0.001	5.572	11	3	3	3	261	29	7.31	7.22	3	0	223.6	274.6	482.2	222.9	306.7	444.7	288.2	481.7	553.3	117.4	125.3	112.8	High	High	High	High	High	High	High	High	High	High	High	High	1
FALSE	High	IsMasterProtein	Q9H773	dCTP pyrophosphatase 1 OS=Homo sapiens OX=9606 GN=DCTPP1 PE=1 SV=1	0.001	5.537	14	2	3	2	170	18.7	5.03	5.79	2	0	150.6	176.7	248.6	139.1	187.9	228.7	176	237.4	263	60.2	51.3	49.5	High	High	High	High	High	High	High	High	High	High	High	High	1
FALSE	High	IsMasterProtein	Q9NVH2	Integrator complex subunit 7 OS=Homo sapiens OX=9606 GN=INTS7 PE=1 SV=1	0.001	5.529	3	2	4	2	962	106.8	8.02	9.76	2	0	317.6	339.1	406.5	324.7	325.7	365.9	441.4	465.4	402.2	347.6	416.3	389.8	High	High	High	High	High	High	High	High	High	High	High	High	1
FALSE	High	IsMasterProtein	O94925	Glutaminase kidney isoform, mitochondrial OS=Homo sapiens OX=9606 GN=GLS PE=1 SV=1	0.001	5.523	4	2	2	2	669	73.4	7.77	6.4	2	0	179	203.2	251.5	169.6	214.9	259.7	184.3	274.3	282	68.2	66.3	63.1	High	High	High	High	High	High	High	High	High	High	High	High	1
FALSE	High	IsMasterProtein	Q96ER9	Mitochondrial potassium channel OS=Homo sapiens OX=9606 GN=CCDC51 PE=1 SV=2	0.001	5.492	4	2	3	2	411	45.8	8.19	8.44	2	0	403.7	461.3	657.5	318.5	419.7	556.2	427.6	641.1	760.7	102.5	97.9	74.3	High	High	High	High	High	High	High	High	High	High	High	High	1
FALSE	High	IsMasterProtein	Q14141	Septin-6 OS=Homo sapiens OX=9606 GN=SEPTIN6 PE=1 SV=4	0.001	5.491	5	2	2	2	434	49.7	6.67	5.55	2	0	39.5	46.2	62.9	43.4	46.6	53.7	42.3	58.9	73.1	24.4	17.4	18.3	High	High	High	High	High	High	High	High	High	High	High	High	1
FALSE	High	IsMasterProtein	Q14847	LIM and SH3 domain protein 1 OS=Homo sapiens OX=9606 GN=LASP1 PE=1 SV=2	0.001	5.481	9	3	3	3	261	29.7	7.05	5.63	3	0	367.5	473.9	579.6	419.9	465	575.7	405.9	524.4	613.6	40.2	39.8	17.5	High	High	High	High	High	High	High	High	High	High	High	High	1
FALSE	High	IsMasterProtein	Q7L1Q6	eIF5-mimic protein 2 OS=Homo sapiens OX=9606 GN=BZW1 PE=1 SV=1	0.001	5.478	7	4	6	4	419	48	5.92	14.82	4	0	732.3	859	1184.7	699.5	929.4	1083	752.9	1123.4	1259.6	154.5	202.3	91.5	High	High	High	High	High	High	High	High	High	High	High	High	1
FALSE	High	IsMasterProtein	P49207	60S ribosomal protein L34 OS=Homo sapiens OX=9606 GN=RPL34 PE=1 SV=3	0.001	5.478	15	2	4	2	117	13.3	11.47	12.75	2	0	427.2	506	670.6	364.5	473	552.7	538.3	747.8	819	175.4	144.7	152.3	High	High	High	High	High	High	High	High	High	High	High	High	1
FALSE	High	IsMasterProtein	Q13144	Translation initiation factor eIF-2B subunit epsilon OS=Homo sapiens OX=9606 GN=EIF2B5 PE=1 SV=3	0.001	5.472	2	1	2	1	721	80.3	5.08	4.33	1	0	144.7	179.6	227.3	136.3	180.2	213.1	154.3	234.8	268.6	25.4	28.1	13.6	High	High	High	High	High	High	High	High	High	High	High	High	1
FALSE	High	IsMasterProtein	Q9NRX2	39S ribosomal protein L17, mitochondrial OS=Homo sapiens OX=9606 GN=MRPL17 PE=1 SV=1	0.001	5.45	9	2	4	2	175	20	10.11	5.29	2	0	593	482.4	858.5	353.1	496.3	632.4	451.6	603	746.7	110.5	208	91.8	High	High	High	High	High	High	High	High	High	High	High	High	1
FALSE	High	IsMasterProtein	P49720	Proteasome subunit beta type-3 OS=Homo sapiens OX=9606 GN=PSMB3 PE=1 SV=2	0.001	5.437	12	2	2	2	205	22.9	6.55	6	2	0	108.1	140.5	195.2	104.2	139.7	182.4	137.7	173.1	197.1	48.9	43	40.9	High	High	High	High	High	High	High	High	High	High	High	High	1
FALSE	High	IsMasterProtein	P50402	Emerin OS=Homo sapiens OX=9606 GN=EMD PE=1 SV=1	0.001	5.437	11	3	3	3	254	29	5.5	5.28	3	0	329.4	414.3	554.4	383.1	447.6	582.7	350.2	499.7	598.3	77.5	74.6	54.4	High	High	High	High	High	High	High	High	High	High	High	High	1
FALSE	High	IsMasterProtein	Q16795	NADH dehydrogenase [ubiquinone] 1 alpha subcomplex subunit 9, mitochondrial OS=Homo sapiens OX=9606 GN=NDUFA9 PE=1 SV=2	0.001	5.416	7	3	3	3	377	42.5	9.8	7.52	3	0	285.2	350.8	511.2	313.4	407.1	456.1	343.7	460.2	543.3	134.9	80.1	65.8	High	High	High	High	High	High	High	High	High	High	High	High	1
FALSE	High	IsMasterProtein	P63218	Guanine nucleotide-binding protein G(I)/G(S)/G(O) subunit gamma-5 OS=Homo sapiens OX=9606 GN=GNG5 PE=1 SV=3	0.001	5.403	24	2	4	2	68	7.3	9.85	10.29	2	0	651.9	802.8	1177.8	572.7	736.5	994.3	684.1	1091.3	1184	91.9	89	60.8	High	High	High	High	High	High	High	High	High	High	High	High	1
FALSE	High	IsMasterProtein	Q96GM8	Target of EGR1 protein 1 OS=Homo sapiens OX=9606 GN=TOE1 PE=1 SV=1	0.001	5.403	2	1	1	1	510	56.5	7.18	4	1	0	166.1	233.5	342.6	170.2	215.3	298.9	224.5	363.8	417.3	20.8	20.8	7.6	High	High	High	High	High	High	High	High	High	High	High	High	1
FALSE	High	IsMasterProtein	P49419	Alpha-aminoadipic semialdehyde dehydrogenase OS=Homo sapiens OX=9606 GN=ALDH7A1 PE=1 SV=5	0.001	5.392	3	1	1	1	539	58.5	7.99	4.25	1	0	120.6	147.5	203.5	113.6	156.7	180.4	123.3	186.3	204.9	35.7	38.1	35	High	High	High	High	High	High	High	High	High	High	High	High	1
FALSE	High	IsMasterProtein	A0FGR8-2	Isoform 2 of Extended synaptotagmin-2 OS=Homo sapiens OX=9606 GN=ESYT2	0.001	5.388	2	1	1	1	893	98.8	8.68	4.67	1	0	241.2	288	384.1	216	305	387.7	260.1	345.4	449.7	21.1	30.6	18.3	High	High	High	High	High	High	High	High	High	High	High	High	1
FALSE	High	IsMasterProtein	Q9UNL2	Translocon-associated protein subunit gamma OS=Homo sapiens OX=9606 GN=SSR3 PE=1 SV=1	0.001	5.385	11	2	4	2	185	21.1	9.61	11.63	2	0	459.4	623.7	887.2	392.7	559.3	797	569.6	942.1	1000.3	65.3	57.3	35.6	High	High	High	High	High	High	High	High	High	High	High	High	1
FALSE	High	IsMasterProtein	Q9UGI8	Testin OS=Homo sapiens OX=9606 GN=TES PE=1 SV=1	0.001	5.378	3	1	1	1	421	48	7.68	3.12	1	0	97	103.7	122.9	94	127.6	121.3	106.6	123.2	145.2	12.4	16.5	9.3	High	High	High	High	High	High	High	High	High	High	High	High	1
FALSE	High	IsMasterProtein	Q9NY93	Probable ATP-dependent RNA helicase DDX56 OS=Homo sapiens OX=9606 GN=DDX56 PE=1 SV=1	0.001	5.372	4	2	2	2	547	61.6	9.26	4.92	2	0	302	340	492.1	304.3	288.4	341.7	369.9	520.7	597.6	54.3	61.4	35.2	High	High	High	High	High	High	High	High	High	High	High	High	1
FALSE	High	IsMasterProtein	O75494	Serine/arginine-rich splicing factor 10 OS=Homo sapiens OX=9606 GN=SRSF10 PE=1 SV=1	0.001	5.351	7	2	2	2	262	31.3	11.27	6.73	2	0	176.9	169.3	275.7	153	157.2	177.9	198.5	263.5	256.1	32.7	41.9	26.3	High	High	High	High	High	High	High	High	High	High	High	High	1
FALSE	High	IsMasterProtein	A6NIZ1	Ras-related protein Rap-1b-like protein OS=Homo sapiens OX=9606 PE=2 SV=1	0.001	5.344	14	3	5	2	184	20.9	5.48	13.67	3	0	383.4	483.9	711.8	380.9	504.9	643.5	392.8	626.8	699.3	115.3	110.3	81.9	High	High	High	High	High	High	High	High	High	High	High	High	1
FALSE	High	IsMasterProtein	Q7Z794	Keratin, type II cytoskeletal 1b OS=Homo sapiens OX=9606 GN=KRT77 PE=1 SV=3	0.001	5.343	6	4	5	1	578	61.9	5.99	10.32	4	0	141.2	154.5	232.8	133.8	161.1	213.8	141.1	211.2	220.6	44.8	36.1	29.4	High	High	High	High	High	High	High	High	High	High	High	High	1
FALSE	High	IsMasterProtein	Q9Y266	Nuclear migration protein nudC OS=Homo sapiens OX=9606 GN=NUDC PE=1 SV=1	0.001	5.338	6	2	4	2	331	38.2	5.38	6.82	2	0	242.7	256.9	359.3	231.6	285.2	348.2	246.6	352.5	404.5	85.9	84.1	68	High	High	High	High	High	High	High	High	High	High	High	High	1
FALSE	High	IsMasterProtein	Q9H7B2	Ribosome production factor 2 homolog OS=Homo sapiens OX=9606 GN=RPF2 PE=1 SV=2	0.001	5.334	10	4	5	4	306	35.6	9.99	13.25	4	0	732.2	956.9	1350.2	609.8	732.3	940.1	864.6	1363.5	1594.5	196.3	183.8	149.4	High	High	High	High	High	High	High	High	High	High	High	High	1
FALSE	High	IsMasterProtein	P42285	Exosome RNA helicase MTR4 OS=Homo sapiens OX=9606 GN=MTREX PE=1 SV=3	0.001	5.329	4	5	6	5	1042	117.7	6.52	8.44	5	0	594.1	618.6	866.3	504.7	612	678.2	634.2	908.2	954	278	262.3	216.3	High	High	High	High	High	High	High	High	High	High	High	High	1
FALSE	High	IsMasterProtein	Q15020	Squamous cell carcinoma antigen recognized by T-cells 3 OS=Homo sapiens OX=9606 GN=SART3 PE=1 SV=1	0.001	5.317	4	4	4	4	963	109.9	5.57	8.87	4	0	277.6	335.9	495	271.3	318.1	392.7	272.2	451.1	564.9	83.9	79.4	67.2	High	High	High	High	High	High	High	High	High	High	High	High	1
FALSE	High	IsMasterProtein	Q969Q0	60S ribosomal protein L36a-like OS=Homo sapiens OX=9606 GN=RPL36AL PE=1 SV=3	0.001	5.298	16	2	5	1	106	12.5	10.65	12.06	2	0	204.2	254.2	331.7	167.3	238.3	271.2	246.7	360.3	393	58.8	64.9	60.7	High	High	High	High	High	High	High	High	High	High	High	High	1
FALSE	High	IsMasterProtein	P05198	Eukaryotic translation initiation factor 2 subunit 1 OS=Homo sapiens OX=9606 GN=EIF2S1 PE=1 SV=3	0.001	5.286	9	2	2	2	315	36.1	5.08	5.05	2	0	96.9	126.8	196.8	84.1	118.4	144.7	122.1	171.6	196	16.1	18.6	9.7	High	High	High	High	High	High	High	High	High	High	High	High	1
FALSE	High	IsMasterProtein	P48634	Protein PRRC2A OS=Homo sapiens OX=9606 GN=PRRC2A PE=1 SV=3	0.001	5.278	1	1	1	1	2157	228.7	9.45	3.58	1	0	60	56.8	73.6	46.7	46.4	55.8	63.9	65.3	91	20.4	15.1	14.5	High	High	High	High	High	High	High	High	High	High	High	High	1
FALSE	High	IsMasterProtein	P61803	Dolichyl-diphosphooligosaccharide--protein glycosyltransferase subunit DAD1 OS=Homo sapiens OX=9606 GN=DAD1 PE=1 SV=3	0.001	5.264	27	3	5	3	113	12.5	7.08	10.77	3	0	204.3	242.3	348.9	171	228.5	283.5	216.3	308.6	321.8	71.1	67.9	57.9	High	High	High	High	High	High	High	High	High	High	High	High	1
FALSE	High	IsMasterProtein	P43307	Translocon-associated protein subunit alpha OS=Homo sapiens OX=9606 GN=SSR1 PE=1 SV=3	0.001	5.261	7	2	2	2	286	32.2	4.49	5.35	2	0	361	489.1	637.7	454.7	589.6	880.7	409.2	724.2	801.1	78.3	74.2	60.2	High	High	High	High	High	High	High	High	High	High	High	High	1
FALSE	High	IsMasterProtein	Q7Z7H5	Transmembrane emp24 domain-containing protein 4 OS=Homo sapiens OX=9606 GN=TMED4 PE=1 SV=1	0.001	5.259	7	2	6	1	227	25.9	8.28	16.08	2	0	184.6	235.4	346.4	161.3	238.4	334.2	202.6	308.2	379.4	24.2	17.4	11.2	High	High	High	High	High	High	High	High	High	High	High	High	1
FALSE	High	IsMasterProtein	Q13330	Metastasis-associated protein MTA1 OS=Homo sapiens OX=9606 GN=MTA1 PE=1 SV=2	0.001	5.257	3	2	3	2	715	80.7	9.26	5.23	2	0	154.7	160.4	231.8	153	155.1	186.9	180.2	238.7	263	61.8	63.6	49.6	High	High	High	High	High	High	High	High	High	High	High	High	1
FALSE	High	IsMasterProtein	P24539	ATP synthase F(0) complex subunit B1, mitochondrial OS=Homo sapiens OX=9606 GN=ATP5PB PE=1 SV=2	0.001	5.252	13	4	4	4	256	28.9	9.36	10.23	4	0	771.2	1055.6	1675.8	634.4	948.8	1403.1	767.7	1463.6	1636.1	90.9	90.3	49.4	High	High	High	High	High	High	High	High	High	High	High	High	1
FALSE	High	IsMasterProtein	P48509	CD151 antigen OS=Homo sapiens OX=9606 GN=CD151 PE=1 SV=3	0.001	5.252	9	3	3	3	253	28.3	7.47	7.88	3	0	304.3	338.6	535.7	276.3	331.6	451.9	428.9	525.1	495.9	101.6	95.2	66.6	High	High	High	High	High	High	High	High	High	High	High	High	1
FALSE	High	IsMasterProtein	Q9BW60	Elongation of very long chain fatty acids protein 1 OS=Homo sapiens OX=9606 GN=ELOVL1 PE=1 SV=1	0.001	5.251	4	1	3	1	279	32.6	9.6	2.88	1	0	93.9	120.3	191.3	103.3	118.8	175.7	103.3	172.4	204.8	29.6	26.9	17.8	High	High	High	High	High	High	High	High	High	High	High	High	1
FALSE	High	IsMasterProtein	Q92905	COP9 signalosome complex subunit 5 OS=Homo sapiens OX=9606 GN=COPS5 PE=1 SV=4	0.001	5.249	5	2	3	2	334	37.6	6.54	8.04	2	0	92.2	116.3	190.1	88.5	115.7	153.1	114.1	179.2	200.5	22.1	30	17.4	High	High	High	High	High	High	High	High	High	High	High	High	1
FALSE	High	IsMasterProtein	Q5T3I0	G patch domain-containing protein 4 OS=Homo sapiens OX=9606 GN=GPATCH4 PE=1 SV=2	0.001	5.244	4	2	3	2	446	50.4	9.63	5	2	0	154.8	175.9	217.1	161.6	151	169.5	176	214.3	262.7	30.6	43.6	27.6	High	High	High	High	High	High	High	High	High	High	High	High	1
FALSE	High	IsMasterProtein	P05166	Propionyl-CoA carboxylase beta chain, mitochondrial OS=Homo sapiens OX=9606 GN=PCCB PE=1 SV=3	0.001	5.234	3	1	1	1	539	58.2	7.64	3.52	1	0													High	High	High	High	High	High	High	High	High	High	High	High	1
FALSE	High	IsMasterProtein	Q9BSC4	Nucleolar protein 10 OS=Homo sapiens OX=9606 GN=NOL10 PE=1 SV=1	0.001	5.201	2	1	1	1	688	80.3	8.46	4.18	1	0	93.1	99.8	138.3	78.2	84.6	102	100.8	126.1	149.8	25.6	24	23.2	High	High	High	High	High	High	High	High	High	High	High	High	1
FALSE	High	IsMasterProtein	Q6DD88	Atlastin-3 OS=Homo sapiens OX=9606 GN=ATL3 PE=1 SV=1	0.001	5.195	3	1	1	1	541	60.5	5.66	4.42	1	0	57.2	69.6	92.2	63.7	78.2	86.5	44.5	91.4	110	17.5	17.6	12.7	High	High	High	High	High	High	High	High	High	High	High	High	1
FALSE	High	IsMasterProtein	P30050	60S ribosomal protein L12 OS=Homo sapiens OX=9606 GN=RPL12 PE=1 SV=1	0.001	5.191	19	3	4	3	165	17.8	9.42	7.09	3	0	419.3	497.4	757.5	344.4	477.9	644	464.2	762.4	782.3	91	82	63.7	High	High	High	High	High	High	High	High	High	High	High	High	1
FALSE	High	IsMasterProtein	Q08J23	RNA cytosine C(5)-methyltransferase NSUN2 OS=Homo sapiens OX=9606 GN=NSUN2 PE=1 SV=2	0.001	5.187	4	3	3	3	767	86.4	6.77	5.87	3	0	180.9	243.8	327.2	221.2	231.2	271.7	223	284.6	373.3	101.9	95.9	90.2	High	High	High	High	High	High	High	High	High	High	High	High	1
FALSE	High	IsMasterProtein	Q7KZF4	Staphylococcal nuclease domain-containing protein 1 OS=Homo sapiens OX=9606 GN=SND1 PE=1 SV=1	0.001	5.174	4	2	2	2	910	101.9	7.17	6.12	2	0	95.2	107.5	125.7	90	103.8	119.5	92.7	118.6	127	37.1	37.4	40.1	High	High	High	High	High	High	High	High	High	High	High	High	1
FALSE	High	IsMasterProtein	O14944	Proepiregulin OS=Homo sapiens OX=9606 GN=EREG PE=1 SV=1	0.001	5.168	11	2	4	2	169	19	7.53	11.67	2	0	436.4	500.4	852.9	371.5	429.9	658.6	438.5	637.2	783.7	168.9	140.7	135.4	High	High	High	High	High	High	High	High	High	High	High	High	1
FALSE	High	IsMasterProtein	P47914	60S ribosomal protein L29 OS=Homo sapiens OX=9606 GN=RPL29 PE=1 SV=2	0.001	5.165	14	2	5	2	159	17.7	11.66	14.43	2	0	924.2	1188.9	1582.2	818.9	1122	1269.8	1235	1867.6	1993.9	208	194.2	152.5	High	High	High	High	High	High	High	High	High	High	High	High	1
FALSE	High	IsMasterProtein	P68400	Casein kinase II subunit alpha OS=Homo sapiens OX=9606 GN=CSNK2A1 PE=1 SV=1	0.001	5.16	5	2	3	2	391	45.1	7.74	9.82	2	0	210.6	252.5	362.5	198.5	219.8	276.7	254	366.4	396.3	75.8	61.1	60.2	High	High	High	High	High	High	High	High	High	High	High	High	1
FALSE	High	IsMasterProtein	Q969X6	U3 small nucleolar RNA-associated protein 4 homolog OS=Homo sapiens OX=9606 GN=UTP4 PE=1 SV=1	0.001	5.156	3	1	1	1	686	76.8	8.85	4.82	1	0	49.3	63.9	72.7	88.1	46.6	59.9	54.7	58.4	71.7	14.2	14.2	15.2	High	High	High	High	High	High	High	High	High	High	High	High	1
FALSE	High	IsMasterProtein	P41091	Eukaryotic translation initiation factor 2 subunit 3 OS=Homo sapiens OX=9606 GN=EIF2S3 PE=1 SV=3	0.001	5.155	6	3	3	3	472	51.1	8.4	5.62	3	0	270	309.4	539.2	253.7	356.8	470.1	363.6	471	543.2	54.7	53.5	45.5	High	High	High	High	High	High	High	High	High	High	High	High	1
FALSE	High	IsMasterProtein	O95782	AP-2 complex subunit alpha-1 OS=Homo sapiens OX=9606 GN=AP2A1 PE=1 SV=3	0.001	5.15	4	4	4	4	977	107.5	7.03	8.72	4	0	279.2	289.4	345	261.2	271.6	316	301.5	349.9	412.3	129.2	119.8	116.1	High	High	High	High	High	High	High	High	High	High	High	High	1
FALSE	High	IsMasterProtein	P42696	RNA-binding protein 34 OS=Homo sapiens OX=9606 GN=RBM34 PE=1 SV=2	0.001	5.137	4	2	2	2	430	48.5	10.11	4.75	2	0	129.5	155.8	193.8	139.5	131.3	164.7	156.8	213.3	229.8	66.6	58.6	48.9	High	High	High	High	High	High	High	High	High	High	High	High	1
FALSE	High	IsMasterProtein	O14818	Proteasome subunit alpha type-7 OS=Homo sapiens OX=9606 GN=PSMA7 PE=1 SV=1	0.001	5.125	16	5	7	5	248	27.9	8.46	10.97	5	0	456.3	547.3	713.8	504.9	477.1	632.1	585.4	803.5	817	274.2	250.8	209.5	High	High	High	High	High	High	High	High	High	High	High	High	1
FALSE	High	IsMasterProtein	Q15785	Mitochondrial import receptor subunit TOM34 OS=Homo sapiens OX=9606 GN=TOMM34 PE=1 SV=2	0.001	5.117	4	1	1	1	309	34.5	8.98	3.47	1	0	138.6	169	237	149.7	167.3	233.6	169.2	249.6	278.2	59.9	54.3	54.5	High	High	High	High	High	High	High	High	High	High	High	High	1
FALSE	High	IsMasterProtein	P60903	Protein S100-A10 OS=Homo sapiens OX=9606 GN=S100A10 PE=1 SV=2	0.001	5.112	24	3	5	3	97	11.2	7.37	12.49	3	0	630.7	793.5	1068.8	634.1	749.7	972	770	1055.6	1191.4	104.2	102	50.9	High	High	High	High	High	High	High	High	High	High	High	High	1
FALSE	High	IsMasterProtein	P60866	40S ribosomal protein S20 OS=Homo sapiens OX=9606 GN=RPS20 PE=1 SV=1	0.001	5.109	20	3	4	2	119	13.4	9.94	11.45	3	0	268.7	325	420.5	227.1	301.4	327	347	458.8	489.6	96.3	108.7	72.9	High	High	High	High	High	High	High	High	High	High	High	High	1
FALSE	High	IsMasterProtein	O75880	Protein SCO1 homolog, mitochondrial OS=Homo sapiens OX=9606 GN=SCO1 PE=1 SV=1	0.001	5.096	8	3	4	3	301	33.8	8.88	8.03	3	0	511.4	634.8	870.4	450.3	624.5	818.9	511.9	817.7	918.4	123	106.2	90.7	High	High	High	High	High	High	High	High	High	High	High	High	1
FALSE	High	IsMasterProtein	Q5JPE7	Nodal modulator 2 OS=Homo sapiens OX=9606 GN=NOMO2 PE=1 SV=1	0.001	5.056	1	2	2	2	1267	139.4	5.76	5.34	2	0	144.2	188.1	244.7	151.8	173.9	238.9	170.1	228.6	255.7	54.8	45.9	45.6	High	High	High	High	High	High	High	High	High	High	High	High	1
FALSE	High	IsMasterProtein	O15118	NPC intracellular cholesterol transporter 1 OS=Homo sapiens OX=9606 GN=NPC1 PE=1 SV=2	0.001	5.056	2	2	2	2	1278	142.1	5.36	5.31	2	0	84.9	97.5	143.8	90	113.7	131.5	106.4	146.8	156.6	36.8	38.6	33.4	High	High	High	High	High	High	High	High	High	High	High	High	1
FALSE	High	IsMasterProtein	Q9HDC9	Adipocyte plasma membrane-associated protein OS=Homo sapiens OX=9606 GN=APMAP PE=1 SV=2	0.001	5.056	6	3	5	3	416	46.5	6.16	12.13	3	0	528.1	682.3	955.1	432.4	639.4	854.9	578.2	915	1030.8	114.2	99.5	82.1	High	High	High	High	High	High	High	High	High	High	High	High	1
FALSE	High	IsMasterProtein	O43719	HIV Tat-specific factor 1 OS=Homo sapiens OX=9606 GN=HTATSF1 PE=1 SV=1	0.001	5.053	3	3	4	3	755	85.8	4.4	7.31	3	0	347.9	427	624.6	315.9	384.6	484.8	429	630.8	695.2	114.5	126.5	99.9	High	High	High	High	High	High	High	High	High	High	High	High	1
FALSE	High	IsMasterProtein	Q96EC8	Protein YIPF6 OS=Homo sapiens OX=9606 GN=YIPF6 PE=1 SV=2	0.001	5.052	5	1	1	1	236	26.2	5.64	3.51	1	0	54.2	61.5	101.6	51.6	62.1	96.3	55	90.8	115	13.6	11.5	8.2	High	High	High	High	High	High	High	High	High	High	High	High	1
FALSE	High	IsMasterProtein	P27338	Amine oxidase [flavin-containing] B OS=Homo sapiens OX=9606 GN=MAOB PE=1 SV=3	0.001	5.051	4	2	3	2	520	58.7	7.5	7.1	2	0	283.8	302.1	373.3	250.5	311.3	373.2	313.5	384.3	408.5	144.9	147	126.2	High	High	High	High	High	High	High	High	High	High	High	High	1
FALSE	High	IsMasterProtein	O95674	Phosphatidate cytidylyltransferase 2 OS=Homo sapiens OX=9606 GN=CDS2 PE=1 SV=1	0.001	5.043	5	2	2	2	445	51.4	7.09	3.83	2	0	208.4	241.7	351.4	185.6	263.3	321.9	225.1	341.5	368.8	52.3	42.4	30.4	High	High	High	High	High	High	High	High	High	High	High	High	1
FALSE	High	IsMasterProtein	Q06136	3-ketodihydrosphingosine reductase OS=Homo sapiens OX=9606 GN=KDSR PE=1 SV=1	0.001	5.027	6	2	2	2	332	36.2	7.12	5.2	2	0	184.4	209.2	282	227.3	216.5	250.6	222.3	277.5	315.4	169.3	131	163.1	High	High	High	High	High	High	High	High	High	High	High	High	1
FALSE	High	IsMasterProtein	P60033	CD81 antigen OS=Homo sapiens OX=9606 GN=CD81 PE=1 SV=1	0.001	5.018	7	1	3	1	236	25.8	5.29	11.79	1	0	161.3	207.7	293.6	147.1	204.4	244.5	180	260.2	297.5	50.9	50.1	39.5	High	High	High	High	High	High	High	High	High	High	High	High	1
FALSE	High	IsMasterProtein	Q96LD4	E3 ubiquitin-protein ligase TRIM47 OS=Homo sapiens OX=9606 GN=TRIM47 PE=1 SV=2	0.001	5	3	2	3	2	638	69.5	6.44	5.97	2	0	155.4	164.5	206.4	171.4	201.6	206.7	216.2	205.7	235.9	68.4	66	54.2	High	High	High	High	High	High	High	High	High	High	High	High	1
FALSE	High	IsMasterProtein	O60306	RNA helicase aquarius OS=Homo sapiens OX=9606 GN=AQR PE=1 SV=4	0.001	4.999	2	3	3	2	1485	171.2	6.37	7.03	3	0	139.1	159.2	231.3	137.2	134.7	197.2	182.2	255.3	262.6	25.7	21.4	17.6	High	High	High	High	High	High	High	High	High	High	High	High	1
FALSE	High	IsMasterProtein	P11177	Pyruvate dehydrogenase E1 component subunit beta, mitochondrial OS=Homo sapiens OX=9606 GN=PDHB PE=1 SV=3	0.001	4.999	7	2	2	2	359	39.2	6.65	4.84	2	0	178.7	215	290.7	172.5	239.1	280.2	181.8	272.8	312.4	21	22.8	15	High	High	High	High	High	High	High	High	High	High	High	High	1
FALSE	High	IsMasterProtein	P50750	Cyclin-dependent kinase 9 OS=Homo sapiens OX=9606 GN=CDK9 PE=1 SV=3	0.001	4.978	6	2	3	1	372	42.8	8.79	7.44	2	0	87.6	88.9	101.7	95.9	93.7	90.6	93.2	108	107.3	73	67.9	58.7	High	High	High	High	High	High	High	High	High	High	High	High	1
FALSE	High	IsMasterProtein	P35269	General transcription factor IIF subunit 1 OS=Homo sapiens OX=9606 GN=GTF2F1 PE=1 SV=2	0.001	4.975	3	1	1	1	517	58.2	7.49	3.97	1	0	20.4	21.3	32.7	23.3	21.1	26.4	20.4	29.6	34.5	13.7	13	14.5	High	High	High	High	High	High	High	High	High	High	High	High	1
FALSE	High	IsMasterProtein	Q9H2D1	Mitochondrial folate transporter/carrier OS=Homo sapiens OX=9606 GN=SLC25A32 PE=1 SV=2	0.001	4.969	4	1	1	1	315	35.4	9.45	3.56	1	0	42.6	54.6	73.3	52	54.9	63.7	58.7	63.1	79.6	32.8	16.4	32.7	High	High	High	High	High	High	High	High	High	High	High	High	1
FALSE	High	IsMasterProtein	P29692	Elongation factor 1-delta OS=Homo sapiens OX=9606 GN=EEF1D PE=1 SV=5	0.001	4.96	7	2	2	2	281	31.1	5.01	3.27	2	0	237.4	236.1	382.8	254.4	306.4	320.1	305.1	345.2	388.3	195.8	157.7	165.5	High	High	High	High	High	High	High	High	High	High	High	High	1
FALSE	High	IsMasterProtein	P33240	Cleavage stimulation factor subunit 2 OS=Homo sapiens OX=9606 GN=CSTF2 PE=1 SV=1	0.001	4.956	7	4	8	4	577	60.9	6.83	9.17	4	0	335.1	357.3	449.6	294.8	364.3	414.2	462	504.4	535.9	174.2	197	165.9	High	High	High	High	High	High	High	High	High	High	High	High	1
FALSE	High	IsMasterProtein	Q15436	Protein transport protein Sec23A OS=Homo sapiens OX=9606 GN=SEC23A PE=1 SV=2	0.001	4.952	2	1	1	1	765	86.1	7.08	4.08	1	0	49.7	57	67.7	55.4	60.6	66.1	57.3	66.5	80.3	18.3	17.2	20.3	High	High	High	High	High	High	High	High	High	High	High	High	1
FALSE	High	IsMasterProtein	P23193	Transcription elongation factor A protein 1 OS=Homo sapiens OX=9606 GN=TCEA1 PE=1 SV=2	0.001	4.937	7	2	4	2	301	33.9	8.38	5.32	2	0	229.4	279	397.9	241.1	286.9	363.9	283.3	387.3	418.9	56.6	83.2	43.2	High	High	High	High	High	High	High	High	High	High	High	High	1
FALSE	High	IsMasterProtein	Q14011	Cold-inducible RNA-binding protein OS=Homo sapiens OX=9606 GN=CIRBP PE=1 SV=1	0.001	4.934	9	2	3	2	172	18.6	9.51	5.63	2	0	331.8	429.4	646.3	300.9	386.1	520.7	376	526.4	608.6	63.1	74.2	71.3	High	High	High	High	High	High	High	High	High	High	High	High	1
FALSE	High	IsMasterProtein	Q8WVB6	Chromosome transmission fidelity protein 18 homolog OS=Homo sapiens OX=9606 GN=CHTF18 PE=1 SV=1	0.001	4.931	2	2	2	2	975	107.3	7.21	3.71	2	0	20	18.5	28.3	22.2	22.7	26.8	24.2	30.4	31.7	17.9	19.7	17.1	High	High	High	High	High	High	High	High	High	High	High	High	1
FALSE	High	IsMasterProtein	Q96RQ1	Endoplasmic reticulum-Golgi intermediate compartment protein 2 OS=Homo sapiens OX=9606 GN=ERGIC2 PE=1 SV=2	0.001	4.917	3	1	1	1	377	42.5	6.77	3.87	1	0	155	211.3	303.8	159.2	212.8	287.9	204	273.2	283	29.7	30.6	23.9	High	High	High	High	High	High	High	High	High	High	High	High	1
FALSE	High	IsMasterProtein	Q96HW7	Integrator complex subunit 4 OS=Homo sapiens OX=9606 GN=INTS4 PE=1 SV=2	0.001	4.915	3	3	4	3	963	108.1	6.44	3.25	3	0	164.2	170.7	216.6	154.7	170.1	184.5	174.7	239	254	53.7	46	43.6	High	High	High	High	High	High	High	High	High	High	High	High	1
FALSE	High	IsMasterProtein	Q9P0L0	Vesicle-associated membrane protein-associated protein A OS=Homo sapiens OX=9606 GN=VAPA PE=1 SV=3	0.001	4.914	12	3	5	2	249	27.9	8.62	8.92	3	1	633.6	727.5	887.5	630.4	714.2	875.3	636.5	823.8	959.3	271	251.1	229.9	High	High	High	High	High	High	High	High	High	High	High	High	1
FALSE	High	IsMasterProtein	P18206	Vinculin OS=Homo sapiens OX=9606 GN=VCL PE=1 SV=4	0.001	4.908	2	3	3	3	1134	123.7	5.66	5.46	3	0	319.4	342.4	447.1	305.6	363.9	385.6	393.9	472.9	478.6	106.9	95.6	86.2	High	High	High	High	High	High	High	High	High	High	High	High	1
FALSE	High	IsMasterProtein	P35268	60S ribosomal protein L22 OS=Homo sapiens OX=9606 GN=RPL22 PE=1 SV=2	0.001	4.903	15	2	2	2	128	14.8	9.19	5.66	2	0	170.4	207.5	288.2	138.2	187.6	238.4	191.1	319.3	311.3	26.6	20.1	28.4	High	High	High	High	High	High	High	High	High	High	High	High	1
FALSE	High	IsMasterProtein	Q9Y2X0	Mediator of RNA polymerase II transcription subunit 16 OS=Homo sapiens OX=9606 GN=MED16 PE=1 SV=2	0.001	4.899	3	2	2	2	877	96.7	7.37	6.47	2	0	129	147.2	184.6	127	148.3	161.1	147.6	221.6	222.1	69.8	66.1	58.5	High	High	High	High	High	High	High	High	High	High	High	High	1
FALSE	High	IsMasterProtein	O75083	WD repeat-containing protein 1 OS=Homo sapiens OX=9606 GN=WDR1 PE=1 SV=4	0.001	4.899	4	3	4	3	606	66.2	6.65	10.33	3	0	218.7	220.3	313	191.9	270.4	294	208.9	340.8	322.9	58.4	62.4	58.2	High	High	High	High	High	High	High	High	High	High	High	High	1
FALSE	High	IsMasterProtein	Q9Y6B6	GTP-binding protein SAR1b OS=Homo sapiens OX=9606 GN=SAR1B PE=1 SV=1	0.001	4.897	11	2	3	1	198	22.4	6.11	8.07	2	0	83.7	119.8	175.3	84.9	115.1	153.8	100.4	168.9	185.3	17.5	18.5	12	High	High	High	High	High	High	High	High	High	High	High	High	1
FALSE	High	IsMasterProtein	Q7L2H7	Eukaryotic translation initiation factor 3 subunit M OS=Homo sapiens OX=9606 GN=EIF3M PE=1 SV=1	0.001	4.892	8	3	4	3	374	42.5	5.63	6.89	3	0	175.6	171.1	219	178.4	182.4	213.3	222.3	249.5	253.5	150.3	133.5	150.4	High	High	High	High	High	High	High	High	High	High	High	High	1
FALSE	High	IsMasterProtein	Q8NC44	Reticulophagy regulator 2 OS=Homo sapiens OX=9606 GN=RETREG2 PE=1 SV=3	0.001	4.888	5	1	2	1	543	57.8	4.45	5.84	1	0	25.6	28	36.8	30.3	30.8	36	25.6	39	44.2	15.8	14.4	11.1	High	High	High	High	High	High	High	High	High	High	High	High	1
FALSE	High	IsMasterProtein	Q9NP81	Serine--tRNA ligase, mitochondrial OS=Homo sapiens OX=9606 GN=SARS2 PE=1 SV=1	0.001	4.884	2	1	1	1	518	58.2	8.13	3.96	1	0	116.9	125.3	188.9	104.1	169.3	195	125.7	189.8	224.1	19.1	20.7	11.5	High	High	High	High	High	High	High	High	High	High	High	High	1
FALSE	High	IsMasterProtein	O96008	Mitochondrial import receptor subunit TOM40 homolog OS=Homo sapiens OX=9606 GN=TOMM40 PE=1 SV=1	0.001	4.868	9	3	5	3	361	37.9	7.25	10.91	3	0	753.2	1031.7	1497.4	671.8	910.7	1381.6	813.4	1511.4	1626.4	106	97.6	43	High	High	High	High	High	High	High	High	High	High	High	High	1
FALSE	High	IsMasterProtein	P08574	Cytochrome c1, heme protein, mitochondrial OS=Homo sapiens OX=9606 GN=CYC1 PE=1 SV=3	0.001	4.858	7	3	10	3	325	35.4	9	23.64	3	0	1535.5	2098.2	2847.3	1342.9	1847.4	2474.2	1633.5	2641.4	2917.1	364.7	370.4	305.2	High	High	High	High	High	High	High	High	High	High	High	High	1
FALSE	High	IsMasterProtein	Q15437	Protein transport protein Sec23B OS=Homo sapiens OX=9606 GN=SEC23B PE=1 SV=2	0.001	4.849	2	1	1	1	767	86.4	6.89	3.89	1	0	90	104.8	119.5	100.8	100.2	124.6	95.2	134.9	137	35.8	31	29.5	High	High	High	High	High	High	High	High	High	High	High	High	1
FALSE	High	IsMasterProtein	Q9NX00	Transmembrane protein 160 OS=Homo sapiens OX=9606 GN=TMEM160 PE=1 SV=1	0.001	4.842	7	1	3	1	188	19.6	8.03	8.11	1	0	166	223.1	291.9	186.5	251.3	333.9	234.9	341.5	393.8	92.4	76	70.7	High	High	High	High	High	High	High	High	High	High	High	High	1
FALSE	High	IsMasterProtein	Q6IAN0	Dehydrogenase/reductase SDR family member 7B OS=Homo sapiens OX=9606 GN=DHRS7B PE=1 SV=2	0.001	4.824	5	1	1	1	325	35.1	9.55	3.92	1	0	82.9	104.5	137.3	88	91.7	132	111.2	119.8	137.8	52.2	50.1	39.2	High	High	High	High	High	High	High	High	High	High	High	High	1
FALSE	High	IsMasterProtein	Q8N3U4	Cohesin subunit SA-2 OS=Homo sapiens OX=9606 GN=STAG2 PE=1 SV=3	0.001	4.816	1	2	3	1	1231	141.2	5.43	9.03	2	0	43.3	51.4	63.9	48.8	54.7	58.5	56.7	92.1	81.9	25.8	19.3	20.1	High	High	High	High	High	High	High	High	High	High	High	High	1
FALSE	High	IsMasterProtein	Q9P2J5	Leucine--tRNA ligase, cytoplasmic OS=Homo sapiens OX=9606 GN=LARS1 PE=1 SV=2	0.001	4.816	2	2	2	2	1176	134.4	7.3	5.03	2	0	171.5	168	246.5	186.3	219	247.4	195	241	264.3	88.1	85.5	76.7	High	High	High	High	High	High	High	High	High	High	High	High	1
FALSE	High	IsMasterProtein	Q13206	Probable ATP-dependent RNA helicase DDX10 OS=Homo sapiens OX=9606 GN=DDX10 PE=1 SV=2	0.001	4.781	3	2	2	2	875	100.8	8.63	3.42	2	0	65.1	71.7	98.4	59.8	69.4	73.9	74.3	123.1	101.7	16.7	12.7	10.2	High	High	High	High	High	High	High	High	High	High	High	High	1
FALSE	High	IsMasterProtein	Q9H6Z4	Ran-binding protein 3 OS=Homo sapiens OX=9606 GN=RANBP3 PE=1 SV=1	0.001	4.78	4	2	2	2	567	60.2	4.78	6.36	2	0	113.5	147.4	216.6	151.8	146.3	182.1	129.8	166.4	217.9	54.3	63.5	56.7	High	High	High	High	High	High	High	High	High	High	High	High	1
FALSE	High	IsMasterProtein	Q9HCD5	Nuclear receptor coactivator 5 OS=Homo sapiens OX=9606 GN=NCOA5 PE=1 SV=2	0.001	4.758	6	4	4	4	579	65.5	9.6	9.66	4	0	402.7	442.1	546.1	309.2	355.7	359.3	491.8	751.9	745.2	95.1	86.9	55.5	High	High	High	High	High	High	High	High	High	High	High	High	1
FALSE	High	IsMasterProtein	Q8WUX1	Sodium-coupled neutral amino acid transporter 5 OS=Homo sapiens OX=9606 GN=SLC38A5 PE=1 SV=1	0.001	4.74	5	2	2	2	472	51.4	8.21	6.23	2	0	112.4	142.8	207.8	126.3	146.1	174.6	126.6	189.5	247	38.9	34.8	32.2	High	High	High	High	High	High	High	High	High	High	High	High	1
FALSE	High	IsMasterProtein	Q9BTD8	RNA-binding protein 42 OS=Homo sapiens OX=9606 GN=RBM42 PE=1 SV=1	0.001	4.724	6	1	1	1	480	50.4	9.63	3.59	1	0	13.8	15.7	25.5	17.8	19	26.8	19.2	25.3	31.1	18.5	16.3	19.4	High	High	High	High	High	High	High	High	High	High	High	High	1
FALSE	High	IsMasterProtein	P51858	Hepatoma-derived growth factor OS=Homo sapiens OX=9606 GN=HDGF PE=1 SV=1	0.001	4.718	12	2	3	2	240	26.8	4.73	7.51	2	0	282.6	342.3	531.6	307.5	331.7	467.7	299.5	471.7	546	35.8	40.1	22	High	High	High	High	High	High	High	High	High	High	High	High	1
FALSE	High	IsMasterProtein	O43660	Pleiotropic regulator 1 OS=Homo sapiens OX=9606 GN=PLRG1 PE=1 SV=1	0.001	4.716	3	2	3	2	514	57.2	9.17	8.58	2	0	339.4	384.8	484.2	365.6	335.1	392.7	375.2	478.4	597	95.4	73.8	72.8	High	High	High	High	High	High	High	High	High	High	High	High	1
FALSE	High	IsMasterProtein	Q14157	Ubiquitin-associated protein 2-like OS=Homo sapiens OX=9606 GN=UBAP2L PE=1 SV=2	0.001	4.715	3	2	3	2	1087	114.5	7.11	2.79	2	0	118.7	114.3	143.5	111.3	121.2	123.2	132.3	128.4	141.9	100.8	84.2	80.5	High	High	High	High	High	High	High	High	High	High	High	High	1
FALSE	High	IsMasterProtein	P31949	Protein S100-A11 OS=Homo sapiens OX=9606 GN=S100A11 PE=1 SV=2	0.001	4.702	26	3	6	3	105	11.7	7.12	10.4	3	0	476.8	601.4	772.9	531	675	754.2	581.4	887.3	854.6	137.5	249.7	117.2	High	High	High	High	High	High	High	High	High	High	High	High	1
FALSE	High	IsMasterProtein	P83881	60S ribosomal protein L36a OS=Homo sapiens OX=9606 GN=RPL36A PE=1 SV=2	0.001	4.674	16	2	4	1	106	12.4	10.58	8.74	2	1	313.6	410.5	521	291.2	397.5	447.5	384.4	569.2	649	130.5	122	101.4	High	High	High	High	High	High	High	High	High	High	High	High	1
FALSE	High	IsMasterProtein	P35613	Basigin OS=Homo sapiens OX=9606 GN=BSG PE=1 SV=2	0.001	4.669	6	3	6	3	385	42.2	5.66	13.99	3	0	839.3	936.5	1552.7	741.4	848.1	1200.1	798.2	1201.9	1381.3	163.4	156.8	122.3	High	High	High	High	High	High	High	High	High	High	High	High	1
FALSE	High	IsMasterProtein	Q8N183	NADH dehydrogenase [ubiquinone] 1 alpha subcomplex assembly factor 2 OS=Homo sapiens OX=9606 GN=NDUFAF2 PE=1 SV=1	0.001	4.653	17	2	2	2	169	19.8	8.97	6.06	2	0	98.4	116.2	159.2	103	129.7	150	128.4	147	150.2	69.4	67.4	71.3	High	High	High	High	High	High	High	High	High	High	High	High	1
FALSE	High	IsMasterProtein	Q9NQ55	Suppressor of SWI4 1 homolog OS=Homo sapiens OX=9606 GN=PPAN PE=2 SV=1	0.001	4.648	2	1	4	1	473	53.2	10.13	10.6	1	0	462.8	460.4	561	430.8	358.4	395.2	517.2	612.9	708.1	49.1	42.8	25.2	High	High	High	High	High	High	High	High	High	High	High	High	1
FALSE	High	IsMasterProtein	O15479	Melanoma-associated antigen B2 OS=Homo sapiens OX=9606 GN=MAGEB2 PE=1 SV=3	0.001	4.644	10	3	4	3	319	35.3	8.76	9.83	3	0	318.1	388	514	318.4	407.3	493.6	368.6	528.1	565.1	113.1	106	94.1	High	High	High	High	High	High	High	High	High	High	High	High	1
FALSE	High	IsMasterProtein	Q8N7H5	RNA polymerase II-associated factor 1 homolog OS=Homo sapiens OX=9606 GN=PAF1 PE=1 SV=2	0.001	4.641	3	1	1	1	531	59.9	4.63	4.29	1	0	45.4	50.1	64.6	50.8	50.3	45.6	58.8	66	85.9	21.5	16.8	14.2	High	High	High	High	High	High	High	High	High	High	High	High	1
FALSE	High	IsMasterProtein	P51571	Translocon-associated protein subunit delta OS=Homo sapiens OX=9606 GN=SSR4 PE=1 SV=1	0.001	4.637	14	2	2	2	173	19	6.15	4.66	2	0	96.3	130.9	186	110.2	131.9	171.1	112.9	171.9	179	31.3	30.3	24	High	High	High	High	High	High	High	High	High	High	High	High	1
FALSE	High	IsMasterProtein	P14923	Junction plakoglobin OS=Homo sapiens OX=9606 GN=JUP PE=1 SV=3	0.001	4.637	4	3	3	3	745	81.7	6.14	5.93	3	0	161.1	173.2	209.4	154.5	174.7	202.7	186.1	228.7	230.8	66.1	49.2	39.1	High	High	High	High	High	High	High	High	High	High	High	High	1
FALSE	High	IsMasterProtein	Q14669	E3 ubiquitin-protein ligase TRIP12 OS=Homo sapiens OX=9606 GN=TRIP12 PE=1 SV=1	0.001	4.619	2	3	4	2	1992	220.3	8.48	7.48	3	0	52.4	54	67.4	67	42.5	44.9	62.3	66.5	72.2	21.8	22.6	21.3	High	High	High	High	High	High	High	High	High	High	High	High	1
FALSE	High	IsMasterProtein	P13726	Tissue factor OS=Homo sapiens OX=9606 GN=F3 PE=1 SV=1	0.001	4.617	4	1	2	1	295	33	7.03	4.78	1	0	66.7	79	114.1	83.7	78.7	87.8	90.3	103.9	90.7	54.2	54.6	51	High	High	High	High	High	High	High	High	High	High	High	High	1
FALSE	High	IsMasterProtein	Q9NQZ2	Something about silencing protein 10 OS=Homo sapiens OX=9606 GN=UTP3 PE=1 SV=1	0.001	4.612	7	3	3	3	479	54.5	5.62	7.58	3	0	288.6	370.4	525.1	253.9	309.4	385	323	540	603	82.1	85.3	68.2	High	High	High	High	High	High	High	High	High	High	High	High	1
FALSE	High	IsMasterProtein	P52789	Hexokinase-2 OS=Homo sapiens OX=9606 GN=HK2 PE=1 SV=2	0.001	4.608	1	1	1	1	917	102.3	6.05	3.28	1	0	66.5	75.2	116.6	80.3	92.4	123.4	71.9	98	126.2	14.3	16.6	10.6	High	High	High	High	High	High	High	High	High	High	High	High	1
FALSE	High	IsMasterProtein	Q99442	Translocation protein SEC62 OS=Homo sapiens OX=9606 GN=SEC62 PE=1 SV=1	0.001	4.604	5	2	3	2	399	45.8	7.12	8.04	2	0	228.2	270.2	392.7	210.7	275.6	359.4	251.4	355.9	440.7	54.1	70.2	40.9	High	High	High	High	High	High	High	High	High	High	High	High	1
FALSE	High	IsMasterProtein	Q8WVM8	Sec1 family domain-containing protein 1 OS=Homo sapiens OX=9606 GN=SCFD1 PE=1 SV=4	0.001	4.601	3	1	1	1	642	72.3	6.27	3.52	1	0	35.3	38.3	54.2	44.8	51.7	48.4	48.2	46.7	57.1	39	30.9	35.1	High	High	High	High	High	High	High	High	High	High	High	High	1
FALSE	High	IsMasterProtein	Q9BVJ6	U3 small nucleolar RNA-associated protein 14 homolog A OS=Homo sapiens OX=9606 GN=UTP14A PE=1 SV=1	0.001	4.599	1	1	1	1	771	87.9	7.87	3.57	1	0	120	120.5	154.9	129.3	100.8	112.7	118	144.7	175.7	57.9	49	63.3	High	High	High	High	High	High	High	High	High	High	High	High	1
FALSE	High	IsMasterProtein	O60231	Pre-mRNA-splicing factor ATP-dependent RNA helicase DHX16 OS=Homo sapiens OX=9606 GN=DHX16 PE=1 SV=2	0.001	4.597	2	2	2	1	1041	119.2	6.8	2.96	2	0	123.6	171.6	193.1	120.9	119.2	173	163.6	206.6	251.4	19.9	22.8	15.4	Medium	Medium	Medium	Medium	Medium	Medium	Medium	Medium	Medium	Medium	Medium	Medium	1
FALSE	High	IsMasterProtein	O95816	BAG family molecular chaperone regulator 2 OS=Homo sapiens OX=9606 GN=BAG2 PE=1 SV=1	0.001	4.594	9	2	2	2	211	23.8	6.7	6.51	2	0	354.5	422.8	608.4	337.2	378.1	486.4	346.5	499.3	543	64.7	56.1	39.4	High	High	High	High	High	High	High	High	High	High	High	High	1
FALSE	High	IsMasterProtein	Q9NVP1	ATP-dependent RNA helicase DDX18 OS=Homo sapiens OX=9606 GN=DDX18 PE=1 SV=2	0.001	4.587	4	3	4	3	670	75.4	9.5	7.35	3	0	201.5	238	370.7	224.2	250.1	292.5	245.2	371.9	446.6	55	81.8	40.6	High	High	High	High	High	High	High	High	High	High	High	High	1
FALSE	High	IsMasterProtein	Q9BUN8	Derlin-1 OS=Homo sapiens OX=9606 GN=DERL1 PE=1 SV=1	0.001	4.585	7	2	3	2	251	28.8	9.51	8.01	2	0	263.7	377.1	493.4	283.2	370.1	551.9	357.1	540.1	617.1	49.7	50.9	39.7	High	High	High	High	High	High	High	High	High	High	High	High	1
FALSE	High	IsMasterProtein	Q8NBN7	Retinol dehydrogenase 13 OS=Homo sapiens OX=9606 GN=RDH13 PE=1 SV=2	0.001	4.576	6	2	2	2	331	35.9	8.1	5.44	2	0	131.4	163.5	230.5	106.1	150.4	218.3	145.8	202.5	246.1	28.6	35.5	14.3	High	High	High	High	High	High	High	High	High	High	High	High	1
FALSE	High	IsMasterProtein	O60353	Frizzled-6 OS=Homo sapiens OX=9606 GN=FZD6 PE=1 SV=2	0.001	4.572	2	1	1	1	706	79.2	7.96	4.39	1	0	179.9	215.4	314.9	156.3	196.7	273.4	175.5	244.8	303.2	21.2	19	10.3	High	High	High	High	High	High	High	High	High	High	High	High	1
FALSE	High	IsMasterProtein	P49748	Very long-chain specific acyl-CoA dehydrogenase, mitochondrial OS=Homo sapiens OX=9606 GN=ACADVL PE=1 SV=1	0.001	4.568	6	3	4	3	655	70.3	8.75	9.36	3	0	157.4	172.5	216.4	123.4	167.9	194.3	158.6	232.7	236.3	55.1	45.6	41.4	High	High	High	High	High	High	High	High	High	High	High	High	1
FALSE	High	IsMasterProtein	Q16658	Fascin OS=Homo sapiens OX=9606 GN=FSCN1 PE=1 SV=3	0.001	4.561	6	4	4	4	493	54.5	7.24	6.82	4	0	298.2	400.1	480.5	248	353.3	397.6	316.8	425.5	467.2	85.9	95.8	73.5	High	High	High	High	High	High	High	High	High	High	High	High	1
FALSE	High	IsMasterProtein	Q86YZ3	Hornerin OS=Homo sapiens OX=9606 GN=HRNR PE=1 SV=2	0.001	4.559	2	1	2	1	2850	282.2	10.04	6.54	1	0	199.1	258	283.6	251.6	462.1	272	416.6	332.3	195.5	278	276.3	263.5	High	High	High	High	High	High	High	High	High	High	High	High	1
FALSE	High	IsMasterProtein	P61927	60S ribosomal protein L37 OS=Homo sapiens OX=9606 GN=RPL37 PE=1 SV=2	0.001	4.551	29	4	8	4	97	11.1	11.74	10.85	4	0	825.3	939.2	1241.9	729	903.6	1112	1006.8	1412.1	1471.3	352	346	341.7	High	High	High	High	High	High	High	High	High	High	High	High	1
FALSE	High	IsMasterProtein	P62910	60S ribosomal protein L32 OS=Homo sapiens OX=9606 GN=RPL32 PE=1 SV=2	0.001	4.53	16	3	7	3	135	15.9	11.33	14.46	3	0	1392.9	1597.2	2163.5	1006.6	1370.3	1641.1	1552.8	2708.1	2583.1	278.9	250.8	184.5	High	High	High	High	High	High	High	High	High	High	High	High	1
FALSE	High	IsMasterProtein	Q6Y1H2	Very-long-chain (3R)-3-hydroxyacyl-CoA dehydratase 2 OS=Homo sapiens OX=9606 GN=HACD2 PE=1 SV=1	0.001	4.506	4	1	1	1	254	28.4	9.55	3.31	1	0	274.2	339.3	496.8	212.4	312.3	431.4	291.7	499.4	575.7	27.1	29	10.1	High	High	High	High	High	High	High	High	High	High	High	High	1
FALSE	High	IsMasterProtein	O95104	SR-related and CTD-associated factor 4 OS=Homo sapiens OX=9606 GN=SCAF4 PE=1 SV=3	0.001	4.502	1	2	3	2	1147	125.8	9.55	5.77	2	0	203.7	224.9	318.2	193.6	186.1	217.1	229.7	318	355.5	68.8	60.9	51.9	High	High	High	High	High	High	High	High	High	High	High	High	1
FALSE	High	IsMasterProtein	O75477	Erlin-1 OS=Homo sapiens OX=9606 GN=ERLIN1 PE=1 SV=2	0.001	4.499	9	3	3	2	348	39.1	7.87	5.64	3	1	251.8	279	391.6	219.4	288.5	366.1	259.5	329.3	429	54.5	45.5	46.8	High	High	High	High	High	High	High	High	High	High	High	High	1
FALSE	High	IsMasterProtein	Q8NHH9	Atlastin-2 OS=Homo sapiens OX=9606 GN=ATL2 PE=1 SV=2	0.001	4.483	3	1	1	1	583	66.2	5.48	4.3	1	0	87.7	116.2	147.8	95.4	119.2	141.3	104.4	139.2	159.1	26.3	21.3	16	High	High	High	High	High	High	High	High	High	High	High	High	1
FALSE	High	IsMasterProtein	O14787	Transportin-2 OS=Homo sapiens OX=9606 GN=TNPO2 PE=1 SV=3	0.001	4.462	3	3	3	1	897	101.3	5.01	4.9	3	0	44.4	47.5	61.2	55	55.3	50.6	48.8	66.4	70.9	9.6	7.2	6	High	High	High	High	High	High	High	High	High	High	High	High	1
FALSE	High	IsMasterProtein	Q13641	Trophoblast glycoprotein OS=Homo sapiens OX=9606 GN=TPBG PE=1 SV=1	0.001	4.461	5	1	1	1	420	46	6.83	3.48	1	0	18.1	24	24.5	20.8	25.1	23.8	25.1	27.4	31.6	24.2	14.2	17.5	High	High	High	High	High	High	High	High	High	High	High	High	1
FALSE	High	IsMasterProtein	O15269	Serine palmitoyltransferase 1 OS=Homo sapiens OX=9606 GN=SPTLC1 PE=1 SV=1	0.001	4.441	5	3	3	3	473	52.7	6.01	7.25	3	0	316.9	383.4	506.7	316.3	368.5	493.5	330.8	472.1	568.5	65.1	69.1	57.8	High	High	High	High	High	High	High	High	High	High	High	High	1
FALSE	High	IsMasterProtein	Q5T8P6	RNA-binding protein 26 OS=Homo sapiens OX=9606 GN=RBM26 PE=1 SV=3	0.001	4.432	1	1	1	1	1007	113.5	9.16	3.96	1	0													High	High	High	High	High	High	High	High	High	High	High	High	1
FALSE	High	IsMasterProtein	Q9HCY8	Protein S100-A14 OS=Homo sapiens OX=9606 GN=S100A14 PE=1 SV=1	0.001	4.425	14	1	1	1	104	11.7	5.24	3.04	1	0	64.9	73.6	91.3	66.7	68.9	72	65	91.5	88.2	26.4	26.6	19.4	High	High	High	High	High	High	High	High	High	High	High	High	1
FALSE	High	IsMasterProtein	Q9NRP0	Oligosaccharyltransferase complex subunit OSTC OS=Homo sapiens OX=9606 GN=OSTC PE=1 SV=1	0.001	4.413	13	2	4	2	149	16.8	9.13	10.48	2	0	170.7	243	309.5	176.3	249.6	322.5	190.5	318.8	337.8	50.4	36.8	23.8	High	High	High	High	High	High	High	High	High	High	High	High	1
FALSE	High	IsMasterProtein	P35250	Replication factor C subunit 2 OS=Homo sapiens OX=9606 GN=RFC2 PE=1 SV=3	0.001	4.413	5	2	2	2	354	39.1	6.44	5.22	2	0	48.6	55.7	90.2	52.3	60.4	76.9	62.2	93.9	105	16.3	15.3	10.4	High	High	High	High	High	High	High	High	High	High	High	High	1
FALSE	High	IsMasterProtein	Q32P28	Prolyl 3-hydroxylase 1 OS=Homo sapiens OX=9606 GN=P3H1 PE=1 SV=2	0.001	4.411	1	1	1	1	736	83.3	5.14	3.62	1	0	74.4	100.3	149.3	89.5	116.4	151	98	142.4	156.7	34.5	28.6	25.4	High	High	High	High	High	High	High	High	High	High	High	High	1
FALSE	High	IsMasterProtein	Q9Y5S9	RNA-binding protein 8A OS=Homo sapiens OX=9606 GN=RBM8A PE=1 SV=1	0.001	4.395	5	1	2	1	174	19.9	5.72	6.5	1	0	336.9	368	406	436.9	308.9	328.3	342.5	435.6	456.8	66.1	58.5	51.7	High	High	High	High	High	High	High	High	High	High	High	High	1
FALSE	High	IsMasterProtein	Q9Y5X1	Sorting nexin-9 OS=Homo sapiens OX=9606 GN=SNX9 PE=1 SV=1	0.001	4.385	2	1	1	1	595	66.6	5.58	3.28	1	0	124.6	152.3	192.9	122.3	156.9	174.1	157	201.7	231.8	11.5	18.6	6.8	High	High	High	High	High	High	High	High	High	High	High	High	1
FALSE	High	IsMasterProtein	P28838	Cytosol aminopeptidase OS=Homo sapiens OX=9606 GN=LAP3 PE=1 SV=3	0.001	4.383	6	2	2	2	519	56.1	7.93	5.01	2	0	48.7	58.9	75.8	60.6	57.4	71.6	55.3	74.2	82.1	9.3	9.7	9.6	High	High	High	High	High	High	High	High	High	High	High	High	1
FALSE	High	IsMasterProtein	Q8WY22	BRI3-binding protein OS=Homo sapiens OX=9606 GN=BRI3BP PE=1 SV=1	0.001	4.372	10	2	3	2	251	27.8	9.44	7.91	2	0	162.2	193.1	304.5	159.8	211.3	315.4	197.9	292.8	342.9	26.6	29.6	33.5	High	High	High	High	High	High	High	High	High	High	High	High	1
FALSE	High	IsMasterProtein	P49006	MARCKS-related protein OS=Homo sapiens OX=9606 GN=MARCKSL1 PE=1 SV=2	0.001	4.371	14	2	3	2	195	19.5	4.67	4.4	2	0	151.4	185.4	246	136.1	169.3	214.4	145.7	216.2	247.4	69.1	59.9	61.2	High	High	High	High	High	High	High	High	High	High	High	High	1
FALSE	High	IsMasterProtein	P63173	60S ribosomal protein L38 OS=Homo sapiens OX=9606 GN=RPL38 PE=1 SV=2	0.001	4.367	14	1	2	1	70	8.2	10.1	7.03	1	0	175.2	218.3	313.7	158	201.6	269.3	183.8	274.2	328	41	40.4	31	High	High	High	High	High	High	High	High	High	High	High	High	1
FALSE	High	IsMasterProtein	Q9NP92	39S ribosomal protein S30, mitochondrial OS=Homo sapiens OX=9606 GN=MRPS30 PE=1 SV=2	0.001	4.367	7	1	1	1	439	50.3	7.97	5.3	1	0	16.7	16.4	23.8	14.8	19	23	19.5	21.8	20.3	12.5	12	10.3	High	High	High	High	High	High	High	High	High	High	High	High	1
FALSE	High	IsMasterProtein	Q02127	Dihydroorotate dehydrogenase (quinone), mitochondrial OS=Homo sapiens OX=9606 GN=DHODH PE=1 SV=3	0.001	4.359	5	2	2	2	395	42.8	9.67	2.82	2	0	129.2	153.5	271.9	124.4	158.6	209.7	139.8	206.4	248.9	62.4	68	51.8	High	High	High	High	High	High	High	High	High	High	High	High	1
FALSE	High	IsMasterProtein	P09622	Dihydrolipoyl dehydrogenase, mitochondrial OS=Homo sapiens OX=9606 GN=DLD PE=1 SV=2	0.001	4.332	4	3	5	3	509	54.1	7.85	9.47	3	0	577.9	754.9	911.8	594.4	753.5	993.2	623.5	970.3	961	179.1	158.6	150.6	High	High	High	High	High	High	High	High	High	High	High	High	1
FALSE	High	IsMasterProtein	O43676	NADH dehydrogenase [ubiquinone] 1 beta subcomplex subunit 3 OS=Homo sapiens OX=9606 GN=NDUFB3 PE=1 SV=3	0.001	4.33	21	2	2	2	98	11.4	9.2	3.01	2	0	62.9	63.7	100.1	63	79	100.8	65.2	106.1	136.4	23.2	21.6	21	High	High	High	High	High	High	High	High	High	High	High	High	1
FALSE	High	IsMasterProtein	P19447	General transcription and DNA repair factor IIH helicase subunit XPB OS=Homo sapiens OX=9606 GN=ERCC3 PE=1 SV=1	0.001	4.326	2	1	1	1	782	89.2	7.23	3.98	1	0	67.5	102.5	118.1	56.1	84.8	102.8	84.4	148.1	156	9.8	5.5	4.4	High	High	High	High	High	High	High	High	High	High	High	High	1
FALSE	High	IsMasterProtein	P53597	Succinate--CoA ligase [ADP/GDP-forming] subunit alpha, mitochondrial OS=Homo sapiens OX=9606 GN=SUCLG1 PE=1 SV=4	0.001	4.309	7	1	2	1	346	36.2	8.79	7.49	1	0	21.5	24.7	26.8	23.9	26.1	27.4	19.9	36.5	32.5	17	9.6	14.4	High	High	High	High	High	High	High	High	High	High	High	High	1
FALSE	High	IsMasterProtein	O14548	Cytochrome c oxidase subunit 7A-related protein, mitochondrial OS=Homo sapiens OX=9606 GN=COX7A2L PE=1 SV=2	0.001	4.295	15	1	1	1	114	12.6	9.42	3.57	1	0													High	High	High	High	High	High	High	High	High	High	High	High	1
FALSE	High	IsMasterProtein	P67812	Signal peptidase complex catalytic subunit SEC11A OS=Homo sapiens OX=9606 GN=SEC11A PE=1 SV=1	0.001	4.292	8	2	3	2	179	20.6	9.48	7.3	2	0	402.2	550.4	732.2	397.2	560.9	781.8	525	821.6	946.2	73.4	66.1	51	High	High	High	High	High	High	High	High	High	High	High	Medium	1
FALSE	High	IsMasterProtein	P84157	Matrix-remodeling-associated protein 7 OS=Homo sapiens OX=9606 GN=MXRA7 PE=1 SV=1	0.001	4.29	10	2	5	2	204	21.5	4.26	9.64	2	0	360.4	470.7	674.7	416.3	564.9	813.9	477.9	741.2	821.7	81.7	88.4	54.5	High	High	High	High	High	High	High	High	High	High	High	High	1
FALSE	High	IsMasterProtein	P62318	Small nuclear ribonucleoprotein Sm D3 OS=Homo sapiens OX=9606 GN=SNRPD3 PE=1 SV=1	0.001	4.288	7	1	3	1	126	13.9	10.32	8.4	1	0	506.7	645.6	851.5	599.6	555.4	690.5	468.4	739.3	773.3	78.8	63.2	58.2	High	High	High	High	High	High	High	High	High	High	High	High	1
FALSE	High	IsMasterProtein	Q7RTV0	PHD finger-like domain-containing protein 5A OS=Homo sapiens OX=9606 GN=PHF5A PE=1 SV=1	0.001	4.288	25	3	4	3	110	12.4	8.41	6.32	3	0	349.3	399.9	558.7	386.2	369.4	471.8	348.4	484.9	569.8	196.1	166.3	175.3	High	High	High	High	High	High	High	High	High	High	High	High	1
FALSE	High	IsMasterProtein	O95299	NADH dehydrogenase [ubiquinone] 1 alpha subcomplex subunit 10, mitochondrial OS=Homo sapiens OX=9606 GN=NDUFA10 PE=1 SV=1	0.001	4.258	4	2	4	2	355	40.7	8.48	9.28	2	0	954.4	1137	1355.5	774.8	1146.9	1475.6	915.2	1597.3	1616	105.9	96.5	48.9	High	High	High	High	High	High	High	High	High	High	High	High	1
FALSE	High	IsMasterProtein	Q5JRX3	Presequence protease, mitochondrial OS=Homo sapiens OX=9606 GN=PITRM1 PE=1 SV=3	0.001	4.245	2	2	2	2	1037	117.3	6.92	4.43	2	0	102.1	105.5	127.6	136.7	156.7	184.5	117.8	144.7	159.3	68.4	76.3	62	High	High	High	High	High	High	High	High	High	High	High	High	1
FALSE	High	IsMasterProtein	P17931	Galectin-3 OS=Homo sapiens OX=9606 GN=LGALS3 PE=1 SV=5	0.001	4.232	4	1	1	1	250	26.1	8.56	3.22	1	0	91.1	100.2	119.8	84.8	116.7	118.7	72.2	132.7	133.2	14.1	15.8	13.5	High	High	High	High	High	High	High	High	High	High	High	High	1
FALSE	High	IsMasterProtein	Q86UL3	Glycerol-3-phosphate acyltransferase 4 OS=Homo sapiens OX=9606 GN=GPAT4 PE=1 SV=1	0.001	4.232	3	1	1	1	456	52	9.19	3.87	1	0	87.1	104.5	117.8	68.7	90.7	121.8	84	127.6	122	17.6	16	11.5	High	High	High	High	High	High	High	High	High	High	High	High	1
FALSE	High	IsMasterProtein	P62244	40S ribosomal protein S15a OS=Homo sapiens OX=9606 GN=RPS15A PE=1 SV=2	0.001	4.213	18	3	3	3	130	14.8	10.13	7.73	3	0	334.8	378.7	578.3	280.6	381.1	442.4	380.5	614.4	704.9	125.7	117.3	116.7	High	High	High	High	High	High	High	High	High	High	High	High	1
FALSE	High	IsMasterProtein	P10599	Thioredoxin OS=Homo sapiens OX=9606 GN=TXN PE=1 SV=3	0.001	4.21	17	2	2	2	105	11.7	4.92	6.06	2	0	276.8	309.6	449.6	296	362.7	441.4	291.6	407.7	507.2	54.3	55.8	37.5	High	High	High	High	High	High	High	High	High	High	High	High	1
FALSE	High	IsMasterProtein	Q9Y282	Endoplasmic reticulum-Golgi intermediate compartment protein 3 OS=Homo sapiens OX=9606 GN=ERGIC3 PE=1 SV=1	0.001	4.201	7	3	5	3	383	43.2	6.06	10.26	3	0	427.9	460.6	665.3	353.9	496.1	593.8	404.5	594.5	697.3	46.8	47.3	28.2	High	High	High	High	High	High	High	High	High	High	High	High	1
FALSE	High	IsMasterProtein	O43826	Glucose-6-phosphate exchanger SLC37A4 OS=Homo sapiens OX=9606 GN=SLC37A4 PE=1 SV=1	0.001	4.194	4	1	1	1	429	46.3	8.62	4.04	1	0	36.3	46.7	70.6	42.4	47	59.6	45.1	61.6	80.9	15.9	16	11	High	High	High	High	High	High	High	High	High	High	High	High	1
FALSE	High	IsMasterProtein	Q12849	G-rich sequence factor 1 OS=Homo sapiens OX=9606 GN=GRSF1 PE=1 SV=3	0.001	4.189	2	1	1	1	480	53.1	6.19	3.78	1	0	159.5	177.7	222.7	139.4	194.5	252.6	175.2	231.9	243.4	47.5	42.3	46.2	High	High	High	High	High	High	High	High	High	High	High	High	1
FALSE	High	IsMasterProtein	Q99808	Equilibrative nucleoside transporter 1 OS=Homo sapiens OX=9606 GN=SLC29A1 PE=1 SV=3	0.001	4.186	5	2	2	2	456	50.2	8.29	5	2	0	188.8	200.3	356.9	148.1	204.8	275	192.7	265.2	319	34.1	21.9	20.2	High	High	High	High	High	High	High	High	High	High	High	High	1
FALSE	High	IsMasterProtein	P06280	Alpha-galactosidase A OS=Homo sapiens OX=9606 GN=GLA PE=1 SV=1	0.001	4.169	4	1	1	1	429	48.7	5.6	3.3	1	0													High	High	High	High	High	High	High	High	High	High	High	High	1
FALSE	High	IsMasterProtein	Q9H2U2	Inorganic pyrophosphatase 2, mitochondrial OS=Homo sapiens OX=9606 GN=PPA2 PE=1 SV=2	0.001	4.167	5	2	4	1	334	37.9	7.39	10.03	2	0	320.3	364.7	482.2	298.1	408.4	514.6	345.5	485.9	509.2	75.4	49.5	36.8	High	High	High	High	High	High	High	High	High	High	High	High	1
FALSE	High	IsMasterProtein	Q7Z2W9	39S ribosomal protein L21, mitochondrial OS=Homo sapiens OX=9606 GN=MRPL21 PE=1 SV=2	0.001	4.167	7	1	1	1	205	22.8	9.89	3.95	1	0	129.8	137.6	192.4	140	167.2	206.5	163	203.8	208.9	75.5	65.2	57.7	High	High	High	High	High	High	High	High	High	High	High	High	1
FALSE	High	IsMasterProtein	P63162	Small nuclear ribonucleoprotein-associated protein N OS=Homo sapiens OX=9606 GN=SNRPN PE=1 SV=1	0.001	4.167	6	2	2	2	240	24.6	11.19	5.11	2	0	134.8	188	297.4	132	146.9	222.3	179.9	251.6	372.3	27.6	28.3	27.6	High	High	High	High	High	High	High	High	High	High	High	High	1
FALSE	High	IsMasterProtein	Q9Y6D0	Selenoprotein K OS=Homo sapiens OX=9606 GN=SELENOK PE=1 SV=3	0.001	4.163	10	1	2	1	94	10.6	10.86	3.66	1	0	226.4	297.7	484.9	218.7	274.2	437.5	219	389.5	475	46	41.9	29.9	High	High	High	High	High	High	High	High	High	High	High	High	1
FALSE	High	IsMasterProtein	Q6P1J9	Parafibromin OS=Homo sapiens OX=9606 GN=CDC73 PE=1 SV=1	0.001	4.163	2	1	2	1	531	60.5	9.61	6.16	1	0	419.2	465.6	652.5	396.5	430	517.6	494.6	758	793.7	83.9	81	63.5	High	High	High	High	High	High	High	High	High	High	High	High	1
FALSE	High	IsMasterProtein	O75348	V-type proton ATPase subunit G 1 OS=Homo sapiens OX=9606 GN=ATP6V1G1 PE=1 SV=3	0.001	4.163	16	2	2	2	118	13.7	8.79	5.24	2	0	164.4	177.6	225.5	143	168.5	210.1	171	232.4	244.9	59.2	53.1	40.9	High	High	High	High	High	High	High	High	High	High	High	High	1
FALSE	High	IsMasterProtein	P51151	Ras-related protein Rab-9A OS=Homo sapiens OX=9606 GN=RAB9A PE=1 SV=1	0.001	4.157	6	1	2	1	201	22.8	5.47	5.81	1	0	94.3	125.6	158.6	101.9	125	146	102.2	151.2	152.4	45.6	42.2	44	High	High	High	High	High	High	High	High	High	High	High	High	1
FALSE	High	IsMasterProtein	Q8TAD8	Smad nuclear-interacting protein 1 OS=Homo sapiens OX=9606 GN=SNIP1 PE=1 SV=1	0.001	4.156	4	1	3	1	396	45.8	9.99	6.67	1	0	188.2	247.8	350.1	139.7	178.1	242.9	242.2	383.3	452.4	48.5	39.6	28.4	High	High	High	High	High	High	High	High	High	High	High	High	1
FALSE	High	IsMasterProtein	Q9UHV9	Prefoldin subunit 2 OS=Homo sapiens OX=9606 GN=PFDN2 PE=1 SV=1	0.001	4.139	14	2	3	2	154	16.6	6.58	5.72	2	0	128.8	170.8	197.1	149.3	174.5	180.9	204.4	218.8	247.6	102.6	133.4	104.5	High	High	High	High	High	High	High	High	High	High	High	High	1
FALSE	High	IsMasterProtein	Q6UB35	Monofunctional C1-tetrahydrofolate synthase, mitochondrial OS=Homo sapiens OX=9606 GN=MTHFD1L PE=1 SV=1	0.001	4.135	4	4	6	4	978	105.7	8.06	10.63	4	0	459.9	479.2	666.9	401.8	562.1	712.2	492.6	693.3	748.1	154.7	154.5	135.3	High	High	High	High	High	High	High	High	High	High	High	High	1
FALSE	High	IsMasterProtein	Q9BSD7	Cancer-related nucleoside-triphosphatase OS=Homo sapiens OX=9606 GN=NTPCR PE=1 SV=1	0.001	4.134	6	1	1	1	190	20.7	9.54	2.96	1	0	61.5	73.7	109.6	66.3	76.3	104.3	71.9	102.1	126.9	8.3	10.1	9.2	High	High	High	High	High	High	High	High	High	High	High	High	1
FALSE	High	IsMasterProtein	P31689	DnaJ homolog subfamily A member 1 OS=Homo sapiens OX=9606 GN=DNAJA1 PE=1 SV=2	0.001	4.132	7	3	3	3	397	44.8	7.08	4.51	3	0	202.5	214.9	263.9	215.5	227.5	247.9	199.3	238.5	262.9	47.2	45.1	36.7	High	High	High	High	High	High	High	High	High	High	High	High	1
FALSE	High	IsMasterProtein	O15551	Claudin-3 OS=Homo sapiens OX=9606 GN=CLDN3 PE=1 SV=1	0.001	4.129	7	1	1	1	220	23.3	8.05	2.53	1	0	127.6	127.7	151.3	123.8	120.3	150.4	129	159.2	137.4	131	115.1	119.4	High	High	High	High	High	High	High	High	High	High	High	High	1
FALSE	High	IsMasterProtein	Q9NPR9	Protein GPR108 OS=Homo sapiens OX=9606 GN=GPR108 PE=1 SV=3	0.001	4.125	3	1	1	1	543	60.6	8.69	3.85	1	0													High	High	High	High	High	High	High	High	High	High	High	High	1
FALSE	High	IsMasterProtein	Q7Z2K6	Endoplasmic reticulum metallopeptidase 1 OS=Homo sapiens OX=9606 GN=ERMP1 PE=1 SV=2	0.001	4.111	3	3	3	3	904	100.2	7.52	4.36	3	0	147.3	174.6	256.9	153.9	168.3	229.8	170.8	231.2	264.9	60.3	60.9	57.6	High	High	High	High	High	High	High	High	High	High	High	High	1
FALSE	High	IsMasterProtein	Q8TED1	Probable glutathione peroxidase 8 OS=Homo sapiens OX=9606 GN=GPX8 PE=1 SV=2	0.001	4.106	13	2	2	2	209	23.9	9.35	6.29	2	0	168.5	205.4	354.4	165.5	228.7	337.7	206.7	275.6	396.2	47.9	43.6	40.2	High	High	High	High	High	High	High	High	High	High	High	High	1
FALSE	High	IsMasterProtein	Q9HC07	Transmembrane protein 165 OS=Homo sapiens OX=9606 GN=TMEM165 PE=1 SV=1	0.001	4.096	6	1	1	1	324	34.9	7.02	3.54	1	0													High	High	High	High	High	High	High	High	High	High	High	High	1
FALSE	High	IsMasterProtein	P07947	Tyrosine-protein kinase Yes OS=Homo sapiens OX=9606 GN=YES1 PE=1 SV=3	0.001	4.09	3	2	2	1	543	60.8	6.74	5.09	2	0	190.7	204.9	254	191.7	207.3	237.6	185.2	248.7	289	54.3	54.5	50.9	High	High	High	High	High	High	High	High	High	High	High	High	1
FALSE	High	IsMasterProtein	Q92900	Regulator of nonsense transcripts 1 OS=Homo sapiens OX=9606 GN=UPF1 PE=1 SV=2	0.001	4.084	2	2	2	2	1129	124.3	6.61	5.37	2	0	150.7	151.5	211.9	138.8	170.9	178.1	168.3	195.8	211.3	87.7	79.8	80	High	High	High	High	High	High	High	High	High	High	High	High	1
FALSE	High	IsMasterProtein	O00400	Acetyl-coenzyme A transporter 1 OS=Homo sapiens OX=9606 GN=SLC33A1 PE=1 SV=1	0.001	4.069	2	1	1	1	549	60.9	7.33	3.75	1	0	132.6	169.5	238.7	128.8	166.7	231.4	128.1	234.2	278	7.9	5.7	0	High	High	High	High	High	High	High	High	High	High	High	n/a	1
FALSE	High	IsMasterProtein	P55209	Nucleosome assembly protein 1-like 1 OS=Homo sapiens OX=9606 GN=NAP1L1 PE=1 SV=1	0.001	4.068	3	1	3	1	391	45.3	4.46	7.7	1	0	102	131.3	154.2	114.6	127.3	139.3	126.7	155	162.8	67.8	55.7	57.9	High	High	High	High	High	High	High	High	High	High	High	High	1
FALSE	High	IsMasterProtein	O14950	Myosin regulatory light chain 12B OS=Homo sapiens OX=9606 GN=MYL12B PE=1 SV=2	0.001	4.062	16	2	2	2	172	19.8	4.84	3.26	2	0	83.6	98.7	130.9	83.7	99.3	109.3	96.1	126.7	120.6	39.3	35	37.2	High	High	High	High	High	High	High	High	High	High	High	High	1
FALSE	High	IsMasterProtein	Q9Y6K0	Choline/ethanolaminephosphotransferase 1 OS=Homo sapiens OX=9606 GN=CEPT1 PE=1 SV=1	0.001	4.055	5	2	2	2	416	46.5	8.21	2.87	2	0	104.7	130.8	188.3	111.2	136	161.2	127.7	160.2	211	28.8	28.5	20.6	High	High	High	High	High	High	High	High	High	High	High	High	1
FALSE	High	IsMasterProtein	P06396	Gelsolin OS=Homo sapiens OX=9606 GN=GSN PE=1 SV=1	0.001	4.055	1	1	2	1	782	85.6	6.28	6.18	1	0	238.1	240	263.9	191.7	232.8	243.6	246	360.6	290.6	24.7	21.7	15.2	High	High	High	High	High	High	High	High	High	High	High	High	1
FALSE	High	IsMasterProtein	P28070	Proteasome subunit beta type-4 OS=Homo sapiens OX=9606 GN=PSMB4 PE=1 SV=4	0.001	4.052	7	2	2	2	264	29.2	5.97	4.04	2	0	118.1	147.4	208	115.7	146	171.6	128.7	209.4	232.1	77.8	70.2	57.7	High	High	High	High	High	High	High	High	High	High	High	High	1
FALSE	High	IsMasterProtein	P50454	Serpin H1 OS=Homo sapiens OX=9606 GN=SERPINH1 PE=1 SV=2	0.001	4.05	4	2	4	2	418	46.4	8.69	10.09	2	0	393.3	489.9	663.4	356	494.2	638.4	450	681.1	657.3	163	161	126.2	High	High	High	High	High	High	High	High	High	High	High	High	1
FALSE	High	IsMasterProtein	P06703	Protein S100-A6 OS=Homo sapiens OX=9606 GN=S100A6 PE=1 SV=1	0.001	4.033	24	3	7	3	90	10.2	5.48	16.95	3	0	930.5	1272	1506.2	1102.5	1456.5	1591	1165	1825.3	1648.2	279.6	272.6	215.6	High	High	High	High	High	High	High	High	High	High	High	High	1
FALSE	High	IsMasterProtein	Q5JVF3	PCI domain-containing protein 2 OS=Homo sapiens OX=9606 GN=PCID2 PE=1 SV=2	0.001	4.026	4	2	2	2	399	46	8.53	5.15	2	0	188.1	231.2	311.3	183.5	241.4	269.8	292.4	401.7	416.7	64.9	67.5	48	High	High	High	High	High	High	High	High	High	High	High	High	1
FALSE	High	IsMasterProtein	Q8NBJ5	Procollagen galactosyltransferase 1 OS=Homo sapiens OX=9606 GN=COLGALT1 PE=1 SV=1	0.001	4.019	3	2	4	2	622	71.6	7.31	10.22	2	0	240.3	305.8	495.2	293.4	362.7	419.9	346.7	426.1	429.7	117.4	415.1	153.1	High	High	High	High	High	High	High	High	High	High	High	High	1
FALSE	High	IsMasterProtein	Q9GZL7	Ribosome biogenesis protein WDR12 OS=Homo sapiens OX=9606 GN=WDR12 PE=1 SV=2	0.001	4.002	3	1	1	1	423	47.7	5.9	3.87	1	0	39.5	59.2	68.4	55.4	50.6	57.7	43.6	64.3	70.5	22.4	22.9	19.3	High	High	High	High	High	High	High	High	High	High	High	High	1
FALSE	High	IsMasterProtein	O15294	UDP-N-acetylglucosamine--peptide N-acetylglucosaminyltransferase 110 kDa subunit OS=Homo sapiens OX=9606 GN=OGT PE=1 SV=3	0.001	3.993	2	2	2	2	1046	116.9	6.7	5.55	2	0	171.3	203	244.3	174.2	189.1	185.8	216.8	264.7	305.2	62.1	51.3	45.1	High	High	High	High	High	High	High	High	High	High	High	High	1
FALSE	High	IsMasterProtein	Q8WWM7	Ataxin-2-like protein OS=Homo sapiens OX=9606 GN=ATXN2L PE=1 SV=2	0.001	3.99	2	2	2	2	1075	113.3	8.59	5.39	2	0	125.3	130.2	174.8	100.1	145.4	152.7	140.5	156	203.6	38.4	35.1	33.3	High	High	High	High	High	High	High	High	High	High	High	High	1
FALSE	High	IsMasterProtein	P11234	Ras-related protein Ral-B OS=Homo sapiens OX=9606 GN=RALB PE=1 SV=1	0.001	3.986	4	1	1	1	206	23.4	6.62	3.48	1	0	210	249.8	380.8	181.1	235.4	325.3	175.5	292.9	321.7	36.5	36.6	33.8	High	High	High	High	High	High	High	High	High	High	High	High	1
FALSE	High	IsMasterProtein	Q14241	Elongin-A OS=Homo sapiens OX=9606 GN=ELOA PE=1 SV=2	0.001	3.978	3	3	4	3	798	89.9	9.57	9.96	3	0	281.1	293.8	395.2	315.2	296	357.4	301	376.1	408.5	141.8	140.5	124.6	High	High	High	High	High	High	High	High	High	High	High	High	1
FALSE	High	IsMasterProtein	P17655	Calpain-2 catalytic subunit OS=Homo sapiens OX=9606 GN=CAPN2 PE=1 SV=6	0.001	3.973	4	2	2	2	700	79.9	4.98	5.78	2	0	135.2	144.3	209.9	149.2	196.1	203.4	168.4	211.6	253.9	53.4	49.4	49.6	High	High	High	High	High	High	High	High	High	High	High	High	1
FALSE	High	IsMasterProtein	Q6ZN55	Zinc finger protein 574 OS=Homo sapiens OX=9606 GN=ZNF574 PE=1 SV=2	0.001	3.967	1	1	1	1	896	98.8	8.07	3.26	1	0	37.1	38.7	54.7	32.3	34.6	40	42	33.8	56.7	16.3	24.4	20.7	High	High	High	High	High	High	High	High	High	High	High	High	1
FALSE	High	IsMasterProtein	Q8N5B7	Ceramide synthase 5 OS=Homo sapiens OX=9606 GN=CERS5 PE=1 SV=1	0.001	3.964	3	1	1	1	392	45.7	7.97	3.63	1	0	129.2	170.4	205.8	128.6	158.2	217.8	166.1	228.6	250.5	25.1	23.4	17.9	High	High	High	High	High	High	High	High	High	High	High	High	1
FALSE	High	IsMasterProtein	Q9NQT4	Exosome complex component RRP46 OS=Homo sapiens OX=9606 GN=EXOSC5 PE=1 SV=1	0.001	3.959	4	1	1	1	235	25.2	7.59	3.32	1	0	79.5	100.9	138.2	86.5	108	127.1	96.3	154.2	151.3	14.9	18	7	High	High	High	High	High	High	High	High	High	High	High	High	1
FALSE	High	IsMasterProtein	P50502	Hsc70-interacting protein OS=Homo sapiens OX=9606 GN=ST13 PE=1 SV=2	0.001	3.921	3	1	1	1	369	41.3	5.27	2.97	1	0	83.7	105.4	133.4	79.1	95.2	113	92.6	132.2	147	22.7	26.9	21.3	High	High	High	High	High	High	High	High	High	High	High	High	1
FALSE	High	IsMasterProtein	Q9BTE3	Mini-chromosome maintenance complex-binding protein OS=Homo sapiens OX=9606 GN=MCMBP PE=1 SV=2	0.001	3.903	2	1	1	1	642	72.9	5.87	3.19	1	0													High	High	High	High	High	High	High	High	High	High	High	High	1
FALSE	High	IsMasterProtein	Q9UM00	Calcium load-activated calcium channel OS=Homo sapiens OX=9606 GN=TMCO1 PE=1 SV=2	0.001	3.898	7	2	3	2	239	27.1	10.26	7.6	2	0	455.2	570.8	854	449	570.1	739.8	536.8	756.2	950.3	139.4	123.5	109.8	High	High	High	High	High	High	High	High	High	High	High	High	1
FALSE	High	IsMasterProtein	Q12830	Nucleosome-remodeling factor subunit BPTF OS=Homo sapiens OX=9606 GN=BPTF PE=1 SV=3	0.001	3.897	0	1	1	1	3046	338.1	6.54	2.6	1	0													High	High	High	High	High	High	High	High	High	High	High	High	1
FALSE	High	IsMasterProtein	Q9P2X0	Dolichol-phosphate mannosyltransferase subunit 3 OS=Homo sapiens OX=9606 GN=DPM3 PE=1 SV=2	0.001	3.892	11	1	4	1	92	10.1	5.94	11.44	1	0	307.6	404.4	610.4	249.4	353.4	490.1	328.8	590	663.9	40.7	37	21.9	High	High	High	High	High	High	High	High	High	High	High	High	1
FALSE	High	IsMasterProtein	O94874	E3 UFM1-protein ligase 1 OS=Homo sapiens OX=9606 GN=UFL1 PE=1 SV=2	0.001	3.876	1	1	1	1	794	89.5	6.79	2.71	1	0	81.2	92.2	127.9	75.8	91.7	113.6	84.4	103.5	135.4	10.6	16.5	8.5	High	High	High	High	High	High	High	High	High	High	High	High	1
FALSE	High	IsMasterProtein	P62861	FAU ubiquitin-like and ribosomal protein S30 OS=Homo sapiens OX=9606 GN=FAU PE=1 SV=2	0.001	3.875	12	2	2	2	133	14.4	10.17	3.03	2	0	131.5	170	214.7	108.1	143.4	191.9	191.5	273.2	293.4	50.3	50.3	42.4	High	High	High	High	High	High	High	High	High	High	High	High	1
FALSE	High	IsMasterProtein	Q99436	Proteasome subunit beta type-7 OS=Homo sapiens OX=9606 GN=PSMB7 PE=1 SV=1	0.001	3.874	7	2	3	2	277	29.9	7.68	4.56	2	0	236.9	311.9	479.5	248.3	332.9	460.4	281.3	431.8	436.9	85	88.5	70	High	High	High	High	High	High	High	High	High	High	High	High	1
FALSE	High	IsMasterProtein	Q8IWB7	WD repeat and FYVE domain-containing protein 1 OS=Homo sapiens OX=9606 GN=WDFY1 PE=1 SV=1	0.001	3.868	3	1	1	1	410	46.3	7.33	2.93	1	0	90.7	99.5	123.5	80.1	101.6	108	103.1	117.1	139.4	34.2	32.4	30.4	High	High	High	High	High	High	High	High	High	High	High	High	1
FALSE	High	IsMasterProtein	Q9UKF6	Cleavage and polyadenylation specificity factor subunit 3 OS=Homo sapiens OX=9606 GN=CPSF3 PE=1 SV=1	0.001	3.86	1	1	1	1	684	77.4	5.6	3.28	1	0	121.8	154.8	233.1	111.8	167.1	246.5	189.7	258	325.3	27.1	31.6	26.1	High	High	High	High	High	High	High	High	High	High	High	High	1
FALSE	High	IsMasterProtein	Q99640	Membrane-associated tyrosine- and threonine-specific cdc2-inhibitory kinase OS=Homo sapiens OX=9606 GN=PKMYT1 PE=1 SV=1	0.001	3.849	4	2	2	2	499	54.5	6.93	4.28	2	0	97.5	127.7	167.3	93	118.8	137	105	155	167.1	55.8	46.9	47.8	High	High	High	High	High	High	High	High	High	High	High	High	1
FALSE	High	IsMasterProtein	Q9H9J2	39S ribosomal protein L44, mitochondrial OS=Homo sapiens OX=9606 GN=MRPL44 PE=1 SV=1	0.001	3.841	6	2	3	2	332	37.5	8.4	7.84	2	0	296.3	361.7	484.2	293.9	426.1	547.4	371.8	560	570.9	55	53.4	33.9	High	High	High	High	High	High	High	High	High	High	High	High	1
FALSE	High	IsMasterProtein	Q9Y3D9	28S ribosomal protein S23, mitochondrial OS=Homo sapiens OX=9606 GN=MRPS23 PE=1 SV=2	0.001	3.84	9	2	2	2	190	21.8	8.9	5.59	2	0	251.1	306.1	395.2	245.6	310.4	375.8	285	392.3	439.1	94.3	82.4	82.6	High	High	High	High	High	High	High	High	High	High	High	High	1
FALSE	High	IsMasterProtein	P20618	Proteasome subunit beta type-1 OS=Homo sapiens OX=9606 GN=PSMB1 PE=1 SV=2	0.001	3.833	8	2	3	2	241	26.5	8.13	3.91	2	0	188.6	218.4	283.5	195.5	236.8	279.3	227.8	276.9	289.6	144	131.7	130.3	High	High	High	High	High	High	High	High	High	High	High	High	1
FALSE	High	IsMasterProtein	Q96A26	Protein FAM162A OS=Homo sapiens OX=9606 GN=FAM162A PE=1 SV=2	0.001	3.818	18	3	4	3	154	17.3	9.77	9.17	3	0	59.7	96.7	118.2	66.1	87.5	119.7	80.7	119.1	129.7	28.4	25.9	23	High	High	High	High	High	High	High	High	High	High	High	High	1
FALSE	High	IsMasterProtein	P31939	Bifunctional purine biosynthesis protein ATIC OS=Homo sapiens OX=9606 GN=ATIC PE=1 SV=3	0.001	3.815	3	1	1	1	592	64.6	6.71	2.92	1	0													High	High	High	High	High	High	High	High	High	High	High	High	1
FALSE	High	IsMasterProtein	P07919	Cytochrome b-c1 complex subunit 6, mitochondrial OS=Homo sapiens OX=9606 GN=UQCRH PE=1 SV=2	0.001	3.806	16	2	3	2	91	10.7	4.44	9.3	2	0	642	911.9	1367.7	517.3	713.1	1098.5	581.3	1085.8	1162.6	77.6	82.6	56.3	High	High	High	High	High	High	High	High	High	High	High	High	1
FALSE	High	IsMasterProtein	Q7L2J0	7SK snRNA methylphosphate capping enzyme OS=Homo sapiens OX=9606 GN=MEPCE PE=1 SV=1	0.001	3.784	2	1	3	1	689	74.3	9.57	7.47	1	0	23.9	30.7	38.7	22.7	27.6	32	27.7	39.1	44.9	9.6	6.4	4.3	High	High	High	High	High	High	High	High	High	High	High	High	1
FALSE	High	IsMasterProtein	P09012	U1 small nuclear ribonucleoprotein A OS=Homo sapiens OX=9606 GN=SNRPA PE=1 SV=3	0.001	3.775	5	2	3	2	282	31.3	9.83	7.81	2	0	350.7	413.7	651.9	316.7	366.6	422.5	414.3	662.5	738.5	79.8	65.5	47.9	High	High	High	High	High	High	High	High	High	High	High	High	1
FALSE	High	IsMasterProtein	Q9Y5B6	PAX3- and PAX7-binding protein 1 OS=Homo sapiens OX=9606 GN=PAXBP1 PE=1 SV=2	0.001	3.769	1	1	1	1	917	104.7	5.68	3.82	1	0	57.9	62	88.8	58	64.4	72.5	66.9	80.1	100.7	40.2	32	31.4	High	High	High	High	High	High	High	High	High	High	High	High	1
FALSE	High	IsMasterProtein	O95562	Vesicle transport protein SFT2B OS=Homo sapiens OX=9606 GN=SFT2D2 PE=1 SV=1	0.001	3.765	6	1	2	1	160	17.8	9.13	5.29	1	0	157.7	223.8	307.3	158.2	191.4	231.1	194	288	271.9	46.9	41.3	35.3	High	High	High	High	High	High	High	High	High	High	High	High	1
FALSE	High	IsMasterProtein	P25788	Proteasome subunit alpha type-3 OS=Homo sapiens OX=9606 GN=PSMA3 PE=1 SV=2	0.001	3.753	5	2	3	2	255	28.4	5.33	7.7	2	0	379.1	444.1	838.5	321.1	483.2	706.1	453.2	814.7	877.7	78.2	65.2	49.9	High	High	High	High	High	High	High	High	High	High	High	High	1
FALSE	High	IsMasterProtein	Q96K37	Solute carrier family 35 member E1 OS=Homo sapiens OX=9606 GN=SLC35E1 PE=1 SV=2	0.001	3.753	4	2	4	2	410	44.7	9.79	10.67	2	0	558.6	784.8	950.8	565.7	732.4	930	623	906.9	1077.1	117.5	106.2	81.8	High	High	High	High	High	High	High	High	High	High	High	High	1
FALSE	High	IsMasterProtein	Q14554	Protein disulfide-isomerase A5 OS=Homo sapiens OX=9606 GN=PDIA5 PE=1 SV=1	0.001	3.75	2	1	1	1	519	59.6	7.91	2.48	1	0	65.4	70.2	104	72.3	79	90.4	72.2	86.5	89.3	34	38	36.7	High	High	High	High	High	High	High	High	High	High	High	High	1
FALSE	High	IsMasterProtein	P51798	H(+)/Cl(-) exchange transporter 7 OS=Homo sapiens OX=9606 GN=CLCN7 PE=1 SV=2	0.001	3.744	1	1	2	1	805	88.6	8.43	8.25	1	0	96.5	103.6	145.2	89	120	122.7	100.7	144.1	172.2	41.2	32.8	20.3	High	High	High	High	High	High	High	High	High	High	High	High	1
FALSE	High	IsMasterProtein	P46379	Large proline-rich protein BAG6 OS=Homo sapiens OX=9606 GN=BAG6 PE=1 SV=2	0.001	3.738	1	2	2	2	1132	119.3	5.6	4.49	2	0	170.6	224.4	274.3	169	197.9	248	226.2	289.8	297.9	90	96.3	100.1	High	High	High	High	High	High	High	High	High	High	High	High	1
FALSE	High	IsMasterProtein	Q96T37	RNA-binding protein 15 OS=Homo sapiens OX=9606 GN=RBM15 PE=1 SV=2	0.001	3.733	3	2	2	2	977	107.1	10.08	3.22	2	0	78.8	89.2	98.3	56	67.2	77.3	94.3	106.1	120	38.8	49.6	35.4	High	High	High	High	High	High	High	High	High	High	High	High	1
FALSE	High	IsMasterProtein	Q9NQS7	Inner centromere protein OS=Homo sapiens OX=9606 GN=INCENP PE=1 SV=3	0.001	3.733	1	1	1	1	918	105.4	9.44	3.1	1	0													High	High	High	High	High	High	High	High	High	High	High	High	1
FALSE	High	IsMasterProtein	Q8NBJ7	Inactive C-alpha-formylglycine-generating enzyme 2 OS=Homo sapiens OX=9606 GN=SUMF2 PE=1 SV=2	0.001	3.732	4	1	1	1	301	33.8	8	3.41	1	0	43.9	60.5	100.1	58.6	67.7	115.6	57.8	83	107.6	23.5	20.6	15.4	High	High	High	High	High	High	High	High	High	High	High	High	1
FALSE	High	IsMasterProtein	Q9UHD1	Cysteine and histidine-rich domain-containing protein 1 OS=Homo sapiens OX=9606 GN=CHORDC1 PE=1 SV=2	0.001	3.731	5	1	1	1	332	37.5	7.87	3.07	1	0	29.6	29.4	45.2	27.5	36.8	35.6	26.6	30.5	44	18.1	17.5	22.8	High	High	High	High	High	High	High	High	High	High	High	High	1
FALSE	High	IsMasterProtein	Q96GF1	E3 ubiquitin-protein ligase RNF185 OS=Homo sapiens OX=9606 GN=RNF185 PE=1 SV=1	0.001	3.715	13	2	4	2	192	20.4	6.52	5.56	2	0	407	519	721.6	385.5	524.2	692.5	454.8	712.8	841.5	67.8	83.7	51	High	High	High	High	High	High	High	High	High	High	High	High	1
FALSE	High	IsMasterProtein	Q9HC38	Glyoxalase domain-containing protein 4 OS=Homo sapiens OX=9606 GN=GLOD4 PE=1 SV=1	0.001	3.705	4	1	1	1	313	34.8	5.6	3.79	1	0	58.2	80.1	106	89.4	105.6	126.6	86.3	127.6	141.3	59.7	48.3	59.5	High	High	High	High	High	High	High	High	High	High	High	High	1
FALSE	High	IsMasterProtein	Q9NYH9	U3 small nucleolar RNA-associated protein 6 homolog OS=Homo sapiens OX=9606 GN=UTP6 PE=1 SV=2	0.001	3.692	2	1	1	1	597	70.1	7.28	3.24	1	0													High	High	High	High	High	High	High	High	High	High	High	High	1
FALSE	High	IsMasterProtein	P16298	Serine/threonine-protein phosphatase 2B catalytic subunit beta isoform OS=Homo sapiens OX=9606 GN=PPP3CB PE=1 SV=2	0.001	3.689	2	1	2	1	524	59	5.91	6.79	1	0	127	154.2	180.8	137	155.7	178.1	139.5	158.6	216.2	47.2	41.8	38.5	High	High	High	High	High	High	High	High	High	High	High	High	1
FALSE	High	IsMasterProtein	P10321	HLA class I histocompatibility antigen, C alpha chain OS=Homo sapiens OX=9606 GN=HLA-C PE=1 SV=3	0.001	3.688	2	1	2	1	366	40.6	6.04	5.38	1	0	206.3	208.5	279.5	191.8	226.6	274.5	206.1	278.9	292.7	51.5	48.9	36.3	High	High	High	High	High	High	High	High	High	High	High	High	1
FALSE	High	IsMasterProtein	Q9NX14	NADH dehydrogenase [ubiquinone] 1 beta subcomplex subunit 11, mitochondrial OS=Homo sapiens OX=9606 GN=NDUFB11 PE=1 SV=1	0.001	3.662	12	2	4	2	153	17.3	5.22	8.54	2	0	235.4	275.6	384.1	190.8	272.3	365.8	250.3	420.1	427.4	43.5	33.5	33.6	High	High	High	High	High	High	High	High	High	High	High	High	1
FALSE	High	IsMasterProtein	Q6NW34	Nucleolus and neural progenitor protein OS=Homo sapiens OX=9606 GN=NEPRO PE=1 SV=3	0.001	3.637	2	1	1	1	567	64.5	9.74	3.11	1	0	89.9	106.8	143.8	85.7	96.9	115.4	111.6	163.2	182.4	29.2	32.3	21.1	High	High	High	High	High	High	High	High	High	High	High	High	1
FALSE	High	IsMasterProtein	Q9Y5Q8	General transcription factor 3C polypeptide 5 OS=Homo sapiens OX=9606 GN=GTF3C5 PE=1 SV=2	0.001	3.611	2	1	1	1	519	59.5	6.9	4.06	1	0	111.6	167.9	208.1	124.1	153.2	166.7	165.4	268.5	313.4	27.5	16.1	4.3	High	High	High	High	High	High	High	High	High	High	High	High	1
FALSE	High	IsMasterProtein	P98175	RNA-binding protein 10 OS=Homo sapiens OX=9606 GN=RBM10 PE=1 SV=3	0.001	3.609	2	2	2	2	930	103.5	5.97	2.6	2	0													High	High	High	High	High	High	High	High	High	High	High	High	1
FALSE	High	IsMasterProtein	P62304	Small nuclear ribonucleoprotein E OS=Homo sapiens OX=9606 GN=SNRPE PE=1 SV=1	0.001	3.594	25	2	2	2	92	10.8	9.44	2.77	2	0	72.7	91.8	135.4	82.3	81.1	111.6	102.2	120	181.4	25	29.4	18.9	High	High	High	High	High	High	High	High	High	High	High	High	1
FALSE	High	IsMasterProtein	Q5TA45	Integrator complex subunit 11 OS=Homo sapiens OX=9606 GN=INTS11 PE=1 SV=2	0.001	3.594	2	1	1	1	600	67.6	8.06	3.21	1	0	167.9	219	311.9	161.7	234.4	310.9	209.7	364.2	457.1	36.2	32.9	31.5	High	High	High	High	High	High	High	High	High	High	High	High	1
FALSE	High	IsMasterProtein	Q9UHB6	LIM domain and actin-binding protein 1 OS=Homo sapiens OX=9606 GN=LIMA1 PE=1 SV=1	0.001	3.593	2	2	2	2	759	85.2	6.84	5.27	2	0	289	348.1	462.7	264.7	347	388.8	338.9	473.2	504.2	47.2	52.1	24.1	High	High	High	High	High	High	High	High	High	High	High	High	1
FALSE	High	IsMasterProtein	Q9H5V8	CUB domain-containing protein 1 OS=Homo sapiens OX=9606 GN=CDCP1 PE=1 SV=3	0.001	3.582	2	1	2	1	836	92.9	7.96	5.25	1	0	61.9	69	82.9	52.1	66	73.6	61.3	78.3	67.8	18.1	18.5	11.5	High	High	High	High	High	High	High	High	High	High	High	High	1
FALSE	High	IsMasterProtein	Q14318	Peptidyl-prolyl cis-trans isomerase FKBP8 OS=Homo sapiens OX=9606 GN=FKBP8 PE=1 SV=2	0.001	3.58	6	2	2	2	412	44.5	4.84	3.42	2	0	94.7	137.2	128.6	122.6	108	119	176.2	99.8	135.8	63.9	59.7	52.4	High	High	High	High	High	High	High	High	High	High	High	High	1
FALSE	High	IsMasterProtein	Q15363	Transmembrane emp24 domain-containing protein 2 OS=Homo sapiens OX=9606 GN=TMED2 PE=1 SV=1	0.001	3.568	4	1	5	1	201	22.7	5.17	10.28	1	0	794.2	1088	1515.6	799.1	1131.3	1546	935	1624	1718.2	110.5	112.6	66	High	High	High	High	High	High	High	High	High	High	High	High	1
FALSE	High	IsMasterProtein	Q9NZJ0	Denticleless protein homolog OS=Homo sapiens OX=9606 GN=DTL PE=1 SV=3	0.001	3.564	2	1	1	1	730	79.4	8.87	2.86	1	0	55.7	76.3	94.2	68.4	74.2	86.5	66.9	98.3	118.7	6.8	6.8	3.5	High	High	High	High	High	High	High	High	High	High	High	High	1
FALSE	High	IsMasterProtein	P11279	Lysosome-associated membrane glycoprotein 1 OS=Homo sapiens OX=9606 GN=LAMP1 PE=1 SV=3	0.001	3.552	6	3	3	3	417	44.9	8.75	3.62	3	0	215.5	206.8	346.9	191.7	251.1	289.5	319.5	336.9	303.3	165	188.1	174.7	High	High	High	High	High	High	High	High	High	High	High	High	1
FALSE	High	IsMasterProtein	O96000	NADH dehydrogenase [ubiquinone] 1 beta subcomplex subunit 10 OS=Homo sapiens OX=9606 GN=NDUFB10 PE=1 SV=3	0.001	3.551	13	2	3	2	172	20.8	8.48	4.67	2	0	81.6	92.5	118.3	66.8	92	96.9	81.7	113.2	114	50.8	29.5	39.3	High	High	High	High	High	High	High	High	High	High	High	High	1
FALSE	High	IsMasterProtein	Q3SXM5	Inactive hydroxysteroid dehydrogenase-like protein 1 OS=Homo sapiens OX=9606 GN=HSDL1 PE=1 SV=3	0.001	3.548	10	4	4	4	330	37	8.72	7.09	4	0	232.1	304.1	461.1	250.1	347.1	479.3	256.2	449.1	530.2	64.5	48.6	36	High	High	High	High	High	High	High	High	High	High	High	High	1
FALSE	High	IsMasterProtein	Q15029	116 kDa U5 small nuclear ribonucleoprotein component OS=Homo sapiens OX=9606 GN=EFTUD2 PE=1 SV=1	0.001	3.542	2	1	1	1	972	109.4	5	3.93	1	0	26.6	22.2	42.8	29.4	22.3	34.6	27.5	36.4	33.5	8.9	10.2	6.1	High	High	High	High	High	High	High	High	High	High	High	High	1
FALSE	High	IsMasterProtein	Q07817	Bcl-2-like protein 1 OS=Homo sapiens OX=9606 GN=BCL2L1 PE=1 SV=1	0.001	3.532	4	1	1	1	233	26	4.93	3.39	1	0	114.5	136.8	216.4	103.7	133.2	177.1	115.2	213.8	219.1	22.6	18.5	11	High	High	High	High	High	High	High	High	High	High	High	High	1
FALSE	High	IsMasterProtein	P07384	Calpain-1 catalytic subunit OS=Homo sapiens OX=9606 GN=CAPN1 PE=1 SV=1	0.001	3.516	3	2	2	2	714	81.8	5.67	4.93	2	0	68.3	85	94.7	66	75.6	93.5	77.9	104.1	115.7	33.9	24.9	24.9	High	High	High	High	High	High	High	High	High	High	High	High	1
FALSE	High	IsMasterProtein	P17301	Integrin alpha-2 OS=Homo sapiens OX=9606 GN=ITGA2 PE=1 SV=2	0.001	3.508	1	1	1	1	1181	129.2	5.25	3.38	1	0	49.6	47.3	65.7	48.7	49.1	60.6	56.1	59.3	72.6	27.2	28.5	26	High	High	High	High	High	High	High	High	High	High	High	High	1
FALSE	High	IsMasterProtein	Q4G176	Malonate--CoA ligase ACSF3, mitochondrial OS=Homo sapiens OX=9606 GN=ACSF3 PE=1 SV=3	0.001	3.507	2	1	2	1	576	64.1	8.37	6.22	1	0	53.2	56.8	72.3	52.5	67.7	75.7	53.6	67	75.6	28.5	23.2	24.5	High	High	High	High	High	High	High	High	High	High	High	High	1
FALSE	High	IsMasterProtein	Q15084	Protein disulfide-isomerase A6 OS=Homo sapiens OX=9606 GN=PDIA6 PE=1 SV=1	0.001	3.499	7	3	7	3	440	48.1	5.08	15.67	3	0	943.7	1144.4	1602.8	869.1	1223	1634.3	973.3	1601.3	1613.9	300.1	279.5	216.1	High	High	High	High	High	High	High	High	High	High	High	High	1
FALSE	High	IsMasterProtein	Q9P287	BRCA2 and CDKN1A-interacting protein OS=Homo sapiens OX=9606 GN=BCCIP PE=1 SV=1	0.001	3.497	8	2	3	2	314	36	4.61	6.25	2	0	151.1	175.1	226.9	156.7	178.2	215.9	152.5	193.1	226.9	103.8	85.4	97.9	High	High	High	High	High	High	High	High	High	High	High	High	1
FALSE	High	IsMasterProtein	P11586	C-1-tetrahydrofolate synthase, cytoplasmic OS=Homo sapiens OX=9606 GN=MTHFD1 PE=1 SV=4	0.001	3.489	1	1	1	1	935	101.5	7.3	3.6	1	0	60.7	63.7	82.2	59.3	61.6	66.7	65	67.8	100.7	37.4	23.7	28.2	High	High	High	High	High	High	High	High	High	High	High	High	1
FALSE	High	IsMasterProtein	Q86UE4	Protein LYRIC OS=Homo sapiens OX=9606 GN=MTDH PE=1 SV=2	0.001	3.481	2	1	2	1	582	63.8	9.32	5.84	1	0	60.4	70.9	98.7	77.2	100.3	127.4	73.2	78.1	118.7	8.7	6.9	3.7	High	High	High	High	High	High	High	High	High	High	High	High	1
FALSE	High	IsMasterProtein	P18031	Tyrosine-protein phosphatase non-receptor type 1 OS=Homo sapiens OX=9606 GN=PTPN1 PE=1 SV=1	0.001	3.48	4	2	2	2	435	49.9	6.27	5.82	2	0	144.9	171	219.7	144.8	168.5	214.9	153.6	199.6	228.6	40.2	37.3	26.8	High	High	High	High	High	High	High	High	High	High	High	High	1
FALSE	High	IsMasterProtein	O95232	Luc7-like protein 3 OS=Homo sapiens OX=9606 GN=LUC7L3 PE=1 SV=2	0.001	3.471	5	3	6	3	432	51.4	9.79	13.71	3	0	764.2	877.6	1368.9	712	827.2	1053.9	894.8	1217.4	1470.6	216.3	213.8	176.7	High	High	High	High	High	High	High	High	High	High	High	High	1
FALSE	High	IsMasterProtein	Q09161	Nuclear cap-binding protein subunit 1 OS=Homo sapiens OX=9606 GN=NCBP1 PE=1 SV=1	0.001	3.46	5	3	3	3	790	91.8	6.43	6.46	3	0	146	164.8	235.7	133.1	166.6	208.9	186.6	252.7	264.6	70	70.6	62.2	High	High	High	High	High	High	High	High	High	High	High	High	1
FALSE	High	IsMasterProtein	Q969G3	SWI/SNF-related matrix-associated actin-dependent regulator of chromatin subfamily E member 1 OS=Homo sapiens OX=9606 GN=SMARCE1 PE=1 SV=2	0.001	3.445	4	2	2	2	411	46.6	4.88	4.83	2	0	156.9	173.2	226.1	136.1	149.9	173.6	176.4	222	269.1	49.6	46.7	39.5	High	High	High	High	High	High	High	High	High	High	High	High	1
FALSE	High	IsMasterProtein	Q9Y262	Eukaryotic translation initiation factor 3 subunit L OS=Homo sapiens OX=9606 GN=EIF3L PE=1 SV=1	0.001	3.442	2	2	2	2	564	66.7	6.34	6.04	2	0	224	264	363.3	200.6	283.1	323.1	318.3	431	476.1	76.4	76	65.6	High	High	High	High	High	High	High	High	High	High	High	High	1
FALSE	High	IsMasterProtein	Q9H061	Transmembrane protein 126A OS=Homo sapiens OX=9606 GN=TMEM126A PE=1 SV=1	0.001	3.44	9	2	3	2	195	21.5	9.26	6.75	2	0	159.8	196.5	281.9	158.6	199.5	289.4	195.1	271.1	338	76.6	65.6	70.5	High	High	High	High	High	High	High	High	High	High	High	High	1
FALSE	High	IsMasterProtein	P78344	Eukaryotic translation initiation factor 4 gamma 2 OS=Homo sapiens OX=9606 GN=EIF4G2 PE=1 SV=1	0.001	3.403	1	1	1	1	907	102.3	7.14	3.33	1	0	122.2	128.3	186.4	140.4	150.4	158.9	144.1	168.2	214.8	56.4	54.5	54.7	High	High	High	High	High	High	High	High	High	High	High	High	1
FALSE	High	IsMasterProtein	Q8IY67	Ribonucleoprotein PTB-binding 1 OS=Homo sapiens OX=9606 GN=RAVER1 PE=1 SV=1	0.001	3.386	2	1	1	1	606	63.8	8.48	2.45	1	0	59.5	71.2	100.6	68.2	61.2	74.6	59.1	105.6	119	15.1	8.8	11.1	High	High	High	High	High	High	High	High	High	High	High	High	1
FALSE	High	IsMasterProtein	O75352	Mannose-P-dolichol utilization defect 1 protein OS=Homo sapiens OX=9606 GN=MPDU1 PE=1 SV=2	0.001	3.378	4	1	2	1	247	26.6	8.94	6.32	1	0	270.7	399.4	519.3	293.9	357.8	525.2	347	541.2	622.8	82.8	73.3	59	High	High	High	High	High	High	High	High	High	High	High	High	1
FALSE	High	IsMasterProtein	O43795	Unconventional myosin-Ib OS=Homo sapiens OX=9606 GN=MYO1B PE=1 SV=3	0.001	3.378	2	2	2	1	1136	131.9	9.38	4.72	2	0	41.1	45.6	53.1	49.3	45.1	50.1	42.3	57.7	70.6	30.1	20.7	24	High	High	High	High	High	High	High	High	High	High	High	High	1
FALSE	High	IsMasterProtein	Q9Y399	28S ribosomal protein S2, mitochondrial OS=Homo sapiens OX=9606 GN=MRPS2 PE=1 SV=1	0.001	3.377	5	2	2	2	296	33.2	9.26	4.25	2	0	498.4	142.3	343.8	225.7	176.6	224.3	230	316.9	213.1	60.2	59.5	49.3	High	High	High	High	High	High	High	High	High	High	High	High	1
FALSE	High	IsMasterProtein	Q6P1A2	Lysophospholipid acyltransferase 5 OS=Homo sapiens OX=9606 GN=LPCAT3 PE=1 SV=1	0.001	3.375	4	2	2	2	487	56	8.69	2.77	2	0	137	202.8	274.7	169.2	215.1	267.6	165.5	269.8	286.2	38.2	32.7	39.7	High	High	High	High	High	High	High	High	High	High	High	High	1
FALSE	High	IsMasterProtein	Q8WVM7	Cohesin subunit SA-1 OS=Homo sapiens OX=9606 GN=STAG1 PE=1 SV=3	0.001	3.364	2	3	3	2	1258	144.3	5.59	1.96	3	1	359.4	379.7	494.3	299.8	336.8	405.7	381.8	540.2	546.1	189.4	158.8	151.5	High	High	High	High	High	High	High	High	High	High	High	High	1
FALSE	High	IsMasterProtein	O14735	CDP-diacylglycerol--inositol 3-phosphatidyltransferase OS=Homo sapiens OX=9606 GN=CDIPT PE=1 SV=1	0.001	3.358	8	2	2	2	213	23.5	8.03	3.96	2	0	135.5	185.2	256	134.2	182.7	239.1	149.6	242.2	282.7	32.1	33.1	24	High	High	High	High	High	High	High	High	High	High	High	High	1
FALSE	High	IsMasterProtein	Q9Y5K5	Ubiquitin carboxyl-terminal hydrolase isozyme L5 OS=Homo sapiens OX=9606 GN=UCHL5 PE=1 SV=3	0.001	3.342	5	2	2	2	329	37.6	5.33	5.8	2	0	188	233.9	330.6	165.6	223	281.2	222.3	371.6	397.2	61.8	51.2	45.1	High	High	High	High	High	High	High	High	High	High	High	High	1
FALSE	High	IsMasterProtein	P78383-2	Isoform 2 of Solute carrier family 35 member B1 OS=Homo sapiens OX=9606 GN=SLC35B1	0.001	3.339	7	1	1	1	359	39.5	9.33	2.9	1	0													High	High	High	High	High	High	High	High	High	High	High	High	1
FALSE	High	IsMasterProtein	Q01844	RNA-binding protein EWS OS=Homo sapiens OX=9606 GN=EWSR1 PE=1 SV=1	0.001	3.332	2	1	1	1	656	68.4	9.33	4.11	1	0	40.9	37.1	54.3	38.2	38.1	47.3	40.2	56.5	61.3	20.3	20.7	16.5	High	High	High	High	High	High	High	High	High	High	High	High	1
FALSE	High	IsMasterProtein	P43686	26S proteasome regulatory subunit 6B OS=Homo sapiens OX=9606 GN=PSMC4 PE=1 SV=2	0.001	3.317	4	2	2	1	418	47.3	5.21	4.76	2	0	89.9	102.9	154.8	96.3	118.3	124.1	121.7	152.3	174.7	46.5	45.6	46.2	High	High	High	High	High	High	High	High	High	High	High	High	1
FALSE	High	IsMasterProtein	Q8WX93	Palladin OS=Homo sapiens OX=9606 GN=PALLD PE=1 SV=3	0.001	3.316	1	1	1	1	1383	150.5	7.09	3.35	1	0	103.2	118.9	133.9	121.3	116.2	126	129.6	138.8	127.7	73.3	49	57.4	High	High	High	High	High	High	High	High	High	High	High	High	1
FALSE	High	IsMasterProtein	Q14444	Caprin-1 OS=Homo sapiens OX=9606 GN=CAPRIN1 PE=1 SV=2	0.001	3.314	3	3	5	3	709	78.3	5.25	10.35	3	0	337.8	415.3	535.5	320.4	414	513.2	425.6	510.8	542.3	147.8	213.6	130.7	High	High	High	High	High	High	High	High	High	High	High	High	1
FALSE	High	IsMasterProtein	Q9H9Q2	COP9 signalosome complex subunit 7b OS=Homo sapiens OX=9606 GN=COPS7B PE=1 SV=1	0.001	3.305	8	2	3	2	264	29.6	6.15	2.97	2	0	46.7	48.6	42.1	50.4	44.1	50.5	42.1	56.7	53.7	58.7	49.9	48.6	High	High	High	High	High	High	High	High	High	High	High	High	1
FALSE	High	IsMasterProtein	Q9NVU7	Protein SDA1 homolog OS=Homo sapiens OX=9606 GN=SDAD1 PE=1 SV=3	0.001	3.301	2	1	1	1	687	79.8	9.25	3.72	1	0	162.4	201.4	278.2	148.3	173.8	239.5	218.1	320	321.8	33.9	48.1	23.5	High	High	High	High	High	High	High	High	High	High	High	High	1
FALSE	High	IsMasterProtein	Q96HV5	Transmembrane protein 41A OS=Homo sapiens OX=9606 GN=TMEM41A PE=1 SV=1	0.001	3.298	4	1	2	1	264	29.6	9.03	4.82	1	0	121.4	158	213.7	114.2	158.7	197.5	137.6	214.1	237	45.2	41.7	33.6	High	High	High	High	High	High	High	High	High	High	High	High	1
FALSE	High	IsMasterProtein	Q8WWQ0	PH-interacting protein OS=Homo sapiens OX=9606 GN=PHIP PE=1 SV=2	0.001	3.291	0	1	1	1	1821	206.6	8.85	3.31	1	0													High	High	High	High	High	High	High	High	High	High	High	High	1
FALSE	High	IsMasterProtein	Q8N357	Solute carrier family 35 member F6 OS=Homo sapiens OX=9606 GN=SLC35F6 PE=1 SV=1	0.001	3.288	5	2	3	2	371	40.2	6.93	7.48	2	0	102.2	152.5	238.6	100.2	158.6	202	135.3	229.9	246	43.3	55.9	103.2	High	High	High	High	High	High	High	High	High	High	High	High	1
FALSE	High	IsMasterProtein	Q86V81	THO complex subunit 4 OS=Homo sapiens OX=9606 GN=ALYREF PE=1 SV=3	0.001	3.288	7	2	2	2	257	26.9	11.15	4.67	2	0	41.3	48.3	75.7	39.1	50.1	60.3	59.6	73.7	80	16.7	11.2	13.6	High	High	High	High	High	High	High	High	High	High	High	High	1
FALSE	High	IsMasterProtein	Q9Y244	Proteasome maturation protein OS=Homo sapiens OX=9606 GN=POMP PE=1 SV=1	0.001	3.286	7	1	1	1	141	15.8	5.11	2.88	1	0	112.5	132.5	209.3	126.5	155.8	161.8	128.1	205.8	222.6	29.1	28.9	29.4	High	High	High	High	High	High	High	High	High	High	High	High	1
FALSE	High	IsMasterProtein	Q92598	Heat shock protein 105 kDa OS=Homo sapiens OX=9606 GN=HSPH1 PE=1 SV=1	0.001	3.285	2	1	1	1	858	96.8	5.39	4.21	1	0	88.3	115.4	163.8	98.2	119.3	151.1	101.4	156.1	163.5	29.9	22.5	23.1	High	High	High	High	High	High	High	High	High	High	High	High	1
FALSE	High	IsMasterProtein	Q15185	Prostaglandin E synthase 3 OS=Homo sapiens OX=9606 GN=PTGES3 PE=1 SV=1	0.001	3.28	11	2	2	2	160	18.7	4.54	4.54	2	0	142.4	169.5	239.3	154.2	176.9	217.1	166	226.6	255.9	36.2	37.2	37.7	High	High	High	High	High	High	High	High	High	High	High	High	1
FALSE	High	IsMasterProtein	P13995	Bifunctional methylenetetrahydrofolate dehydrogenase/cyclohydrolase, mitochondrial OS=Homo sapiens OX=9606 GN=MTHFD2 PE=1 SV=2	0.001	3.278	4	1	1	1	350	37.9	8.73	2.96	1	0	21	17.8	31.4	21.7	30.4	29.6	23.5	24.6	28.5	14.8	15.6	15.9	High	High	High	High	High	High	High	High	High	High	High	High	1
FALSE	High	IsMasterProtein	Q9UBV8	Peflin OS=Homo sapiens OX=9606 GN=PEF1 PE=1 SV=1	0.001	3.275	3	1	1	1	284	30.4	6.54	2.78	1	0													High	High	High	High	High	High	High	High	High	High	High	High	1
FALSE	High	IsMasterProtein	Q92504	Zinc transporter SLC39A7 OS=Homo sapiens OX=9606 GN=SLC39A7 PE=1 SV=2	0.001	3.274	3	1	1	1	469	50.1	6.87	3.19	1	0	208.1	302.1	337.1	204.7	279.2	358.4	218.5	373	369.4	30.8	27.8	11.2	High	High	High	High	High	High	High	High	High	High	High	High	1
FALSE	High	IsMasterProtein	Q9Y3F4	Serine-threonine kinase receptor-associated protein OS=Homo sapiens OX=9606 GN=STRAP PE=1 SV=1	0.001	3.266	5	2	2	2	350	38.4	5.12	4.15	2	0	112.8	122.2	179.8	103.4	127.8	162	126.4	164.1	198	52.1	39.5	48.6	High	High	High	High	High	High	High	High	High	High	High	High	1
FALSE	High	IsMasterProtein	P61626	Lysozyme C OS=Homo sapiens OX=9606 GN=LYZ PE=1 SV=1	0.001	3.266	6	1	2	1	148	16.5	9.16	6.13	1	0	159.5	151.9	773	100.6	173.5	168.9	388.1	295.6	160.8	125.5	132.8	118	High	High	High	High	High	High	High	High	High	High	High	High	1
FALSE	High	IsMasterProtein	P00846	ATP synthase subunit a OS=Homo sapiens OX=9606 GN=MT-ATP6 PE=1 SV=1	0.001	3.261	4	1	1	1	226	24.8	10.1	3.51	1	0	107.8	166.3	207.7	108.4	146.2	206.3	118.2	182.2	207.1	27	19.5	21.8	High	High	High	High	High	High	High	High	High	High	High	High	1
FALSE	High	IsMasterProtein	Q9Y3B9	RRP15-like protein OS=Homo sapiens OX=9606 GN=RRP15 PE=1 SV=2	0.001	3.256	5	1	1	1	282	31.5	5.52	2.87	1	0	144.8	160.4	228.7	150.6	114.7	155.1	149.5	173.3	203.6	7.2	7	2.2	High	High	High	High	High	High	High	High	High	High	High	High	1
FALSE	High	IsMasterProtein	O95373	Importin-7 OS=Homo sapiens OX=9606 GN=IPO7 PE=1 SV=1	0.001	3.252	1	1	1	1	1038	119.4	4.82	2.69	1	0	31.6	43.9	65.9	47	49	44.9	49.1	57.7	73.9	13	11.2	8.1	High	High	High	High	High	High	High	High	High	High	High	High	1
FALSE	High	IsMasterProtein	P12277	Creatine kinase B-type OS=Homo sapiens OX=9606 GN=CKB PE=1 SV=1	0.001	3.252	6	2	3	2	381	42.6	5.59	6.7	2	0	146.1	177	222.8	160.3	204.6	196.6	198	256.1	317.9	77	67.9	65.9	High	High	High	High	High	High	High	High	High	High	High	High	1
FALSE	High	IsMasterProtein	Q15181	Inorganic pyrophosphatase OS=Homo sapiens OX=9606 GN=PPA1 PE=1 SV=2	0.001	3.247	11	3	4	2	289	32.6	5.86	7.84	3	1	264.6	332.3	417.3	302.1	341.2	427.5	302	453.3	467.1	141	113.6	109.5	High	High	High	High	High	High	High	High	High	High	High	High	1
FALSE	High	IsMasterProtein	Q8IZR5	CKLF-like MARVEL transmembrane domain-containing protein 4 OS=Homo sapiens OX=9606 GN=CMTM4 PE=1 SV=1	0.001	3.246	4	1	1	1	234	25.8	7.75	2.47	1	0	53.2	69.8	81.3	55.7	64.7	79.3	62.7	96.7	95.9	24.7	19.6	15	High	High	High	High	High	High	High	High	High	High	High	High	1
FALSE	High	IsMasterProtein	P14649	Myosin light chain 6B OS=Homo sapiens OX=9606 GN=MYL6B PE=1 SV=1	0.001	3.24	9	2	4	2	208	22.8	5.73	7.2	2	0	277.3	316.3	442.9	279.3	347.5	380.6	320.4	429.6	439.5	79.4	68.5	60.8	High	High	High	High	High	High	High	High	High	High	High	High	1
FALSE	High	IsMasterProtein	Q9BY50	Signal peptidase complex catalytic subunit SEC11C OS=Homo sapiens OX=9606 GN=SEC11C PE=1 SV=3	0.001	3.239	5	1	1	1	192	21.5	9.2	2.91	1	0	146.2	181.6	265.5	126.2	183.6	237.7	185	289	305.1	20.3	20.9	17.5	High	High	High	High	High	High	High	High	High	High	High	High	1
FALSE	High	IsMasterProtein	Q5BJF2	Sigma intracellular receptor 2 OS=Homo sapiens OX=9606 GN=TMEM97 PE=1 SV=1	0.001	3.23	7	1	2	1	176	20.8	9.38	7.32	1	0	110	114.8	146.3	109.3	136.1	139.6	130.5	155.2	167.6	68.3	75.2	77.8	High	High	High	High	High	High	High	High	High	High	High	High	1
FALSE	High	IsMasterProtein	P21127	Cyclin-dependent kinase 11B OS=Homo sapiens OX=9606 GN=CDK11B PE=1 SV=4	0.001	3.226	3	2	2	2	795	92.6	5.54	5.7	2	0	157	176.7	242.9	166.1	157.4	196	209.2	246.5	295.1	86.1	79.3	76.6	High	High	High	High	High	High	High	High	High	High	High	High	1
FALSE	High	IsMasterProtein	Q13445	Transmembrane emp24 domain-containing protein 1 OS=Homo sapiens OX=9606 GN=TMED1 PE=1 SV=1	0.001	3.225	4	1	1	1	227	25.2	4.48	3.04	1	0	76.2	95.1	153.7	74	100.1	145.8	97.5	142.2	186.8	27	21.8	24.8	High	High	High	High	High	High	High	High	High	High	High	High	1
FALSE	High	IsMasterProtein	Q5RKV6	Exosome complex component MTR3 OS=Homo sapiens OX=9606 GN=EXOSC6 PE=1 SV=1	0.001	3.209	6	2	8	2	272	28.2	6.28	4.91	2	0	270.3	242.4	395	266.5	304.7	330.9	302.7	353.2	357.5	181.5	199.3	177.4	High	High	High	High	High	High	High	High	High	High	High	High	1
FALSE	High	IsMasterProtein	P24941	Cyclin-dependent kinase 2 OS=Homo sapiens OX=9606 GN=CDK2 PE=1 SV=2	0.001	3.209	6	2	2	1	298	33.9	8.68	4.36	2	0	35.6	43.8	63.7	44.1	47.8	60.1	48.2	61.4	66.9	25.6	25.2	21.8	High	High	High	High	High	High	High	High	High	High	High	High	1
FALSE	High	IsMasterProtein	P05091	Aldehyde dehydrogenase, mitochondrial OS=Homo sapiens OX=9606 GN=ALDH2 PE=1 SV=2	0.001	3.201	3	1	1	1	517	56.3	7.05	3.71	1	0	44	51.7	61	45.4	62.5	54.7	58.5	59.1	74.1	35.3	42.9	36.5	High	High	High	High	High	High	High	High	High	High	High	High	1
FALSE	High	IsMasterProtein	Q01082	Spectrin beta chain, non-erythrocytic 1 OS=Homo sapiens OX=9606 GN=SPTBN1 PE=1 SV=2	0.001	3.198	1	2	3	2	2364	274.4	5.57	5.77	2	0	51.5	60.5	68.6	48.2	48.2	61.5	51.6	65.6	69.1	18.4	16.5	12.7	High	High	High	High	High	High	High	High	High	High	High	High	1
FALSE	High	IsMasterProtein	Q9Y6A4	Cilia- and flagella-associated protein 20 OS=Homo sapiens OX=9606 GN=CFAP20 PE=1 SV=1	0.001	3.195	9	2	3	2	193	22.8	9.76	6.03	2	0	512.1	630.8	834.7	472.8	535.6	649.2	578.8	904.1	935.3	129.5	111	102.9	High	High	High	High	High	High	High	High	High	High	High	High	1
FALSE	High	IsMasterProtein	Q70UQ0-4	Isoform 4 of Inhibitor of nuclear factor kappa-B kinase-interacting protein OS=Homo sapiens OX=9606 GN=IKBIP	0.001	3.191	4	2	2	2	377	43.1	4.92	4.74	2	0	282.6	356.2	421	267.6	364.7	441.6	310.2	415.7	490.6	97.5	75.1	70.4	High	High	High	High	High	High	High	High	High	High	High	High	1
FALSE	High	IsMasterProtein	Q96RP9	Elongation factor G, mitochondrial OS=Homo sapiens OX=9606 GN=GFM1 PE=1 SV=2	0.001	3.182	2	1	1	1	751	83.4	7.01	3.97	1	0	127.6	136.1	183.4	126.2	175.4	204.6	136.7	193.4	208.1	36.6	33.8	40.3	High	High	High	High	High	High	High	High	High	High	High	High	1
FALSE	High	IsMasterProtein	Q96T88	E3 ubiquitin-protein ligase UHRF1 OS=Homo sapiens OX=9606 GN=UHRF1 PE=1 SV=1	0.001	3.182	2	2	3	2	793	89.8	7.56	7.49	2	0	357.4	416.5	481.7	472.5	409.9	439.3	395.7	483.2	545.4	81.2	77.6	63.2	High	High	High	High	High	High	High	High	High	High	High	High	1
FALSE	High	IsMasterProtein	Q9UBL6	Copine-7 OS=Homo sapiens OX=9606 GN=CPNE7 PE=1 SV=1	0.001	3.16	1	1	2	1	633	70.2	6.38	6.24	1	0	244.9	272.4	363.6	255.5	281.1	322.9	261.8	331	403	63.6	61.8	48.3	High	High	High	High	High	High	High	High	High	High	High	High	1
FALSE	High	IsMasterProtein	Q9GZT3	SRA stem-loop-interacting RNA-binding protein, mitochondrial OS=Homo sapiens OX=9606 GN=SLIRP PE=1 SV=1	0.001	3.16	17	2	2	2	109	12.3	10.24	4.07	2	0	155.3	179.8	254.4	130.6	182.9	237.4	149.9	228.6	255	40.3	39.8	33.4	High	High	High	High	High	High	High	High	High	High	High	High	1
FALSE	High	IsMasterProtein	Q9P2E9	Ribosome-binding protein 1 OS=Homo sapiens OX=9606 GN=RRBP1 PE=1 SV=5	0.001	3.158	1	2	2	2	1410	152.4	8.6	4.54	2	0	303.4	384.7	271.9	225	274	264.8	261.9	257	361.3	98.1	101.7	96.8	High	High	High	High	High	High	High	High	High	High	High	High	1
FALSE	High	IsMasterProtein	P10620	Microsomal glutathione S-transferase 1 OS=Homo sapiens OX=9606 GN=MGST1 PE=1 SV=1	0.001	3.15	17	3	4	3	155	17.6	9.39	6.01	3	0	476.8	709.5	947.8	446.1	576.4	846.7	450.1	834.2	914.5	67.1	157.9	46.9	High	High	High	High	High	High	High	High	High	High	High	High	1
FALSE	High	IsMasterProtein	P62750	60S ribosomal protein L23a OS=Homo sapiens OX=9606 GN=RPL23A PE=1 SV=1	0.001	3.148	15	2	3	2	156	17.7	10.45	7.43	2	0	552.4	657.7	997.1	427.3	577.4	754	625.4	1056.3	1038.2	98.2	94.2	70.3	High	High	High	High	High	High	High	High	High	High	High	High	1
FALSE	High	IsMasterProtein	Q5T280	Putative methyltransferase C9orf114 OS=Homo sapiens OX=9606 GN=SPOUT1 PE=1 SV=3	0.001	3.123	5	3	4	3	376	42	7.43	4.33	3	0	111	110.4	161.1	143	73.3	80.9	77.7	122.9	150.1	15.4	19.2	12.7	High	High	High	High	High	High	High	High	High	High	High	High	1
FALSE	High	IsMasterProtein	P23368	NAD-dependent malic enzyme, mitochondrial OS=Homo sapiens OX=9606 GN=ME2 PE=1 SV=1	0.001	3.122	5	2	3	2	584	65.4	7.61	2.84	2	0	167.2	210.2	272.2	174.6	219.9	281.8	198.4	261.7	276.2	65.7	74.1	65.5	High	High	High	High	High	High	High	High	High	High	High	High	1
FALSE	High	IsMasterProtein	Q12872	Splicing factor, suppressor of white-apricot homolog OS=Homo sapiens OX=9606 GN=SFSWAP PE=1 SV=3	0.001	3.12	1	1	1	1	951	104.8	8.05	2.14	1	0	49.7	46.8	59.8	36.6	41.2	51.4	54.1	64.2	68.9	9.2	8	7.3	High	High	High	High	High	High	High	High	High	High	High	High	1
FALSE	High	IsMasterProtein	P54819	Adenylate kinase 2, mitochondrial OS=Homo sapiens OX=9606 GN=AK2 PE=1 SV=2	0.001	3.12	5	1	1	1	239	26.5	7.81	2.29	1	0	55.7	74.1	95.4	50.1	67.2	71.8	62.1	77.9	94.9	29.2	21.9	26.8	High	High	High	High	High	High	High	High	High	High	High	High	1
FALSE	High	IsMasterProtein	Q9NY12	H/ACA ribonucleoprotein complex subunit 1 OS=Homo sapiens OX=9606 GN=GAR1 PE=1 SV=1	0.001	3.117	8	2	3	2	217	22.3	10.92	7.44	2	0	613.7	711.7	1013.6	530.8	615.1	798.4	601.7	1039	1106.3	119.7	132.5	105.5	High	High	High	High	High	High	High	High	High	High	High	High	1
FALSE	High	IsMasterProtein	Q13868	Exosome complex component RRP4 OS=Homo sapiens OX=9606 GN=EXOSC2 PE=1 SV=2	0.001	3.1	3	1	1	1	293	32.8	7.5	2.96	1	0	79.7	97.3	122.9	78.2	95	108.1	96.7	123.7	132.7	36	41.4	27.1	High	High	High	High	High	High	High	High	High	High	High	High	1
FALSE	High	IsMasterProtein	Q9BQ95	Evolutionarily conserved signaling intermediate in Toll pathway, mitochondrial OS=Homo sapiens OX=9606 GN=ECSIT PE=1 SV=1	0.001	3.08	6	2	2	2	431	49.1	6.29	4.12	2	0	27.4	33.6	44.1	31.1	36.2	43.8	38.1	41.9	49.4	22.1	26.1	20.7	High	High	High	High	High	High	High	High	High	High	High	High	1
FALSE	High	IsMasterProtein	Q9BQ67	Glutamate-rich WD repeat-containing protein 1 OS=Homo sapiens OX=9606 GN=GRWD1 PE=1 SV=1	0.001	3.079	4	1	2	1	446	49.4	4.92	6.77	1	0	42	46.8	67.8	43.8	51.1	66.5	60	76.8	65.5	23.9	23.8	22.5	High	High	High	High	High	High	High	High	High	High	High	High	1
FALSE	High	IsMasterProtein	P61081	NEDD8-conjugating enzyme Ubc12 OS=Homo sapiens OX=9606 GN=UBE2M PE=1 SV=1	0.001	3.069	13	3	3	3	183	20.9	7.69	4.07	3	0	158.3	184.5	247.4	160.3	192.5	228.7	182.4	247.5	295	82.8	76.6	67.7	High	High	High	High	High	High	High	High	High	High	High	High	1
FALSE	High	IsMasterProtein	O95881	Thioredoxin domain-containing protein 12 OS=Homo sapiens OX=9606 GN=TXNDC12 PE=1 SV=1	0.001	3.066	5	1	1	1	172	19.2	5.4	3.11	1	0	160.6	198.5	310	162.5	243.8	340.2	177.9	305	343.4	29.7	33.3	31.7	High	High	High	High	High	High	High	High	High	High	High	High	1
FALSE	High	IsMasterProtein	Q9BZE1	39S ribosomal protein L37, mitochondrial OS=Homo sapiens OX=9606 GN=MRPL37 PE=1 SV=2	0.001	3.063	4	1	1	1	423	48.1	8.59	3.51	1	0													High	High	High	High	High	High	High	High	High	High	High	High	1
FALSE	High	IsMasterProtein	Q5BKZ1	DBIRD complex subunit ZNF326 OS=Homo sapiens OX=9606 GN=ZNF326 PE=1 SV=2	0.001	3.062	5	2	2	2	582	65.6	5.15	4.84	2	0	41.5	44.7	57.4	44.7	46.8	52.4	47.3	54.3	56.6	15.5	22.4	13	High	High	High	High	High	High	High	High	High	High	High	High	1
FALSE	High	IsMasterProtein	P17152	Transmembrane protein 11, mitochondrial OS=Homo sapiens OX=9606 GN=TMEM11 PE=1 SV=1	0.001	3.061	9	2	2	2	192	21.5	7.36	4.02	2	0	150.4	170.9	239.1	144.2	169.8	202.7	168.8	236.9	247.4	60.1	64.5	53.2	High	High	High	High	High	High	High	High	High	High	High	High	1
FALSE	High	IsMasterProtein	O43684	Mitotic checkpoint protein BUB3 OS=Homo sapiens OX=9606 GN=BUB3 PE=1 SV=1	0.001	3.054	6	2	3	2	328	37.1	6.84	6.19	2	0	172.8	212.2	322.4	197	213.5	262.8	197.6	278.6	330.7	37.8	47.1	28.8	High	High	High	High	High	High	High	High	High	High	High	High	1
FALSE	High	IsMasterProtein	P45974	Ubiquitin carboxyl-terminal hydrolase 5 OS=Homo sapiens OX=9606 GN=USP5 PE=1 SV=2	0.001	3.051	1	1	2	1	858	95.7	5.03	6.18	1	0	224.7	272.6	374.3	236.2	290.7	327.9	260.4	359.6	383.8	56.1	62.4	51.3	High	High	High	High	High	High	High	High	High	High	High	High	1
FALSE	High	IsMasterProtein	O75616	GTPase Era, mitochondrial OS=Homo sapiens OX=9606 GN=ERAL1 PE=1 SV=2	0.001	3.046	4	1	1	1	437	48.3	8.84	3.02	1	0													High	High	High	High	High	High	High	High	High	High	High	High	1
FALSE	High	IsMasterProtein	P54709	Sodium/potassium-transporting ATPase subunit beta-3 OS=Homo sapiens OX=9606 GN=ATP1B3 PE=1 SV=1	0.001	3.045	5	2	2	2	279	31.5	8.35	5.82	2	0	549.5	628.1	893.5	471.6	556.1	699	535.4	804.6	794.3	87.1	80.7	61.8	High	High	High	High	High	High	High	High	High	High	High	High	1
FALSE	High	IsMasterProtein	Q5TZA2	Rootletin OS=Homo sapiens OX=9606 GN=CROCC PE=1 SV=2	0.001	3.029	1	2	3	1	2017	228.3	5.49	6.4	2	0	40	44.6	41.8	49.7	39	41.8	45.5	60.1	58.2	23.9	15.3	17.7	High	High	High	High	High	High	High	High	High	High	High	High	1
FALSE	High	IsMasterProtein	P09669	Cytochrome c oxidase subunit 6C OS=Homo sapiens OX=9606 GN=COX6C PE=1 SV=2	0.001	3.026	20	2	4	2	75	8.8	10.39	9.02	2	0	689.6	958	1276.2	558.2	749.8	1002.4	697	1287.7	1280.4	88.3	81.2	45.6	High	High	High	High	High	High	High	High	High	High	High	High	1
FALSE	High	IsMasterProtein	P61019	Ras-related protein Rab-2A OS=Homo sapiens OX=9606 GN=RAB2A PE=1 SV=1	0.001	3.023	13	3	3	2	212	23.5	6.54	6.64	3	1	380.5	539.7	713.8	374.8	528.2	710	409.6	648.5	756.7	82.8	75	52.9	High	High	High	High	High	High	High	High	High	High	High	High	1
FALSE	High	IsMasterProtein	Q99720	Sigma non-opioid intracellular receptor 1 OS=Homo sapiens OX=9606 GN=SIGMAR1 PE=1 SV=1	0.001	3.02	4	1	4	1	223	25.1	5.96	11.34	1	0	349.4	491.1	735	353.6	462.6	689.6	463.7	728.6	835.9	89	75.1	62.9	High	High	High	High	High	High	High	High	High	High	High	High	1
FALSE	High	IsMasterProtein	Q9NXW2	DnaJ homolog subfamily B member 12 OS=Homo sapiens OX=9606 GN=DNAJB12 PE=1 SV=5	0.001	3.018	5	2	3	2	375	41.8	8.69	7.35	2	0	34.1	54.1	58.2	30.4	60.5	65	51.6	55.2	63.1	8	10.2	10.3	High	High	High	High	High	High	High	High	High	High	High	High	1
FALSE	High	IsMasterProtein	Q9Y3I0	RNA-splicing ligase RtcB homolog OS=Homo sapiens OX=9606 GN=RTCB PE=1 SV=1	0.001	3.016	3	2	2	2	505	55.2	7.23	5.86	2	0	262.8	335.3	523.4	266.3	341.6	431.5	304.1	452.7	607.7	44.4	58.2	41.5	High	High	High	High	High	High	High	High	High	High	High	High	1
FALSE	High	IsMasterProtein	P20042	Eukaryotic translation initiation factor 2 subunit 2 OS=Homo sapiens OX=9606 GN=EIF2S2 PE=1 SV=2	0.001	3.012	6	2	2	2	333	38.4	5.8	2.53	2	0	166.6	198	312.6	167.7	215	270.4	193.4	301	347.8	43	38.7	32.9	High	High	High	High	High	High	High	High	High	High	High	High	1
FALSE	High	IsMasterProtein	A8MWD9	Putative small nuclear ribonucleoprotein G-like protein 15 OS=Homo sapiens OX=9606 GN=SNRPGP15 PE=5 SV=2	0.001	3.011	18	2	2	2	76	8.5	8.84	5.14	2	0	366.9	379.7	632.5	311	329.7	447.4	377.6	564.8	658.5	68.3	75.4	44.3	High	High	High	High	High	High	High	High	High	High	High	High	1
FALSE	High	IsMasterProtein	Q7Z7H8	39S ribosomal protein L10, mitochondrial OS=Homo sapiens OX=9606 GN=MRPL10 PE=1 SV=3	0.001	3.008	7	1	1	1	261	29.3	9.58	3.25	1	0	17.1	18.7	23.9	22.6	19.4	17.4	21.5	21.1	25.1	18.2	17.4	17.8	High	High	High	High	High	High	High	High	High	High	High	High	1
FALSE	High	IsMasterProtein	P50395	Rab GDP dissociation inhibitor beta OS=Homo sapiens OX=9606 GN=GDI2 PE=1 SV=2	0.001	2.999	2	1	1	1	445	50.6	6.47	3.47	1	0	73.2	98.3	127.5	77.2	100.3	132.3	84.5	148.6	165.4	41.7	41.2	39.2	High	High	High	High	High	High	High	High	High	High	High	High	1
FALSE	High	IsMasterProtein	P37108	Signal recognition particle 14 kDa protein OS=Homo sapiens OX=9606 GN=SRP14 PE=1 SV=2	0.001	2.999	6	1	1	1	136	14.6	10.04	2.93	1	0	115.2	154.7	232.2	103.8	135.4	198	131.8	222.4	251.7	26.9	28.2	30.7	High	High	High	High	High	High	High	High	High	High	High	High	1
FALSE	High	IsMasterProtein	Q99735	Microsomal glutathione S-transferase 2 OS=Homo sapiens OX=9606 GN=MGST2 PE=1 SV=1	0.001	2.993	10	1	1	1	147	16.6	9.55	2.95	1	0	36.5	44.4	59.3	30.9	37.4	50.3	35.7	55.3	69.8	5.1	6.7	5.8	High	High	High	High	High	High	High	High	High	High	High	High	1
FALSE	High	IsMasterProtein	P35221	Catenin alpha-1 OS=Homo sapiens OX=9606 GN=CTNNA1 PE=1 SV=1	0.001	2.983	3	2	3	2	906	100	6.29	3.11	2	0	53.5	59.8	75.6	58.9	61.3	74.6	80.2	97.1	101.7	42.4	188.9	19.9	High	High	High	High	High	High	High	High	High	High	High	High	1
FALSE	High	IsMasterProtein	Q9H6V9	Lipid droplet-associated hydrolase OS=Homo sapiens OX=9606 GN=LDAH PE=1 SV=1	0.001	2.983	3	1	1	1	325	37.3	6.54	3.03	1	0	80.4	96.2	104.5	86.5	103.6	115.8	99.2	121.3	146.5	39	39.6	39.5	High	High	High	High	High	High	High	High	High	High	High	High	1
FALSE	High	IsMasterProtein	Q15388	Mitochondrial import receptor subunit TOM20 homolog OS=Homo sapiens OX=9606 GN=TOMM20 PE=1 SV=1	0.001	2.979	14	2	2	2	145	16.3	8.6	4.03	2	0	122.4	171.3	260.8	110.3	159.5	261.8	153.1	227.8	272.8	16.8	18.7	10.3	High	High	High	High	High	High	High	High	High	High	High	High	1
FALSE	High	IsMasterProtein	Q9UFC0	Leucine-rich repeat and WD repeat-containing protein 1 OS=Homo sapiens OX=9606 GN=LRWD1 PE=1 SV=2	0.001	2.974	4	2	2	2	647	70.8	7.21	4.25	2	0	137.4	147.5	212.8	170.5	160.6	196	161.6	201	247.5	90.8	75.6	87	High	High	High	High	High	High	High	High	High	High	High	High	1
FALSE	High	IsMasterProtein	Q92785	Zinc finger protein ubi-d4 OS=Homo sapiens OX=9606 GN=DPF2 PE=1 SV=2	0.001	2.969	3	1	2	1	391	44.1	6.33	3.48	1	0	74.3	79	104.4	83.3	68.7	89.4	92.7	117.4	124.7	36.5	45.3	29.1	High	High	High	High	High	High	High	High	High	High	High	High	1
FALSE	High	IsMasterProtein	Q9Y3A4	Ribosomal RNA-processing protein 7 homolog A OS=Homo sapiens OX=9606 GN=RRP7A PE=1 SV=2	0.001	2.961	5	1	1	1	280	32.3	9.58	3.69	1	0	80.9	93.5	130.4	63	74.5	94.4	67.3	109.9	127.9	18.8	15.2	13.7	High	High	High	High	High	High	High	High	High	High	High	High	1
FALSE	High	IsMasterProtein	P03905	NADH-ubiquinone oxidoreductase chain 4 OS=Homo sapiens OX=9606 GN=MT-ND4 PE=1 SV=1	0.001	2.955	2	1	1	1	459	51.5	9.35	3.2	1	0													High	High	High	High	High	High	High	High	High	High	High	High	1
FALSE	High	IsMasterProtein	O15372	Eukaryotic translation initiation factor 3 subunit H OS=Homo sapiens OX=9606 GN=EIF3H PE=1 SV=1	0.001	2.944	4	2	2	2	352	39.9	6.54	2.02	2	0	127.1	114.3	160.1	97.5	120	141.9	110.5	166.4	179.8	45.4	50.3	44.8	High	High	High	High	High	High	High	High	High	High	High	High	1
FALSE	High	IsMasterProtein	Q9Y490	Talin-1 OS=Homo sapiens OX=9606 GN=TLN1 PE=1 SV=3	0.001	2.937	1	3	4	3	2541	269.6	6.07	4.72	3	0	170.5	193.5	208.2	184.9	182.5	195.9	221	213.7	226.2	101.6	91.2	81.5	High	High	High	High	High	High	High	High	High	High	High	High	1
FALSE	High	IsMasterProtein	P42766	60S ribosomal protein L35 OS=Homo sapiens OX=9606 GN=RPL35 PE=1 SV=2	0.001	2.936	15	2	2	2	123	14.5	11.05	2.4	2	0	237.9	261.8	435.8	174.2	221.4	271	261.4	401	432.8	65.8	66.9	53.1	High	High	High	High	High	High	High	High	High	High	High	High	1
FALSE	High	IsMasterProtein	P56134	ATP synthase subunit f, mitochondrial OS=Homo sapiens OX=9606 GN=ATP5MF PE=1 SV=3	0.001	2.934	26	2	2	2	94	10.9	9.67	4.39	2	0	137.3	182.1	322.5	113.3	153.1	214.8	133.7	254.7	288.2	33.2	34.1	23.8	High	High	High	High	High	High	High	High	High	High	High	High	1
FALSE	High	IsMasterProtein	Q9C0E8	Endoplasmic reticulum junction formation protein lunapark OS=Homo sapiens OX=9606 GN=LNPK PE=1 SV=2	0.001	2.933	3	1	1	1	428	47.7	5.11	2.92	1	0	99.7	131.4	147.7	89.8	120.9	135.1	120.4	157	141.8	36.8	42.1	35.2	High	High	High	High	High	High	High	High	High	High	High	High	1
FALSE	High	IsMasterProtein	Q4KMQ2	Anoctamin-6 OS=Homo sapiens OX=9606 GN=ANO6 PE=1 SV=2	0.001	2.929	4	2	2	2	910	106.1	7.77	4.76	2	0	84.9	109.5	146.9	74.7	100	121.9	98.2	134.7	153.8	23.9	18.1	22.1	High	High	High	High	High	High	High	High	High	High	High	High	1
FALSE	High	IsMasterProtein	O00505	Importin subunit alpha-4 OS=Homo sapiens OX=9606 GN=KPNA3 PE=1 SV=2	0.001	2.927	2	1	1	1	521	57.8	4.94	3.27	1	0	125.6	158.2	216.7	127.7	153.6	199	155.3	209.8	244.3	30.2	34.3	34.7	High	High	High	High	High	High	High	High	High	High	High	High	1
FALSE	High	IsMasterProtein	P61225	Ras-related protein Rap-2b OS=Homo sapiens OX=9606 GN=RAP2B PE=1 SV=1	0.001	2.927	9	2	2	2	183	20.5	4.81	5.03	2	0	200.9	242.1	342.8	179.7	217.3	262.7	185.4	271	270.7	49.5	45.5	51.3	High	High	High	High	High	High	High	High	High	High	High	High	1
FALSE	High	IsMasterProtein	O14681	Etoposide-induced protein 2.4 homolog OS=Homo sapiens OX=9606 GN=EI24 PE=1 SV=4	0.001	2.926	5	2	2	2	340	38.9	9.72	4.5	2	0	106.3	137.8	199.9	108.3	142.8	209.3	147	185.7	215.9	40.9	40.5	42.7	High	High	High	High	High	High	High	High	High	High	High	High	1
FALSE	High	IsMasterProtein	P62316	Small nuclear ribonucleoprotein Sm D2 OS=Homo sapiens OX=9606 GN=SNRPD2 PE=1 SV=1	0.001	2.924	14	2	3	2	118	13.5	9.91	7.11	2	0	498.3	564.6	867.9	463.6	467.6	630.1	501.3	741.7	760.4	85.5	81.7	61.5	High	High	High	High	High	High	High	High	High	High	High	High	1
FALSE	High	IsMasterProtein	Q9NZM5	Ribosome biogenesis protein NOP53 OS=Homo sapiens OX=9606 GN=NOP53 PE=1 SV=2	0.001	2.921	2	1	1	1	478	54.4	10.32	3.2	1	0	92.3	111.4	182.9	87.4	101.6	137.5	107.4	158.8	186.2	34.3	29.2	31.1	High	High	High	High	High	High	High	High	High	High	High	High	1
FALSE	High	IsMasterProtein	Q9H1B7	Probable E3 ubiquitin-protein ligase IRF2BPL OS=Homo sapiens OX=9606 GN=IRF2BPL PE=1 SV=1	0.001	2.904	2	1	3	1	796	82.6	8.24	3.72	1	0	147.7	185	249.4	172.4	182.7	217.3	175.6	253.5	283	57.8	53.7	42.9	High	High	High	High	High	High	High	High	High	High	High	High	1
FALSE	High	IsMasterProtein	Q7L2E3	ATP-dependent RNA helicase DHX30 OS=Homo sapiens OX=9606 GN=DHX30 PE=1 SV=1	0.001	2.895	1	1	1	1	1194	133.9	8.78	2.97	1	0	106.2	141.2	211.4	125.9	141.3	181.3	135.3	218.1	227.6	62.7	34.6	34.4	High	High	High	High	High	High	High	High	High	High	High	High	1
FALSE	High	IsMasterProtein	P48047	ATP synthase subunit O, mitochondrial OS=Homo sapiens OX=9606 GN=ATP5PO PE=1 SV=1	0.001	2.894	5	1	1	1	213	23.3	9.96	2.53	1	0	75.1	72.9	115.2	82.1	91.2	99.8	82.5	101.7	117	60.2	45.7	46.8	High	High	High	High	High	High	High	High	High	High	High	High	1
FALSE	High	IsMasterProtein	Q9Y6A9	Signal peptidase complex subunit 1 OS=Homo sapiens OX=9606 GN=SPCS1 PE=1 SV=5	0.001	2.887	7	1	2	1	169	18.3	8.72	2.79	1	0	38.7	48.8	61.1	37.6	56.8	73.3	49.3	51.4	78.8	8.6	6.7	9.7	High	High	High	High	High	High	High	High	High	High	High	High	1
FALSE	High	IsMasterProtein	Q86VR2	Reticulophagy regulator 3 OS=Homo sapiens OX=9606 GN=RETREG3 PE=1 SV=1	0.001	2.887	2	1	1	1	466	51.4	4.97	3.17	1	0	106.6	140.6	167.8	92.3	124.3	184.3	117.2	180.7	215.8	9.4	14	6.3	High	High	High	High	High	High	High	High	High	High	High	High	1
FALSE	High	IsMasterProtein	Q9NW13	RNA-binding protein 28 OS=Homo sapiens OX=9606 GN=RBM28 PE=1 SV=3	0.001	2.885	1	1	1	1	759	85.7	9.22	2.91	1	0	56.9	66.9	90.7	64.5	63.4	62.6	66.3	82.3	113.9	14.6	14.6	10.2	High	High	High	High	High	High	High	High	High	High	High	High	1
FALSE	High	IsMasterProtein	P28288	ATP-binding cassette sub-family D member 3 OS=Homo sapiens OX=9606 GN=ABCD3 PE=1 SV=1	0.001	2.885	1	1	3	1	659	75.4	9.36	4.43	1	0	85.3	107.1	132.6	86.3	95.6	123.7	100.2	122	136.3	30.8	23	24.8	High	High	High	High	High	High	High	High	High	High	High	High	1
FALSE	High	IsMasterProtein	Q99471	Prefoldin subunit 5 OS=Homo sapiens OX=9606 GN=PFDN5 PE=1 SV=2	0.001	2.871	10	1	1	1	154	17.3	6.33	2.64	1	0	45.6	46.5	61.7	48.3	58.9	59.8	51.1	55.9	68.4	29.1	23.6	29.3	High	High	High	High	High	High	High	High	High	High	High	High	1
FALSE	High	IsMasterProtein	Q2PZI1	Probable C-mannosyltransferase DPY19L1 OS=Homo sapiens OX=9606 GN=DPY19L1 PE=2 SV=1	0.001	2.871	2	1	1	1	675	77.3	8.95	2.52	1	0	34.6	38.3	62.1	39	47.9	52.9	38.9	54.7	64.9	15.7	16	18.7	High	High	High	High	High	High	High	High	High	High	High	High	1
FALSE	High	IsMasterProtein	Q9BXJ9	N-alpha-acetyltransferase 15, NatA auxiliary subunit OS=Homo sapiens OX=9606 GN=NAA15 PE=1 SV=1	0.001	2.868	2	2	4	2	866	101.2	7.42	9.66	2	0	370.2	470.6	584.7	382.8	453.9	552.8	487	690.4	720.5	141	117	117.7	High	High	High	High	High	High	High	High	High	High	High	High	1
FALSE	High	IsMasterProtein	Q9H8Y8	Golgi reassembly-stacking protein 2 OS=Homo sapiens OX=9606 GN=GORASP2 PE=1 SV=3	0.001	2.866	5	2	2	2	452	47.1	4.82	5.38	2	0	154.3	187.1	281.2	176.2	214.7	263.4	188.5	270.6	301.9	69.2	60.8	59.3	High	High	High	High	High	High	High	High	High	High	High	High	1
FALSE	High	IsMasterProtein	Q9HB71	Calcyclin-binding protein OS=Homo sapiens OX=9606 GN=CACYBP PE=1 SV=2	0.001	2.863	4	1	1	1	228	26.2	8.25	2.54	1	0	97.2	119.9	164.3	97.6	122	148.6	102.9	147.4	171.3	16.4	14.1	11.3	High	High	High	High	High	High	High	High	High	High	High	High	1
FALSE	High	IsMasterProtein	P00390	Glutathione reductase, mitochondrial OS=Homo sapiens OX=9606 GN=GSR PE=1 SV=2	0.001	2.847	3	2	2	2	522	56.2	8.5	5.47	2	0	209	268.2	380.5	249.8	283.8	391.9	255	361.8	464.1	60.1	56.5	50.2	High	High	High	High	High	High	High	High	High	High	High	High	1
FALSE	High	IsMasterProtein	Q9UKM9	RNA-binding protein Raly OS=Homo sapiens OX=9606 GN=RALY PE=1 SV=1	0.001	2.843	4	1	1	1	306	32.4	9.17	3.18	1	0	52.1	62.9	66.6	62.9	48.3	48.7	56.9	58.8	69.5	30.7	27.4	32.9	High	High	High	High	High	High	High	High	High	High	High	High	1
FALSE	High	IsMasterProtein	P60468	Protein transport protein Sec61 subunit beta OS=Homo sapiens OX=9606 GN=SEC61B PE=1 SV=2	0.001	2.842	15	2	5	2	96	10	11.56	11.44	2	0	849.8	908.3	1412.4	688.2	953.1	1364.2	1135.2	1591.9	1459.5	221.2	206.8	144.6	High	High	High	High	High	High	High	High	High	High	High	High	1
FALSE	High	IsMasterProtein	P56556	NADH dehydrogenase [ubiquinone] 1 alpha subcomplex subunit 6 OS=Homo sapiens OX=9606 GN=NDUFA6 PE=1 SV=4	0.001	2.829	6	1	2	1	128	15.1	9.98	7.01	1	0	293.7	344.9	462.9	254.1	366.4	440	302.6	495.7	545.8	59.4	53.9	43.2	High	High	High	High	High	High	High	High	High	High	High	High	1
FALSE	High	IsMasterProtein	O60566	Mitotic checkpoint serine/threonine-protein kinase BUB1 beta OS=Homo sapiens OX=9606 GN=BUB1B PE=1 SV=3	0.001	2.829	1	1	1	1	1050	119.5	5.27	2.59	1	0	134.5	132.2	144.3	124.8	128.7	139.9	149.5	138.6	146.9	32.4	33.2	26.6	High	High	High	High	High	High	High	High	High	High	High	High	1
FALSE	High	IsMasterProtein	Q9HBD1-2	Isoform 2 of Roquin-2 OS=Homo sapiens OX=9606 GN=RC3H2	0.001	2.828	2	1	5	1	478	53.8	8.47	15.13	1	0	1397.6	1506.9	1457.5	1419	1400.9	1580.9	1592.5	1630.2	1347.6	1609.7	1309	1465.7	High	High	High	High	High	High	High	High	High	High	High	High	1
FALSE	High	IsMasterProtein	Q96S52	GPI transamidase component PIG-S OS=Homo sapiens OX=9606 GN=PIGS PE=1 SV=3	0.001	2.827	2	1	1	1	555	61.6	6.49	3.4	1	0													High	High	High	High	High	High	High	High	High	High	High	High	1
FALSE	High	IsMasterProtein	P20020-1	Isoform D of Plasma membrane calcium-transporting ATPase 1 OS=Homo sapiens OX=9606 GN=ATP2B1	0.001	2.823	3	4	4	4	1258	138.7	6.04	6.57	4	0	318.1	362.8	500.3	274.5	352.8	459.3	368.1	470.1	538.8	84.6	86.3	69.8	High	High	High	High	High	High	High	High	High	High	High	High	1
FALSE	High	IsMasterProtein	Q9H2P0	Activity-dependent neuroprotector homeobox protein OS=Homo sapiens OX=9606 GN=ADNP PE=1 SV=1	0.001	2.821	1	1	1	1	1102	123.5	7.34	2.61	1	0	45.1	40.8	54.1	48.5	35.3	42	46.4	56.6	58.5	23.6	19.4	16	High	High	High	High	High	High	High	High	High	High	High	High	1
FALSE	High	IsMasterProtein	Q96CS3	FAS-associated factor 2 OS=Homo sapiens OX=9606 GN=FAF2 PE=1 SV=2	0.001	2.817	4	2	3	2	445	52.6	5.62	4.37	2	0	201.3	226.6	315	193.4	230.1	285.1	192.5	291.3	314.4	52.2	35.4	29	High	High	High	High	High	High	High	High	High	High	High	High	1
FALSE	High	IsMasterProtein	Q9Y678	Coatomer subunit gamma-1 OS=Homo sapiens OX=9606 GN=COPG1 PE=1 SV=1	0.001	2.813	1	1	1	1	874	97.7	5.47	0	1	0													High	High	High	High	High	High	High	High	High	High	High	High	1
FALSE	High	IsMasterProtein	O60841	Eukaryotic translation initiation factor 5B OS=Homo sapiens OX=9606 GN=EIF5B PE=1 SV=4	0.001	2.813	1	1	1	1	1220	138.7	5.49	3.06	1	0	71.1	82.1	100.7	82.4	91.3	109.5	84	94.8	117.5	38.7	33.6	44.3	High	High	High	High	High	High	High	High	High	High	High	High	1
FALSE	High	IsMasterProtein	Q9NV31	U3 small nucleolar ribonucleoprotein protein IMP3 OS=Homo sapiens OX=9606 GN=IMP3 PE=1 SV=1	0.001	2.812	5	1	1	1	184	21.8	9.5	3.01	1	0	105.3	109.6	155.3	124.8	110.3	116.6	134.6	150.7	175.6	63.8	45.1	48.7	High	High	High	High	High	High	High	High	High	High	High	High	1
FALSE	High	IsMasterProtein	P07814	Bifunctional glutamate/proline--tRNA ligase OS=Homo sapiens OX=9606 GN=EPRS1 PE=1 SV=5	0.001	2.808	1	1	1	1	1512	170.5	7.33	2.81	1	0	107.1	112.9	163.3	126.9	129.3	151	130.4	144.3	175.8	79.7	69.4	67.3	High	High	High	High	High	High	High	High	High	High	High	High	1
FALSE	High	IsMasterProtein	Q8N8A6	ATP-dependent RNA helicase DDX51 OS=Homo sapiens OX=9606 GN=DDX51 PE=1 SV=3	0.001	2.805	5	1	1	1	666	72.4	8.16	4.13	1	0	20.2	18.5	27.3	24.7	27.5	22.8	25.6	31.2	36.5	14.7	7.2	9.7	High	High	High	High	High	High	High	High	High	High	High	High	1
FALSE	High	IsMasterProtein	O95394	Phosphoacetylglucosamine mutase OS=Homo sapiens OX=9606 GN=PGM3 PE=1 SV=1	0.001	2.804	2	1	1	1	542	59.8	6.25	3.17	1	0	80	100.5	142.1	86	111.8	128.4	130.4	154.5	156.2	28.4	36.1	24.2	High	High	High	High	High	High	High	High	High	High	High	High	1
FALSE	High	IsMasterProtein	Q96CN7	Isochorismatase domain-containing protein 1 OS=Homo sapiens OX=9606 GN=ISOC1 PE=1 SV=3	0.001	2.802	5	1	1	1	298	32.2	7.39	3.03	1	0	43.8	43.1	69.1	50.6	57.9	56	49.8	63.4	72.3	39.9	32.7	41.6	High	High	High	High	High	High	High	High	High	High	High	High	1
FALSE	High	IsMasterProtein	Q92887	ATP-binding cassette sub-family C member 2 OS=Homo sapiens OX=9606 GN=ABCC2 PE=1 SV=3	0.001	2.793	1	1	1	1	1545	174.1	8.32	3.05	1	0	67.5	71.8	87.8	65.5	70.4	82.5	83.1	91.9	106	41.9	42	30.2	High	High	High	High	High	High	High	High	High	High	High	High	1
FALSE	High	IsMasterProtein	Q9Y5Y6	Suppressor of tumorigenicity 14 protein OS=Homo sapiens OX=9606 GN=ST14 PE=1 SV=2	0.001	2.79	3	2	2	2	855	94.7	6.55	4.59	2	0	106.3	125.5	168.5	149.6	118	141.8	114.2	187.9	155.4	17.8	18.6	13.8	High	High	High	High	High	High	High	High	High	High	High	High	1
FALSE	High	IsMasterProtein	P48723	Heat shock 70 kDa protein 13 OS=Homo sapiens OX=9606 GN=HSPA13 PE=1 SV=1	0.001	2.778	2	1	1	1	471	51.9	5.76	3.27	1	0	99.7	131.4	197.6	112.3	134.8	181.7	113.1	163.5	213.8	44	45.3	38.1	High	High	High	High	High	High	High	High	High	High	High	High	1
FALSE	High	IsMasterProtein	Q969L2	Protein MAL2 OS=Homo sapiens OX=9606 GN=MAL2 PE=1 SV=1	0.001	2.751	6	1	1	1	176	19.1	6.24	3.17	1	0	112.8	150.6	245.1	84.2	121.8	174.1	113.1	197.7	214.7	11.5	18.1	10	High	High	High	High	High	High	High	High	High	High	High	High	1
FALSE	High	IsMasterProtein	P09382	Galectin-1 OS=Homo sapiens OX=9606 GN=LGALS1 PE=1 SV=2	0.001	2.743	6	1	1	1	135	14.7	5.5	3.63	1	0	293.2	350.5	415.7	323.7	393.5	450.2	304	424.3	461.9	28	29.2	16.7	High	High	High	High	High	High	High	High	High	High	High	High	1
FALSE	High	IsMasterProtein	Q14108	Lysosome membrane protein 2 OS=Homo sapiens OX=9606 GN=SCARB2 PE=1 SV=2	0.001	2.743	3	1	1	1	478	54.3	5.14	2.65	1	0	87.3	123.4	185.3	82.8	122.1	165.9	94.1	178	180.1	12.6	10.9	7	High	High	High	High	High	High	High	High	High	High	High	High	1
FALSE	High	IsMasterProtein	P35610	Sterol O-acyltransferase 1 OS=Homo sapiens OX=9606 GN=SOAT1 PE=1 SV=3	0.001	2.737	2	1	1	1	550	64.7	8.94	2.8	1	0	59.7	71	88.7	47	61.7	87.7	67.9	93.8	114.1	13.3	11.3	10	High	High	High	High	High	High	High	High	High	High	High	High	1
FALSE	High	IsMasterProtein	Q9P0J1	[Pyruvate dehydrogenase [acetyl-transferring]]-phosphatase 1, mitochondrial OS=Homo sapiens OX=9606 GN=PDP1 PE=1 SV=3	0.001	2.732	2	1	2	1	537	61	6.67	6.86	1	0	131.7	149.1	220	199.7	269.3	346.6	124.6	232.5	247.7	43.5	39.4	32.1	High	High	High	High	High	High	High	High	High	High	High	High	1
FALSE	High	IsMasterProtein	P49721	Proteasome subunit beta type-2 OS=Homo sapiens OX=9606 GN=PSMB2 PE=1 SV=1	0.001	2.726	10	2	2	2	201	22.8	7.02	2.3	2	0	75.8	78.1	115.3	59.3	79.1	94	93.3	148.6	151.4	38.6	32.7	32	High	High	High	High	High	High	High	High	High	High	High	High	1
FALSE	High	IsMasterProtein	P49336	Cyclin-dependent kinase 8 OS=Homo sapiens OX=9606 GN=CDK8 PE=1 SV=1	0.001	2.723	2	1	1	1	464	53.3	8.57	3.03	1	0	46.2	47.4	74.5	38.4	50.3	55.6	58.7	67.4	77.3	32.8	25.5	21.3	High	High	High	High	High	High	High	High	High	High	High	High	1
FALSE	High	IsMasterProtein	Q9BVV7	Mitochondrial import inner membrane translocase subunit Tim21 OS=Homo sapiens OX=9606 GN=TIMM21 PE=1 SV=1	0.001	2.722	4	1	1	1	248	28.2	9.7	2.62	1	0	77.3	106.8	135.5	71.3	88.3	125.1	78.1	123.9	154.4	21.5	18.1	19.4	High	High	High	High	High	High	High	High	High	High	High	High	1
FALSE	High	IsMasterProtein	Q567V2	Mpv17-like protein 2 OS=Homo sapiens OX=9606 GN=MPV17L2 PE=1 SV=2	0.001	2.714	6	1	1	1	206	23.2	9.25	2.08	1	0	42.9	45.3	68.9	45.1	48.5	62.4	51.6	72.9	100.8	22.4	19.7	15.4	High	High	High	High	High	High	High	High	High	High	High	High	1
FALSE	High	IsMasterProtein	Q8IXU6	Solute carrier family 35 member F2 OS=Homo sapiens OX=9606 GN=SLC35F2 PE=1 SV=1	0.001	2.699	6	1	2	1	374	41.2	6.21	4.51	1	0	16.2	20.8	27.9	20.5	21.8	23.8	22.5	23.7	26.4	11.1	8.8	8.3	High	High	High	High	High	High	High	High	High	High	High	High	1
FALSE	High	IsMasterProtein	Q96S59	Ran-binding protein 9 OS=Homo sapiens OX=9606 GN=RANBP9 PE=1 SV=1	0.001	2.693	1	1	1	1	729	77.8	6.79	2.89	1	0	70.9	89	129.2	88.4	94.2	109.2	89.4	104.1	133.5	48.4	40.8	39	High	High	High	High	High	High	High	High	High	High	High	High	1
FALSE	High	IsMasterProtein	Q2VPK5	Cytoplasmic tRNA 2-thiolation protein 2 OS=Homo sapiens OX=9606 GN=CTU2 PE=1 SV=1	0.001	2.688	3	1	2	1	515	56.1	6.32	6.75	1	0	107.1	115.7	166.3	114.1	133.6	142	118.4	145.1	182.4	68.5	58.7	59.6	High	High	High	High	High	High	High	High	High	High	High	High	1
FALSE	High	IsMasterProtein	Q6YHK3	CD109 antigen OS=Homo sapiens OX=9606 GN=CD109 PE=1 SV=2	0.001	2.686	1	1	1	1	1445	161.6	5.85	3.09	1	0	117.2	131.3	187.1	101.2	150.8	175.4	117.9	147.4	167.9	37.6	36.6	25.3	High	High	High	High	High	High	High	High	High	High	High	High	1
FALSE	High	IsMasterProtein	O60637	Tetraspanin-3 OS=Homo sapiens OX=9606 GN=TSPAN3 PE=2 SV=1	0.001	2.684	6	2	3	2	253	28	5.81	7.69	2	0	230.4	303.1	434.7	204.9	290.9	407.3	304.4	515.6	487.2	61.6	67.8	42.2	High	High	High	High	High	High	High	High	High	High	High	High	1
FALSE	High	IsMasterProtein	P0DP25	Calmodulin-3 OS=Homo sapiens OX=9606 GN=CALM3 PE=1 SV=1	0.001	2.682	13	2	2	2	149	16.8	4.22	4.67	2	0	126.3	165.2	202	118.5	130.1	179.3	136.4	180.4	211.2	49.5	49.3	41.5	High	High	High	High	High	High	High	High	High	High	High	High	1
FALSE	High	IsMasterProtein	P30876	DNA-directed RNA polymerase II subunit RPB2 OS=Homo sapiens OX=9606 GN=POLR2B PE=1 SV=1	0.001	2.671	1	2	2	2	1174	133.8	6.87	2.12	2	0	135.2	115.8	147.7	127.5	113	123.8	147.1	131	153.2	47.4	123.9	82.4	High	High	High	High	High	High	High	High	High	High	High	High	1
FALSE	High	IsMasterProtein	Q01518	Adenylyl cyclase-associated protein 1 OS=Homo sapiens OX=9606 GN=CAP1 PE=1 SV=5	0.001	2.668	4	2	3	2	475	51.9	8.06	6.95	2	0	240.6	273.4	372.2	226.4	312.2	349.3	297.2	431	422.4	82.2	77.9	58.1	High	High	High	High	High	High	High	High	High	High	High	High	1
FALSE	High	IsMasterProtein	Q15459	Splicing factor 3A subunit 1 OS=Homo sapiens OX=9606 GN=SF3A1 PE=1 SV=1	0.001	2.659	4	2	2	2	793	88.8	5.22	5.17	2	0	115.6	131.7	201.3	98.4	120.4	136	135.4	173.6	204.8	28.6	25.3	17	High	High	High	High	High	High	High	High	High	High	High	High	1
FALSE	High	IsMasterProtein	Q92925	SWI/SNF-related matrix-associated actin-dependent regulator of chromatin subfamily D member 2 OS=Homo sapiens OX=9606 GN=SMARCD2 PE=1 SV=3	0.001	2.657	2	1	1	1	531	58.9	9.64	3.5	1	0													High	High	High	High	High	High	High	High	High	High	High	High	1
FALSE	High	IsMasterProtein	Q9P0U1	Mitochondrial import receptor subunit TOM7 homolog OS=Homo sapiens OX=9606 GN=TOMM7 PE=1 SV=1	0.001	2.656	24	2	3	2	55	6.2	10.29	7.51	2	0	369.4	494.9	761.8	354.2	467.2	751.4	456.2	675.7	861.7	62.9	49.1	37.4	High	High	High	High	High	High	High	High	High	High	High	High	1
FALSE	High	IsMasterProtein	P57073	Transcription factor SOX-8 OS=Homo sapiens OX=9606 GN=SOX8 PE=2 SV=1	0.001	2.652	2	1	14	1	446	47.3	6.99	37.28	1	0	2351.9	2463.7	2596	2390.7	2500	2684.2	2749.5	2994.1	2450.9	2541.8	2544.3	2400.6	High	High	High	High	High	High	High	High	High	High	High	High	1
FALSE	High	IsMasterProtein	P00568	Adenylate kinase isoenzyme 1 OS=Homo sapiens OX=9606 GN=AK1 PE=1 SV=3	0.001	2.651	9	2	2	2	194	21.6	8.63	4.34	2	0	288.7	328.2	385.6	302.8	398.6	363.4	398.7	423.8	404.6	305.4	300.7	261.1	High	High	High	High	High	High	High	High	High	High	High	High	1
FALSE	High	IsMasterProtein	Q96HJ9-2	Isoform 2 of Protein FMC1 homolog OS=Homo sapiens OX=9606 GN=FMC1	0.001	2.646	2	1	1	1	458	54.2	10.13	3.11	1	0	74.6	77.1	127.1	66.6	82.1	104.7	102	122.3	129.1	10.9	10.6	7.4	High	High	High	High	High	High	High	High	High	High	High	High	1
FALSE	High	IsMasterProtein	Q9NPL8	Complex I assembly factor TIMMDC1, mitochondrial OS=Homo sapiens OX=9606 GN=TIMMDC1 PE=1 SV=2	0.001	2.644	3	1	2	1	285	32.2	8.5	5.88	1	0	176.9	256.1	366.2	155.1	233.3	324	186.5	355.9	410.1	33.9	27	14.8	High	High	High	High	High	High	High	High	High	High	High	High	1
FALSE	High	IsMasterProtein	Q06587	E3 ubiquitin-protein ligase RING1 OS=Homo sapiens OX=9606 GN=RING1 PE=1 SV=2	0.001	2.644	2	1	1	1	406	42.4	5.62	2.92	1	0	38.8	42.9	52.5	35.9	44.4	41.6	51.1	63.5	68.2	11.5	10.7	10.9	High	High	High	High	High	High	High	High	High	High	High	High	1
FALSE	High	IsMasterProtein	P56545	C-terminal-binding protein 2 OS=Homo sapiens OX=9606 GN=CTBP2 PE=1 SV=1	0.001	2.642	3	2	3	2	445	48.9	6.95	7.18	2	0	421.7	473.3	689.3	422.5	444.6	519	510.7	678.4	763	83.8	96.3	83.1	High	High	High	High	High	High	High	High	High	High	High	High	1
FALSE	High	IsMasterProtein	Q9BVT8	Transmembrane and ubiquitin-like domain-containing protein 1 OS=Homo sapiens OX=9606 GN=TMUB1 PE=1 SV=1	0.001	2.642	5	1	2	1	246	26.2	5.72	5.67	1	0	68.8	75.7	102.5	59.7	80.3	102.2	65.6	94.8	105.2	15.7	14.7	11.5	High	High	High	High	High	High	High	High	High	High	High	High	1
FALSE	High	IsMasterProtein	P14868	Aspartate--tRNA ligase, cytoplasmic OS=Homo sapiens OX=9606 GN=DARS1 PE=1 SV=2	0.001	2.636	2	1	2	1	501	57.1	6.55	6.7	1	0	670.3	816.9	976.2	583	723.1	882	807.2	1030.2	1168.7	102.4	225.1	134.7	High	High	High	High	High	High	High	High	High	High	High	High	1
FALSE	High	IsMasterProtein	P30536	Translocator protein OS=Homo sapiens OX=9606 GN=TSPO PE=1 SV=3	0.001	2.629	5	1	3	1	169	18.8	9.36	5.67	1	0	210.4	280.5	390.6	203	253.2	388.3	231.5	384.5	458.7	41.9	42.9	30.6	High	High	High	High	High	High	High	High	High	High	High	High	1
FALSE	High	IsMasterProtein	Q9Y2S7	Polymerase delta-interacting protein 2 OS=Homo sapiens OX=9606 GN=POLDIP2 PE=1 SV=1	0.001	2.625	3	1	1	1	368	42	8.63	3.01	1	0	128.1	132.1	197.5	122.5	164.7	189.7	130.4	164.2	213.4	66	59.4	55.1	High	High	High	High	High	High	High	High	High	High	High	High	1
FALSE	High	IsMasterProtein	Q7Z7F7	39S ribosomal protein L55, mitochondrial OS=Homo sapiens OX=9606 GN=MRPL55 PE=1 SV=1	0.001	2.625	6	1	1	1	128	15.1	11.15	3.08	1	0	114.6	126.7	176.3	100.9	144.2	201.1	108.1	164.3	209.5	20.9	18.4	19	High	High	High	High	High	High	High	High	High	High	High	High	1
FALSE	High	IsMasterProtein	P82979	SAP domain-containing ribonucleoprotein OS=Homo sapiens OX=9606 GN=SARNP PE=1 SV=3	0.001	2.624	5	1	2	1	210	23.7	6.42	5.74	1	0	131.7	152.5	268.1	98.1	150.3	211	167.8	220.7	241.6	49.4	56.3	44.4	High	High	High	High	High	High	High	High	High	High	High	High	1
FALSE	High	IsMasterProtein	Q8NBI5	Equilibrative nucleobase transporter 1 OS=Homo sapiens OX=9606 GN=SLC43A3 PE=1 SV=2	0.001	2.619	3	2	2	2	491	54.5	8.53	4.15	2	0	484.9	552.2	713.5	429.7	491.1	607.9	516.8	707.4	727.9	276.3	190.6	224.5	High	High	High	High	High	High	High	High	High	High	High	High	1
FALSE	High	IsMasterProtein	Q9H6H4	Receptor expression-enhancing protein 4 OS=Homo sapiens OX=9606 GN=REEP4 PE=1 SV=1	0.001	2.615	6	2	2	2	257	29.4	9.73	4.79	2	0	282.9	326.6	457.9	269.8	354.9	461	315.7	420.6	541.5	64	59.9	39.2	High	High	High	High	High	High	High	High	High	High	High	High	1
FALSE	High	IsMasterProtein	P09543	2',3'-cyclic-nucleotide 3'-phosphodiesterase OS=Homo sapiens OX=9606 GN=CNP PE=1 SV=2	0.001	2.606	2	1	1	1	421	47.5	9.07	3.17	1	0	103	135.4	169.3	78.6	109.4	145.7	98	157.7	157.8	19.4	23.1	16.1	High	High	High	High	High	High	High	High	High	High	High	High	1
FALSE	High	IsMasterProtein	Q13347	Eukaryotic translation initiation factor 3 subunit I OS=Homo sapiens OX=9606 GN=EIF3I PE=1 SV=1	0.001	2.588	6	2	3	2	325	36.5	5.64	6.83	2	0	432.3	398.5	626.3	333.9	432.2	519	501.1	685.4	671.5	170.9	170	140.5	High	High	High	High	High	High	High	High	High	High	High	High	1
FALSE	High	IsMasterProtein	Q9UNN8	Endothelial protein C receptor OS=Homo sapiens OX=9606 GN=PROCR PE=1 SV=1	0.001	2.573	4	1	1	1	238	26.7	7.18	2.82	1	0	110.1	139.1	188.9	104.8	130.9	164.6	115.2	184.4	198.1	36.4	26.9	27.8	High	High	High	High	High	High	High	High	High	High	High	High	1
FALSE	High	IsMasterProtein	Q14254	Flotillin-2 OS=Homo sapiens OX=9606 GN=FLOT2 PE=1 SV=2	0.001	2.57	3	2	2	2	428	47	5.25	2.37	2	0	214.2	297.1	367.5	198.6	267.8	336.7	243.4	356.9	395.9	49.8	44.9	29.3	High	High	High	High	High	High	High	High	High	High	High	High	1
FALSE	High	IsMasterProtein	P15927	Replication protein A 32 kDa subunit OS=Homo sapiens OX=9606 GN=RPA2 PE=1 SV=1	0.001	2.544	3	1	3	1	270	29.2	6.15	7.73	1	0	510.1	664.6	903.2	551	651.5	885	577	979.1	1052.5	119.9	103.8	54.9	High	High	High	High	High	High	High	High	High	High	High	High	1
FALSE	High	IsMasterProtein	Q9Y2Q3	Glutathione S-transferase kappa 1 OS=Homo sapiens OX=9606 GN=GSTK1 PE=1 SV=3	0.001	2.538	4	1	1	1	226	25.5	8.41	2.89	1	0	97.3	126.4	136.1	92.5	123.9	156.3	113	176.7	146.4	5.9	11.8	3.7	High	High	High	High	High	High	High	High	High	High	High	High	1
FALSE	High	IsMasterProtein	Q9Y5J1	U3 small nucleolar RNA-associated protein 18 homolog OS=Homo sapiens OX=9606 GN=UTP18 PE=1 SV=3	0.001	2.532	3	1	1	1	556	62	8.76	0	1	0													High	High	High	High	High	High	High	High	High	High	High	High	1
FALSE	High	IsMasterProtein	Q99943	1-acyl-sn-glycerol-3-phosphate acyltransferase alpha OS=Homo sapiens OX=9606 GN=AGPAT1 PE=1 SV=2	0.001	2.525	7	1	2	1	283	31.7	9.38	3.43	1	0	21.1	23.5	34.6	22.8	26.4	28.6	23.6	34.4	30.6	13.8	16	14.6	High	High	High	High	High	High	High	High	High	High	High	High	1
FALSE	High	IsMasterProtein	Q92522	Histone H1.10 OS=Homo sapiens OX=9606 GN=H1-10 PE=1 SV=1	0.001	2.514	4	1	1	1	213	22.5	10.76	2.76	1	0	132.9	154.2	210.2	104.2	125.9	141.4	149.2	221.4	223.6	18.9	44.4	13.6	High	High	High	High	High	High	High	High	High	High	High	High	1
FALSE	High	IsMasterProtein	Q13098	COP9 signalosome complex subunit 1 OS=Homo sapiens OX=9606 GN=GPS1 PE=1 SV=4	0.001	2.512	6	1	1	1	491	55.5	6.74	3.55	1	0													High	High	High	High	High	High	High	High	High	High	High	High	1
FALSE	High	IsMasterProtein	Q9Y289	Sodium-dependent multivitamin transporter OS=Homo sapiens OX=9606 GN=SLC5A6 PE=1 SV=2	0.001	2.51	2	1	1	1	635	68.6	8.27	3.3	1	0	45.2	55.9	87.3	52.6	54.7	75.6	61.5	72.2	103.2	15.7	19.8	17.6	High	High	High	High	High	High	High	High	High	High	High	High	1
FALSE	High	IsMasterProtein	Q15788	Nuclear receptor coactivator 1 OS=Homo sapiens OX=9606 GN=NCOA1 PE=1 SV=3	0.001	2.506	1	1	17	1	1441	156.7	6.2	0	1	0	35.8	30.6	37.4	34.2	28.4	31.5	30.5	38.4	32.6	40.6	26.2	29.3	High	High	High	High	High	High	High	High	High	High	High	High	1
FALSE	High	IsMasterProtein	Q9Y5Q9	General transcription factor 3C polypeptide 3 OS=Homo sapiens OX=9606 GN=GTF3C3 PE=1 SV=1	0.001	2.492	1	1	1	1	886	101.2	5.07	2.88	1	0	51.6	59.1	79.1	46.9	55	67	67.4	101.3	116.8	8.7	7.2	5.7	High	High	High	High	High	High	High	High	High	High	High	High	1
FALSE	High	IsMasterProtein	P05387	60S acidic ribosomal protein P2 OS=Homo sapiens OX=9606 GN=RPLP2 PE=1 SV=1	0.001	2.491	7	1	1	1	115	11.7	4.54	2.96	1	0	109	182.9	148.9	154.8	116.3	368.5	97.1	180.5	161.1	26.5	25.9	21.5	High	High	High	High	High	High	High	High	High	High	High	High	1
FALSE	High	IsMasterProtein	Q8IXI1	Mitochondrial Rho GTPase 2 OS=Homo sapiens OX=9606 GN=RHOT2 PE=1 SV=2	0.001	2.487	1	1	1	1	618	68.1	5.86	3.09	1	0	129.9	147.7	197.2	104.9	148.2	206.7	113.8	184.4	203.9	46.8	34.2	30	High	High	High	High	High	High	High	High	High	High	High	High	1
FALSE	High	IsMasterProtein	Q8N4H5	Mitochondrial import receptor subunit TOM5 homolog OS=Homo sapiens OX=9606 GN=TOMM5 PE=1 SV=1	0.001	2.487	27	2	4	2	51	6	9.7	10.06	2	0	383.4	434.8	805.3	537.5	681.2	1026.7	420.5	769.2	1005.7	134	115.9	108.6	High	High	High	High	High	High	High	High	High	High	High	High	1
FALSE	High	IsMasterProtein	Q9BYT8	Neurolysin, mitochondrial OS=Homo sapiens OX=9606 GN=NLN PE=1 SV=1	0.001	2.486	1	1	1	1	704	80.6	6.64	2.45	1	0	64.5	75.5	105.9	70.5	86.8	104.5	79.5	96.7	117.3	31.5	27.3	24.6	High	High	High	High	High	High	High	High	High	High	High	High	1
FALSE	High	IsMasterProtein	Q9Y388	RNA-binding motif protein, X-linked 2 OS=Homo sapiens OX=9606 GN=RBMX2 PE=1 SV=2	0.001	2.483	3	1	1	1	322	37.3	9.83	2.96	1	0	69.9	70.9	99.9	72.5	64	70	75.4	95.4	111.5	16.7	19.4	10.8	High	High	High	High	High	High	High	High	High	High	High	High	1
FALSE	High	IsMasterProtein	Q09666	Neuroblast differentiation-associated protein AHNAK OS=Homo sapiens OX=9606 GN=AHNAK PE=1 SV=2	0.001	2.481	2	1	4	1	5890	628.7	6.15	4.73	1	0	194.2	192.9	254.5	200.1	180.5	198.8	221	188.1	223.6	112.1	108.5	94.7	High	High	High	High	High	High	High	High	High	High	High	High	1
FALSE	High	IsMasterProtein	P09960	Leukotriene A-4 hydrolase OS=Homo sapiens OX=9606 GN=LTA4H PE=1 SV=2	0.001	2.48	2	1	1	1	611	69.2	6.18	3.79	1	0	53	62.4	77	62.5	63.2	69.2	64.8	73	78.3	34.9	38.2	41	High	High	High	High	High	High	High	High	High	High	High	High	1
FALSE	High	IsMasterProtein	P09661	U2 small nuclear ribonucleoprotein A' OS=Homo sapiens OX=9606 GN=SNRPA1 PE=1 SV=2	0.001	2.469	4	1	1	1	255	28.4	8.62	2.31	1	0	131.4	161.2	224.5	129.9	148.8	189.7	153	192.9	209.8	82.5	79.2	76.2	High	High	High	High	High	High	High	High	High	High	High	High	1
FALSE	High	IsMasterProtein	Q96SY0	Integrator complex subunit 14 OS=Homo sapiens OX=9606 GN=INTS14 PE=1 SV=2	0.001	2.451	2	1	1	1	518	57.4	5.12	3.25	1	0	84.9	108.7	135.3	92.1	120.7	128	127.9	139.4	168.7	50.8	47.3	43.9	High	High	High	High	High	High	High	High	High	High	High	High	1
FALSE	High	IsMasterProtein	Q9UHQ9	NADH-cytochrome b5 reductase 1 OS=Homo sapiens OX=9606 GN=CYB5R1 PE=1 SV=1	0.001	2.445	3	1	1	1	305	34.1	9.38	2.51	1	0	40.2	46.7	64.3	42	48.9	63.2	50.3	65.6	73.9	18.1	15.3	15	High	High	High	High	High	High	High	High	High	High	High	High	1
FALSE	High	IsMasterProtein	P47895	Aldehyde dehydrogenase family 1 member A3 OS=Homo sapiens OX=9606 GN=ALDH1A3 PE=1 SV=2	0.001	2.443	4	2	2	2	512	56.1	7.25	4.35	2	0	91	77.3	130.5	91.3	89.4	108.6	65.7	115.1	126.9	31.3	46.9	35.2	High	High	High	High	High	High	High	High	High	High	High	High	1
FALSE	High	IsMasterProtein	P54727	UV excision repair protein RAD23 homolog B OS=Homo sapiens OX=9606 GN=RAD23B PE=1 SV=1	0.001	2.442	2	1	1	1	409	43.1	4.84	2.81	1	0	79.1	102.2	156.2	91	117.3	130.5	92.3	137.8	144.8	21.6	25.8	15.4	High	High	High	High	High	High	High	High	High	High	High	High	1
FALSE	High	IsMasterProtein	Q15382	GTP-binding protein Rheb OS=Homo sapiens OX=9606 GN=RHEB PE=1 SV=1	0.001	2.438	6	1	1	1	184	20.5	5.92	2.96	1	0	37.3	49	54.7	39.5	46.1	48.3	38.5	45.7	64.1	19	16.5	20	High	High	High	High	High	High	High	High	High	High	High	High	1
FALSE	High	IsMasterProtein	Q14781	Chromobox protein homolog 2 OS=Homo sapiens OX=9606 GN=CBX2 PE=1 SV=2	0.001	2.436	2	1	1	1	532	56	10.01	3.25	1	0	119.9	129.9	158.4	125	103.4	115.8	122.3	149.3	179.9	27.7	19.1	19.4	High	High	High	High	High	High	High	High	High	High	High	High	1
FALSE	High	IsMasterProtein	P40938	Replication factor C subunit 3 OS=Homo sapiens OX=9606 GN=RFC3 PE=1 SV=2	0.001	2.434	4	2	5	2	356	40.5	8.34	10	2	0	419	503.3	667.3	394.8	472.4	613.3	508.4	817.2	798.5	156.6	148	103	High	High	High	High	High	High	High	High	High	High	High	High	1
FALSE	High	IsMasterProtein	O00762	Ubiquitin-conjugating enzyme E2 C OS=Homo sapiens OX=9606 GN=UBE2C PE=1 SV=1	0.001	2.432	6	1	1	1	179	19.6	7.37	2.68	1	0													High	High	High	High	High	High	High	High	High	High	High	High	1
FALSE	High	IsMasterProtein	Q14008	Cytoskeleton-associated protein 5 OS=Homo sapiens OX=9606 GN=CKAP5 PE=1 SV=3	0.001	2.427	1	1	1	1	2032	225.4	7.8	2.58	1	0	61	51.3	71.7	57.7	64	63.3	60.1	76	86.7	50.2	48.5	49.8	High	High	High	High	High	High	High	High	High	High	High	High	1
FALSE	High	IsMasterProtein	P47755	F-actin-capping protein subunit alpha-2 OS=Homo sapiens OX=9606 GN=CAPZA2 PE=1 SV=3	0.001	2.422	5	1	1	1	286	32.9	5.85	4.05	1	0	70.2	86.9	119.7	70.9	96.1	106.6	89.6	132.1	147	31.9	25.2	18.7	High	High	High	High	High	High	High	High	High	High	High	High	1
FALSE	High	IsMasterProtein	Q99426	Tubulin-folding cofactor B OS=Homo sapiens OX=9606 GN=TBCB PE=1 SV=2	0.001	2.421	4	1	1	1	244	27.3	5.15	2.06	1	0	61	72.6	102.6	56.7	78.8	91.1	64.2	109.3	100.6	13.5	11.6	13.8	High	High	High	High	High	High	High	High	High	High	High	High	1
FALSE	High	IsMasterProtein	P30041	Peroxiredoxin-6 OS=Homo sapiens OX=9606 GN=PRDX6 PE=1 SV=3	0.001	2.42	7	2	5	2	224	25	6.38	7.19	2	0	412.6	484.7	640.1	408.2	569.2	635.3	471	680.3	699.6	94.5	107.5	66	High	High	High	High	High	High	High	High	High	High	High	High	1
FALSE	High	IsMasterProtein	Q9BTU6	Phosphatidylinositol 4-kinase type 2-alpha OS=Homo sapiens OX=9606 GN=PI4K2A PE=1 SV=1	0.001	2.42	4	2	2	2	479	54	8.29	4.55	2	0	320.3	411.5	592.6	296.9	385.8	543	344.1	507.3	611.9	68.9	58.7	63.7	High	High	High	High	High	High	High	High	High	High	High	High	1
FALSE	High	IsMasterProtein	Q15024	Exosome complex component RRP42 OS=Homo sapiens OX=9606 GN=EXOSC7 PE=1 SV=3	0.001	2.419	5	1	1	1	291	31.8	5.19	2.43	1	0													High	High	High	High	High	High	High	High	High	High	High	High	1
FALSE	High	IsMasterProtein	Q96N66	Lysophospholipid acyltransferase 7 OS=Homo sapiens OX=9606 GN=MBOAT7 PE=1 SV=2	0.001	2.416	3	2	4	2	472	52.7	8.97	7.25	2	0	312.8	435.5	493.8	337.9	378.8	531.9	436.3	527.9	545.5	150.7	116.4	96.9	High	High	High	High	High	High	High	High	High	High	High	High	1
FALSE	High	IsMasterProtein	P52815	39S ribosomal protein L12, mitochondrial OS=Homo sapiens OX=9606 GN=MRPL12 PE=1 SV=2	0.001	2.406	17	1	2	1	198	21.3	8.87	5.68	1	0													High	High	High	High	High	High	High	High	High	High	High	High	1
FALSE	High	IsMasterProtein	P38919	Eukaryotic initiation factor 4A-III OS=Homo sapiens OX=9606 GN=EIF4A3 PE=1 SV=4	0.001	2.405	6	3	3	2	411	46.8	6.73	3.82	3	0	107.5	111.5	142.9	103.9	112	128.3	112.4	131.5	157.7	64.3	55.3	52.7	Medium	Medium	Medium	Medium	Medium	Medium	Medium	Medium	Medium	Medium	Medium	Medium	1
FALSE	High	IsMasterProtein	Q8IXI2	Mitochondrial Rho GTPase 1 OS=Homo sapiens OX=9606 GN=RHOT1 PE=1 SV=2	0.001	2.401	1	1	1	1	618	70.7	6.27	2.7	1	0													High	High	High	High	High	High	High	High	High	High	High	High	1
FALSE	High	IsMasterProtein	O43747	AP-1 complex subunit gamma-1 OS=Homo sapiens OX=9606 GN=AP1G1 PE=1 SV=5	0.001	2.394	1	1	1	1	822	91.3	6.8	1.95	1	0	64.9	73.4	86.2	69.7	67.7	72.5	80.5	86.7	109.6	30.4	31.1	37.2	High	High	High	High	High	High	High	High	High	High	High	High	1
FALSE	High	IsMasterProtein	P12081	Histidine--tRNA ligase, cytoplasmic OS=Homo sapiens OX=9606 GN=HARS1 PE=1 SV=2	0.001	2.389	3	2	2	2	509	57.4	5.88	2.63	2	0	128.7	136.3	196.3	142.3	166.5	200.4	162.9	220.2	243.1	70.7	77.7	61.3	High	High	High	High	High	High	High	High	High	High	High	High	1
FALSE	High	IsMasterProtein	O95292	Vesicle-associated membrane protein-associated protein B/C OS=Homo sapiens OX=9606 GN=VAPB PE=1 SV=3	0.001	2.383	8	2	2	1	243	27.2	7.3	4.77	2	0	61.1	71.9	96.7	69.7	80.3	102	75	96.9	110.4	24.2	19.2	14.9	Medium	Medium	Medium	Medium	Medium	Medium	Medium	Medium	Medium	Medium	Medium	Medium	1
FALSE	High	IsMasterProtein	Q9NUL7	Probable ATP-dependent RNA helicase DDX28 OS=Homo sapiens OX=9606 GN=DDX28 PE=1 SV=2	0.001	2.382	2	1	1	1	540	59.5	10.42	2.82	1	0	119.8	126.5	173.8	105.2	146	198.1	131.3	176.5	208.5	34.5	36	19.4	High	High	High	High	High	High	High	High	High	High	High	High	1
FALSE	High	IsMasterProtein	Q2TAY7	WD40 repeat-containing protein SMU1 OS=Homo sapiens OX=9606 GN=SMU1 PE=1 SV=2	0.001	2.377	4	3	4	3	513	57.5	7.18	6.42	3	0	280.9	298.3	422.4	217.4	289.4	363.6	307	416	456.4	101.2	98.1	90.1	High	High	High	High	High	High	High	High	High	High	High	High	1
FALSE	High	IsMasterProtein	Q8WTV0	Scavenger receptor class B member 1 OS=Homo sapiens OX=9606 GN=SCARB1 PE=1 SV=1	0.001	2.374	2	1	1	1	552	60.8	8.24	2.55	1	0	97.4	112.5	178.6	91	135	146.6	108.8	160.9	181	23.2	26.1	28.7	High	High	High	High	High	High	High	High	High	High	High	High	1
FALSE	High	IsMasterProtein	O43837	Isocitrate dehydrogenase [NAD] subunit beta, mitochondrial OS=Homo sapiens OX=9606 GN=IDH3B PE=1 SV=2	0.001	2.373	4	2	2	2	385	42.2	8.46	4.53	2	0	274	314.6	409.4	248.6	345.4	442	251.7	413.2	451.6	54.4	70.9	42.1	High	High	High	High	High	High	High	High	High	High	High	High	1
FALSE	High	IsMasterProtein	Q9UL46	Proteasome activator complex subunit 2 OS=Homo sapiens OX=9606 GN=PSME2 PE=1 SV=4	0.001	2.367	4	1	1	1	239	27.4	5.73	2.56	1	0	77.1	91.5	114.6	73.4	97.8	117.6	104.3	131.2	143.4	28.5	26.6	21.5	High	High	High	High	High	High	High	High	High	High	High	High	1
FALSE	High	IsMasterProtein	Q96JJ7	Protein disulfide-isomerase TMX3 OS=Homo sapiens OX=9606 GN=TMX3 PE=1 SV=2	0.001	2.353	3	2	2	1	454	51.8	4.91	5.85	2	0	151.4	188.4	269.2	168.4	200.9	258.4	172.6	263.5	288.3	45.8	42.9	35.5	High	High	High	High	High	High	High	High	High	High	High	High	1
FALSE	High	IsMasterProtein	Q9BVC6	Transmembrane protein 109 OS=Homo sapiens OX=9606 GN=TMEM109 PE=1 SV=1	0.001	2.35	4	1	3	1	243	26.2	10.48	6.86	1	0	234.8	299.7	406.8	241.2	287.5	398.6	263.8	443.6	480.7	72.5	60.1	53.1	High	High	High	High	High	High	High	High	High	High	High	High	1
FALSE	High	IsMasterProtein	P38117	Electron transfer flavoprotein subunit beta OS=Homo sapiens OX=9606 GN=ETFB PE=1 SV=3	0.001	2.34	7	2	3	2	255	27.8	8.1	2.13	2	0	108.2	145.4	172	108.9	163.8	193.6	159.5	215.8	280.8	88.6	56.6	49.8	High	High	High	High	High	High	High	High	High	High	High	High	1
FALSE	High	IsMasterProtein	P61009	Signal peptidase complex subunit 3 OS=Homo sapiens OX=9606 GN=SPCS3 PE=1 SV=1	0.001	2.339	5	1	2	1	180	20.3	8.62	2.75	1	0	57.7	68.7	118.8	51.5	68.1	86.4	60.1	100.8	126.7	15.5	15.6	17	High	High	High	High	High	High	High	High	High	High	High	High	1
FALSE	High	IsMasterProtein	Q13617	Cullin-2 OS=Homo sapiens OX=9606 GN=CUL2 PE=1 SV=2	0.001	2.327	3	2	2	2	745	86.9	6.92	3.99	2	0	134.2	143.6	240.3	140.8	157.5	189.9	164.2	215.4	242.7	62.4	52.3	50	High	High	High	High	High	High	High	High	High	High	High	High	1
FALSE	High	IsMasterProtein	Q9H501	ESF1 homolog OS=Homo sapiens OX=9606 GN=ESF1 PE=1 SV=1	0.001	2.319	2	1	1	1	851	98.7	5.11	3.39	1	0	19.8	27.4	37.9	28.7	23.8	26.4	28.1	40.4	31	14.4	12	12.1	High	High	High	High	High	High	High	High	High	High	High	High	1
FALSE	High	IsMasterProtein	Q9NZM1	Myoferlin OS=Homo sapiens OX=9606 GN=MYOF PE=1 SV=1	0.001	2.317	1	2	3	2	2061	234.6	6.18	4.57	2	0	226.2	233.2	276.6	222.2	229.5	248.5	271.5	277.6	285.5	95.5	90	77.6	High	High	High	High	High	High	High	High	High	High	High	High	1
FALSE	High	IsMasterProtein	Q9H299	SH3 domain-binding glutamic acid-rich-like protein 3 OS=Homo sapiens OX=9606 GN=SH3BGRL3 PE=1 SV=1	0.001	2.314	9	1	1	1	93	10.4	4.93	2.96	1	0	127.1	223	236.2	167.5	209	246.1	201.6	321.1	304.6	36.3	37.7	21.3	High	High	High	High	High	High	High	High	High	High	High	High	1
FALSE	High	IsMasterProtein	P14174	Macrophage migration inhibitory factor OS=Homo sapiens OX=9606 GN=MIF PE=1 SV=4	0.001	2.303	14	2	3	2	115	12.5	7.88	7.11	2	0	714.8	791.6	968.4	675.2	813.3	933.8	743.1	1169.3	1087.5	422	281.5	288	High	High	High	High	High	High	High	High	High	High	High	High	1
FALSE	High	IsMasterProtein	Q9Y6V7	Probable ATP-dependent RNA helicase DDX49 OS=Homo sapiens OX=9606 GN=DDX49 PE=1 SV=1	0.001	2.303	2	1	1	1	483	54.2	9.06	2.18	1	0	49.4	75	98.3	53.3	71.1	84.3	66	109	117.2	12.9	10.7	9.5	High	High	High	High	High	High	High	High	High	High	High	High	1
FALSE	High	IsMasterProtein	Q16630	Cleavage and polyadenylation specificity factor subunit 6 OS=Homo sapiens OX=9606 GN=CPSF6 PE=1 SV=2	0.001	2.303	2	1	3	1	551	59.2	7.15	7.04	1	0	629.8	667.3	966.2	537.6	511	548.7	690.4	1048.2	1183.2	78.3	75.8	51.9	High	High	High	High	High	High	High	High	High	High	High	High	1
FALSE	High	IsMasterProtein	P56381	ATP synthase subunit epsilon, mitochondrial OS=Homo sapiens OX=9606 GN=ATP5F1E PE=1 SV=2	0.001	2.297	16	1	1	1	51	5.8	9.92	3.35	1	0	155.8	193.1	283.1	151.2	223.4	265.5	196.3	287.8	310.7	40.7	57.7	38.7	High	High	High	High	High	High	High	High	High	High	High	High	1
FALSE	High	IsMasterProtein	P08559	Pyruvate dehydrogenase E1 component subunit alpha, somatic form, mitochondrial OS=Homo sapiens OX=9606 GN=PDHA1 PE=1 SV=3	0.001	2.294	5	2	3	2	390	43.3	8.06	3.18	2	0	338.7	345.2	487.3	319.7	480.9	546.9	380.8	554.8	614.1	89.9	82.1	54.8	High	High	High	High	High	High	High	High	High	High	High	High	1
FALSE	High	IsMasterProtein	Q9HCE1	Helicase MOV-10 OS=Homo sapiens OX=9606 GN=MOV10 PE=1 SV=2	0.001	2.284	1	1	1	1	1003	113.6	8.82	0	1	0	27	33.3	35.5	33.6	30.6	31.6	36.4	27.6	46.6	20.9	17.5	18.5	High	High	High	High	High	High	High	High	High	High	High	High	1
FALSE	High	IsMasterProtein	P82933	28S ribosomal protein S9, mitochondrial OS=Homo sapiens OX=9606 GN=MRPS9 PE=1 SV=2	0.001	2.269	2	1	2	1	396	45.8	9.51	4.2	1	0	209.9	222.4	279	175.3	245	309.6	247.8	314.3	356.9	41	47.8	33.4	High	High	High	High	High	High	High	High	High	High	High	High	1
FALSE	High	IsMasterProtein	Q9NSD9	Phenylalanine--tRNA ligase beta subunit OS=Homo sapiens OX=9606 GN=FARSB PE=1 SV=3	0.001	2.253	2	1	1	1	589	66.1	6.84	2.75	1	0	110.6	123.2	186	108.4	120.6	158.3	113.4	166.7	203.7	21.1	22.5	18.9	High	High	High	High	High	High	High	High	High	High	High	High	1
FALSE	High	IsMasterProtein	Q9BQE4	Selenoprotein S OS=Homo sapiens OX=9606 GN=SELENOS PE=1 SV=3	0.001	2.247	4	1	1	1	189	21.2	9.7	2.72	1	0	53.6	62.1	76.3	53.2	63.2	79.4	63.7	78.5	80.8	22.6	29.2	22.2	High	High	High	High	High	High	High	High	High	High	High	High	1
FALSE	High	IsMasterProtein	Q8NEY8	Periphilin-1 OS=Homo sapiens OX=9606 GN=PPHLN1 PE=1 SV=2	0.001	2.233	5	3	3	3	458	52.7	9.11	4.23	3	0	138	122.7	207.3	140.8	144	160.2	150.7	211.1	219.8	216.4	136.1	77.3	High	High	High	High	High	High	High	High	High	High	High	High	1
FALSE	High	IsMasterProtein	Q96ET8	Golgi apparatus membrane protein TVP23 homolog C OS=Homo sapiens OX=9606 GN=TVP23C PE=1 SV=3	0.001	2.232	3	1	2	1	276	31.1	9.29	4.8	1	0	133.5	180.9	270.9	138.6	184.4	245.3	173.5	256.6	303.6	45.1	39.7	28.6	High	High	High	High	High	High	High	High	High	High	High	High	1
FALSE	High	IsMasterProtein	Q96E52	Metalloendopeptidase OMA1, mitochondrial OS=Homo sapiens OX=9606 GN=OMA1 PE=1 SV=1	0.001	2.231	2	1	1	1	524	60.1	9.25	3.15	1	0	98.2	95	165.6	99.5	123.8	157.3	106.8	155	241.7	34.4	32.2	35.8	High	High	High	High	High	High	High	High	High	High	High	High	1
FALSE	High	IsMasterProtein	P46459	Vesicle-fusing ATPase OS=Homo sapiens OX=9606 GN=NSF PE=1 SV=3	0.001	2.23	3	2	3	2	744	82.5	6.95	1.92	2	0	163.1	159.2	204.6	152.4	156.7	209.8	183.7	227.7	214.8	83.8	85	78.7	High	High	High	High	High	High	High	High	High	High	High	High	1
FALSE	High	IsMasterProtein	P26006	Integrin alpha-3 OS=Homo sapiens OX=9606 GN=ITGA3 PE=1 SV=5	0.001	2.23	1	2	3	2	1051	116.5	6.77	2.89	2	0	231.4	283.2	430.8	233.5	295.7	374.2	276.6	411.1	397.3	16	13.1	6.9	High	High	High	High	High	High	High	High	High	High	High	High	1
FALSE	High	IsMasterProtein	Q01469	Fatty acid-binding protein 5 OS=Homo sapiens OX=9606 GN=FABP5 PE=1 SV=3	0.001	2.23	8	1	1	1	135	15.2	7.01	2.44	1	0	61.6	83.4	121	65	89.3	114.4	74.8	113.6	123.9	19	16.4	14.9	High	High	High	High	High	High	High	High	High	High	High	High	1
FALSE	High	IsMasterProtein	Q70HW3	S-adenosylmethionine mitochondrial carrier protein OS=Homo sapiens OX=9606 GN=SLC25A26 PE=1 SV=2	0.001	2.22	3	1	2	1	274	29.3	9.35	4.03	1	0	74.1	87.6	131.7	78.8	106.4	130.4	92.2	132.1	135.4	36.3	36.3	36	High	High	High	High	High	High	High	High	High	High	High	High	1
FALSE	High	IsMasterProtein	Q6P1M0	Long-chain fatty acid transport protein 4 OS=Homo sapiens OX=9606 GN=SLC27A4 PE=1 SV=1	0.001	2.216	1	1	1	1	643	72	8.47	2.16	1	0	79.1	102.5	132.8	72.1	99.8	99.6	98.3	126.6	156	40.5	29.7	31.7	High	High	High	High	High	High	High	High	High	High	High	High	1
FALSE	High	IsMasterProtein	Q96DB5	Regulator of microtubule dynamics protein 1 OS=Homo sapiens OX=9606 GN=RMDN1 PE=1 SV=1	0.001	2.208	4	2	2	2	314	35.8	8.5	4.47	2	0	86	120.7	174.2	79.3	106.7	157.7	94.1	142.2	178.7	24.8	24.2	13.8	High	High	High	High	High	High	High	High	High	High	High	High	1
FALSE	High	IsMasterProtein	P78345	Ribonuclease P protein subunit p38 OS=Homo sapiens OX=9606 GN=RPP38 PE=1 SV=2	0.001	2.202	3	1	1	1	283	31.8	9.92	2.7	1	0	67.1	83.1	156.6	66.3	92	126.7	76.5	139.7	156.2	21.4	19.6	15	High	High	High	High	High	High	High	High	High	High	High	High	1
FALSE	High	IsMasterProtein	O60216	Double-strand-break repair protein rad21 homolog OS=Homo sapiens OX=9606 GN=RAD21 PE=1 SV=2	0.001	2.197	2	1	1	1	631	71.6	4.65	2.98	1	0	31.5	40.6	50.8	34.9	45	40.5	42.9	53.2	68.1	21.7	20.5	17.5	High	High	High	High	High	High	High	High	High	High	High	High	1
FALSE	High	IsMasterProtein	P26639	Threonine--tRNA ligase 1, cytoplasmic OS=Homo sapiens OX=9606 GN=TARS1 PE=1 SV=3	0.001	2.194	3	3	3	3	723	83.4	6.67	3.99	3	0	124.4	145.8	188.5	126.6	150.9	187.6	156	214.7	230.5	45.5	41.1	36.1	High	High	High	High	High	High	High	High	High	High	High	High	1
FALSE	High	IsMasterProtein	P14735	Insulin-degrading enzyme OS=Homo sapiens OX=9606 GN=IDE PE=1 SV=4	0.001	2.192	1	1	1	1	1019	117.9	6.61	2.48	1	0													High	High	High	High	High	High	High	High	High	High	High	High	1
FALSE	High	IsMasterProtein	Q8NE86	Calcium uniporter protein, mitochondrial OS=Homo sapiens OX=9606 GN=MCU PE=1 SV=1	0.001	2.189	3	1	2	1	351	39.8	8.65	4.67	1	0	230.5	241.6	321.5	223.3	252.5	299.5	215.7	297.3	324.7	164.1	142.1	134.2	High	High	High	High	High	High	High	High	High	High	High	High	1
FALSE	High	IsMasterProtein	Q8N3Z6	Zinc finger CCHC domain-containing protein 7 OS=Homo sapiens OX=9606 GN=ZCCHC7 PE=1 SV=2	0.001	2.189	4	2	2	2	543	63	7.33	0	2	0	217.4	233.7	268.7	287.4	243.8	316.4	247.8	283	277	236.5	251.5	198.1	High	High	High	High	High	High	High	High	High	High	High	High	1
FALSE	High	IsMasterProtein	P80303	Nucleobindin-2 OS=Homo sapiens OX=9606 GN=NUCB2 PE=1 SV=3	0.001	2.188	2	1	1	1	420	50.2	5.12	2.79	1	0	39.2	38.8	69	63.4	92.8	130	50.4	68	61.5	16.4	16.5	13.7	High	High	High	High	High	High	High	High	High	High	High	High	1
FALSE	High	IsMasterProtein	Q8TCJ2	Dolichyl-diphosphooligosaccharide--protein glycosyltransferase subunit STT3B OS=Homo sapiens OX=9606 GN=STT3B PE=1 SV=1	0.001	2.184	2	2	3	2	826	93.6	8.91	2.28	2	0	330.8	412.5	471.4	344.3	398.8	506.1	401.5	487	591.5	121.2	107.1	85.2	High	High	High	High	High	High	High	High	High	High	High	High	1
FALSE	High	IsMasterProtein	Q7L5Y9	E3 ubiquitin-protein transferase MAEA OS=Homo sapiens OX=9606 GN=MAEA PE=1 SV=1	0.001	2.183	2	1	1	1	396	45.3	8.69	2.7	1	0	64.2	75.8	99.7	62	76.4	101.8	73.4	100.9	119.4	20.6	25.6	19.5	High	High	High	High	High	High	High	High	High	High	High	High	1
FALSE	High	IsMasterProtein	O75607	Nucleoplasmin-3 OS=Homo sapiens OX=9606 GN=NPM3 PE=1 SV=3	0.001	2.177	8	2	2	2	178	19.3	4.63	4.32	2	0	351.8	381.7	518.9	309.4	350.8	451	348.4	511.3	539.3	154.4	143.1	131.2	High	High	High	High	High	High	High	High	High	High	High	High	1
FALSE	High	IsMasterProtein	O00566	U3 small nucleolar ribonucleoprotein protein MPP10 OS=Homo sapiens OX=9606 GN=MPHOSPH10 PE=1 SV=2	0.001	2.169	2	1	2	1	681	78.8	4.86	2.13	1	0	118.2	131.7	164	124.5	101.4	126	130.1	154.8	156	55.1	57.9	52.6	High	High	High	High	High	High	High	High	High	High	High	High	1
FALSE	High	IsMasterProtein	Q9BU61	NADH dehydrogenase [ubiquinone] 1 alpha subcomplex assembly factor 3 OS=Homo sapiens OX=9606 GN=NDUFAF3 PE=1 SV=1	0.001	2.155	13	1	1	1	184	20.3	8.22	2.77	1	0	15.2	18.2	25.5	16	16.1	16.3	21.7	20.6	25.6	13	11.5	9.4	High	High	High	High	High	High	High	High	High	High	High	High	1
FALSE	High	IsMasterProtein	P33527	Multidrug resistance-associated protein 1 OS=Homo sapiens OX=9606 GN=ABCC1 PE=1 SV=3	0.001	2.15	1	1	1	1	1531	171.5	7.11	2.5	1	0	18.2	23.6	31	19	29.1	24.8	27.8	29.1	25.2	15.6	12.8	11.2	High	High	High	High	High	High	High	High	High	High	High	High	1
FALSE	High	IsMasterProtein	Q6NT55	Ultra-long-chain fatty acid omega-hydroxylase OS=Homo sapiens OX=9606 GN=CYP4F22 PE=1 SV=1	0.001	2.135	2	1	1	1	531	61.9	8.73	2.47	1	0													High	High	High	High	High	High	High	High	High	High	High	High	1
FALSE	High	IsMasterProtein	Q9UN86	Ras GTPase-activating protein-binding protein 2 OS=Homo sapiens OX=9606 GN=G3BP2 PE=1 SV=2	0.001	2.133	4	2	2	1	482	54.1	5.55	4.33	2	0													High	High	High	High	High	High	High	High	High	High	High	High	1
FALSE	High	IsMasterProtein	P34932	Heat shock 70 kDa protein 4 OS=Homo sapiens OX=9606 GN=HSPA4 PE=1 SV=4	0.001	2.116	2	3	4	3	840	94.3	5.19	8.4	3	0	308.5	326.9	567.5	276.6	354.8	432.3	364.1	442.2	521.9	136.3	119.7	126.1	High	High	High	High	High	High	High	High	High	High	High	High	1
FALSE	High	IsMasterProtein	Q92879	CUGBP Elav-like family member 1 OS=Homo sapiens OX=9606 GN=CELF1 PE=1 SV=2	0.001	2.115	3	2	2	2	486	52	8.46	4.29	2	0	69.3	94.4	125.4	65.8	82.4	106.2	114.3	154.4	184.2	21	18.5	6.9	High	High	High	High	High	High	High	High	High	High	High	High	1
FALSE	High	IsMasterProtein	Q13618	Cullin-3 OS=Homo sapiens OX=9606 GN=CUL3 PE=1 SV=2	0.001	2.11	1	1	1	1	768	88.9	8.48	3.01	1	0	107	144	224.5	115.6	154.8	200.9	141.5	228.9	264.4	37.4	35.2	36	High	High	High	High	High	High	High	High	High	High	High	High	1
FALSE	High	IsMasterProtein	P22570	NADPH:adrenodoxin oxidoreductase, mitochondrial OS=Homo sapiens OX=9606 GN=FDXR PE=1 SV=3	0.001	2.094	2	1	1	1	491	53.8	8.44	3.16	1	0	170.9	194.5	234.9	172	209.9	248	186.8	246.9	238.1	68.3	85.2	67.1	High	High	High	High	High	High	High	High	High	High	High	High	1
FALSE	High	IsMasterProtein	Q9NX76	CKLF-like MARVEL transmembrane domain-containing protein 6 OS=Homo sapiens OX=9606 GN=CMTM6 PE=1 SV=1	0.001	2.088	9	2	3	2	183	20.4	5.29	7.19	2	0	446.8	455.6	778.9	420	547.2	628.8	497.1	755.8	819.3	248.7	221.4	210.8	High	High	High	High	High	High	High	High	High	High	High	High	1
FALSE	High	IsMasterProtein	Q93009	Ubiquitin carboxyl-terminal hydrolase 7 OS=Homo sapiens OX=9606 GN=USP7 PE=1 SV=2	0.001	2.086	1	1	1	1	1102	128.2	5.55	2.7	1	0	61.2	62	74.8	54	67	72.8	62.3	78.6	82.4	39.3	37.2	42.7	High	High	High	High	High	High	High	High	High	High	High	High	1
FALSE	High	IsMasterProtein	P04792	Heat shock protein beta-1 OS=Homo sapiens OX=9606 GN=HSPB1 PE=1 SV=2	0.001	2.085	4	1	1	1	205	22.8	6.4	2.35	1	0	61.1	68.2	93.3	56.6	77	101.1	68.9	96.7	106.2	12.5	10.6	8.6	High	High	High	High	High	High	High	High	High	High	High	High	1
FALSE	High	IsMasterProtein	P50213	Isocitrate dehydrogenase [NAD] subunit alpha, mitochondrial OS=Homo sapiens OX=9606 GN=IDH3A PE=1 SV=1	0.001	2.081	2	1	1	1	366	39.6	6.92	2.69	1	0	68.3	94.7	130.9	85.1	110.6	138.6	95.8	128	135.2	33.6	29.8	25.8	High	High	High	High	High	High	High	High	High	High	High	High	1
FALSE	High	IsMasterProtein	O14880	Microsomal glutathione S-transferase 3 OS=Homo sapiens OX=9606 GN=MGST3 PE=1 SV=1	0.001	2.078	5	1	3	1	152	16.5	9.38	8.53	1	0	409.8	537.4	699.3	366.4	544.6	701	460.7	783.8	908.9	89	87.2	66.9	High	High	High	High	High	High	High	High	High	High	High	High	1
FALSE	High	IsMasterProtein	P55769	NHP2-like protein 1 OS=Homo sapiens OX=9606 GN=SNU13 PE=1 SV=3	0.001	2.068	6	1	1	1	128	14.2	8.46	3.02	1	0	139.2	162.6	236.5	137.1	132.9	188.4	127.5	197.2	219.8	26.6	19	14.8	High	High	High	High	High	High	High	High	High	High	High	High	1
FALSE	High	IsMasterProtein	Q9P0B6	Coiled-coil domain-containing protein 167 OS=Homo sapiens OX=9606 GN=CCDC167 PE=1 SV=2	0.001	2.066	8	1	1	1	97	11.5	9.5	2.22	1	0	52	68.4	74.6	57.7	60	74.7	66.9	76.4	84.4	35.9	36.1	32.7	High	High	High	High	High	High	High	High	High	High	High	High	1
FALSE	High	IsMasterProtein	Q15070	Mitochondrial inner membrane protein OXA1L OS=Homo sapiens OX=9606 GN=OXA1L PE=1 SV=3	0.001	2.064	3	1	1	1	435	48.5	9.45	2.73	1	0	72	69.2	70.6	75.4	69.4	77.7	90.4	96.9	102.7	56.3	56.7	62.7	High	High	High	High	High	High	High	High	High	High	High	High	1
FALSE	High	IsMasterProtein	O15198	Mothers against decapentaplegic homolog 9 OS=Homo sapiens OX=9606 GN=SMAD9 PE=1 SV=1	0.001	2.06	2	1	1	1	467	52.5	7.77	2.03	1	0	103.9	103.8	140.6	105.5	103.6	121.3	110.2	126.3	135.5	43.2	45.3	36.7	High	High	High	High	High	High	High	High	High	High	High	High	1
FALSE	High	IsMasterProtein	P63208	S-phase kinase-associated protein 1 OS=Homo sapiens OX=9606 GN=SKP1 PE=1 SV=2	0.001	2.059	7	1	1	1	163	18.6	4.54	3.45	1	0	68.2	97	132.9	82.9	102.4	108.6	102.1	132.7	124	20.8	25.8	17.3	High	High	High	High	High	High	High	High	High	High	High	High	1
FALSE	High	IsMasterProtein	Q8IXT5	RNA-binding protein 12B OS=Homo sapiens OX=9606 GN=RBM12B PE=1 SV=2	0.001	2.057	7	2	2	2	1001	118	6.81	2.17	2	0	171.4	174.3	213.3	166	143.9	159.3	272.8	297.1	306.1	76.9	73.9	67	High	High	High	High	High	High	High	High	High	High	High	High	1
FALSE	High	IsMasterProtein	Q8N567	Zinc finger CCHC domain-containing protein 9 OS=Homo sapiens OX=9606 GN=ZCCHC9 PE=1 SV=2	0.001	2.053	4	1	1	1	271	30.5	9.17	3.25	1	0	197.6	261.2	393.9	206.3	218.7	308.6	196.7	332.3	382.1	20.2	12.9	8.3	High	High	High	High	High	High	High	High	High	High	High	High	1
FALSE	High	IsMasterProtein	Q9NP72	Ras-related protein Rab-18 OS=Homo sapiens OX=9606 GN=RAB18 PE=1 SV=1	0.001	2.052	8	2	2	2	206	23	5.24	5.46	2	0	251.7	313.7	458.2	261.4	318.5	439	250.2	382.9	449.4	71.5	64.2	59.2	High	High	High	High	High	High	High	High	High	High	High	High	1
FALSE	High	IsMasterProtein	Q16822	Phosphoenolpyruvate carboxykinase [GTP], mitochondrial OS=Homo sapiens OX=9606 GN=PCK2 PE=1 SV=4	0.001	2.05	4	3	4	3	640	70.7	7.62	4.3	3	0	150.8	167.4	204.1	149.5	185.6	210.7	154.6	212.3	227.7	76.7	82.3	54.8	High	High	High	High	High	High	High	High	High	High	High	High	1
FALSE	High	IsMasterProtein	O43823	A-kinase anchor protein 8 OS=Homo sapiens OX=9606 GN=AKAP8 PE=1 SV=1	0.001	2.049	2	1	1	1	692	76.1	5.15	1.72	1	0													High	High	High	High	High	High	High	High	High	High	High	High	1
FALSE	High	IsMasterProtein	Q01813	ATP-dependent 6-phosphofructokinase, platelet type OS=Homo sapiens OX=9606 GN=PFKP PE=1 SV=2	0.001	2.047	2	2	3	2	784	85.5	7.55	6.96	2	0	164.6	175.7	240.9	162.3	196.8	219.2	205	255.5	257.6	90.5	85.3	80.2	High	High	High	High	High	High	High	High	High	High	High	High	1
FALSE	High	IsMasterProtein	Q8IWV7	E3 ubiquitin-protein ligase UBR1 OS=Homo sapiens OX=9606 GN=UBR1 PE=1 SV=1	0.001	2.045	1	1	1	1	1749	200.1	6.01	2.74	1	0													High	High	High	High	High	High	High	High	High	High	High	High	1
FALSE	High	IsMasterProtein	Q9UPT8	Zinc finger CCCH domain-containing protein 4 OS=Homo sapiens OX=9606 GN=ZC3H4 PE=1 SV=3	0.001	2.042	1	1	1	1	1303	140.2	6.27	1.92	1	0	121.8	121.7	142.4	111.6	112	109	123.3	136.7	145.9	54.9	48.5	41	High	High	High	High	High	High	High	High	High	High	High	High	1
FALSE	High	IsMasterProtein	Q92538	Golgi-specific brefeldin A-resistance guanine nucleotide exchange factor 1 OS=Homo sapiens OX=9606 GN=GBF1 PE=1 SV=2	0.001	2.024	1	2	2	1	1859	206.3	5.73	5.04	2	0	62.5	67.9	85	66.3	78.9	87.2	67.2	82.1	109.3	26.5	23.5	21.7	High	High	High	High	High	High	High	High	High	High	High	High	1
FALSE	High	IsMasterProtein	Q7L0Y3	tRNA methyltransferase 10 homolog C OS=Homo sapiens OX=9606 GN=TRMT10C PE=1 SV=2	0.001	2.022	2	1	1	1	403	47.3	9.36	2.32	1	0	59.2	66.4	87.2	66.2	74.9	89.7	60.3	81.5	91.3	19.4	18.7	14.7	High	High	High	High	High	High	High	High	High	High	High	High	1
FALSE	High	IsMasterProtein	Q96KQ7	Histone-lysine N-methyltransferase EHMT2 OS=Homo sapiens OX=9606 GN=EHMT2 PE=1 SV=3	0.001	2.021	1	1	1	1	1210	132.3	5.45	2.32	1	0	62.6	68.2	75.8	58.4	53	58.2	61.5	78.1	93.9	13.8	14.5	10.1	High	High	High	High	High	High	High	High	High	High	High	High	1
FALSE	High	IsMasterProtein	Q9UKD2	mRNA turnover protein 4 homolog OS=Homo sapiens OX=9606 GN=MRTO4 PE=1 SV=2	0.001	2.01	5	1	1	1	239	27.5	8.29	2.39	1	0	72.4	76.6	107.5	68.1	59.5	66.7	75	91.2	104.8	13.3	11.3	12.3	High	High	High	High	High	High	High	High	High	High	High	High	1
FALSE	High	IsMasterProtein	Q06055-3	Isoform 3 of ATP synthase F(0) complex subunit C2, mitochondrial OS=Homo sapiens OX=9606 GN=ATP5MC2	0.001	2.008	4	1	4	1	157	16.3	9.03	10.76	1	0	666.3	943.8	1238.3	460.7	732	975.4	656.9	1220.3	1137.1	90.5	71.7	45.1	High	High	High	High	High	High	High	High	High	High	High	High	1
FALSE	High	IsMasterProtein	Q9BTV4	Transmembrane protein 43 OS=Homo sapiens OX=9606 GN=TMEM43 PE=1 SV=1	0.001	2.002	3	1	1	1	400	44.8	8.13	3.8	1	0													High	High	High	High	High	High	High	High	High	High	High	High	1
FALSE	High	IsMasterProtein	P14854	Cytochrome c oxidase subunit 6B1 OS=Homo sapiens OX=9606 GN=COX6B1 PE=1 SV=2	0.001	1.993	17	2	2	2	86	10.2	7.05	4.2	2	0	148.5	196.6	266.6	146.5	215.3	258	166.3	263.5	294.7	27.6	26.5	15	High	High	High	High	High	High	High	High	High	High	High	High	1
FALSE	High	IsMasterProtein	Q9Y4B6	DDB1- and CUL4-associated factor 1 OS=Homo sapiens OX=9606 GN=DCAF1 PE=1 SV=3	0.001	1.991	2	3	6	3	1507	168.9	5.06	4.45	3	0	115.6	111.5	142.6	102.5	110.3	140.2	112.2	139.7	146.1	100	82.7	102.4	High	High	High	High	High	High	High	High	High	High	High	High	1
FALSE	High	IsMasterProtein	P49257	Protein ERGIC-53 OS=Homo sapiens OX=9606 GN=LMAN1 PE=1 SV=2	0.002	1.979	2	1	3	1	510	57.5	6.77	3.75	1	0	295.9	366.7	525.2	337.9	435.9	585.2	304.8	442.7	489.1	34.8	39.4	25.1	High	High	High	High	High	High	High	High	High	High	High	High	1
FALSE	High	IsMasterProtein	Q5TGZ0	MICOS complex subunit MIC10 OS=Homo sapiens OX=9606 GN=MICOS10 PE=1 SV=1	0.002	1.974	10	1	1	1	78	8.8	8.5	2.38	1	0	74.2	94.1	124.6	82.6	96.3	114.3	92.8	121.4	132.1	56.5	43.4	49.3	High	High	High	High	High	High	High	High	High	High	High	High	1
FALSE	High	IsMasterProtein	P11498	Pyruvate carboxylase, mitochondrial OS=Homo sapiens OX=9606 GN=PC PE=1 SV=2	0.002	1.973	1	2	2	2	1178	129.6	6.84	4.29	2	0	115.9	120.6	127.6	140	122	129.2	143.7	138.2	137.5	222.6	153	161.8	High	High	High	High	High	High	High	High	High	High	High	High	1
FALSE	High	IsMasterProtein	Q13428	Treacle protein OS=Homo sapiens OX=9606 GN=TCOF1 PE=1 SV=3	0.002	1.968	1	2	2	2	1488	152	9.04	2.38	2	0	191.1	178.7	271	181.4	163.4	179.5	175.1	198.6	241.7	67.1	49.6	45.4	High	High	High	High	High	High	High	High	High	High	High	High	1
FALSE	High	IsMasterProtein	P49247	Ribose-5-phosphate isomerase OS=Homo sapiens OX=9606 GN=RPIA PE=1 SV=3	0.002	1.967	3	1	1	1	311	33.2	8.54	2.7	1	0	75.8	77.4	100.7	69.7	72	93.5	79	105	106.2	36.4	45.7	27.8	High	High	High	High	High	High	High	High	High	High	High	High	1
FALSE	High	IsMasterProtein	Q96EY4	Translation machinery-associated protein 16 OS=Homo sapiens OX=9606 GN=TMA16 PE=1 SV=2	0.002	1.965	10	1	1	1	203	23.8	9.26	2.69	1	0	17.5	25.1	29.7	19.5	21	25.9	24.1	29.3	27.7	17.1	13.4	14.9	High	High	High	High	High	High	High	High	High	High	High	High	1
FALSE	High	IsMasterProtein	P35251	Replication factor C subunit 1 OS=Homo sapiens OX=9606 GN=RFC1 PE=1 SV=4	0.002	1.964	1	1	1	1	1148	128.2	9.36	2.65	1	0	156	312.7	130.6	95.1	77.1	93.5	101.8	107.9	132.9	22.3	38.5	29.7	High	High	High	High	High	High	High	High	High	High	High	High	1
FALSE	High	IsMasterProtein	Q8WVV9	Heterogeneous nuclear ribonucleoprotein L-like OS=Homo sapiens OX=9606 GN=HNRNPLL PE=1 SV=1	0.002	1.963	3	2	3	1	542	60	7.72	2.09	2	0	56.7	58.4	93.2	61.5	74.5	190.4	70.3	141.5	113.6	15.5	25.7	4.9	Medium	Medium	Medium	Medium	Medium	Medium	Medium	Medium	Medium	Medium	Medium	Medium	1
FALSE	High	IsMasterProtein	P55036	26S proteasome non-ATPase regulatory subunit 4 OS=Homo sapiens OX=9606 GN=PSMD4 PE=1 SV=1	0.002	1.96	4	2	2	2	377	40.7	4.79	5.04	2	0	168.1	208.5	278.7	133.7	178.8	233.9	196.6	327.4	329.4	43.8	36.6	30.5	High	High	High	High	High	High	High	High	High	High	High	High	1
FALSE	High	IsMasterProtein	Q9NXH9	tRNA (guanine(26)-N(2))-dimethyltransferase OS=Homo sapiens OX=9606 GN=TRMT1 PE=1 SV=1	0.002	1.959	3	3	3	3	659	72.2	7.64	2.17	3	0	162.3	189.9	308.9	164.7	204.4	264.2	159.4	239.9	275.6	37.2	48.1	33.3	High	High	High	High	High	High	High	High	High	High	High	High	1
FALSE	High	IsMasterProtein	O15371	Eukaryotic translation initiation factor 3 subunit D OS=Homo sapiens OX=9606 GN=EIF3D PE=1 SV=1	0.002	1.956	2	1	1	1	548	63.9	6.05	1.71	1	0	69.5	80.4	123.1	62.4	89	91.1	74.7	113.2	131.1	22.1	20.4	18.8	High	High	High	High	High	High	High	High	High	High	High	High	1
FALSE	High	IsMasterProtein	O15511	Actin-related protein 2/3 complex subunit 5 OS=Homo sapiens OX=9606 GN=ARPC5 PE=1 SV=3	0.002	1.954	8	1	1	1	151	16.3	5.67	1.84	1	0	84.9	70.7	125	75.2	91.9	91.8	80.6	104.2	114.8	52.2	43.2	47.6	High	High	High	High	High	High	High	High	High	High	High	High	1
FALSE	High	IsMasterProtein	Q96BH1	E3 ubiquitin-protein ligase RNF25 OS=Homo sapiens OX=9606 GN=RNF25 PE=1 SV=1	0.002	1.951	2	1	1	1	459	51.2	6.54	2.35	1	0	45.6	56.1	91.7	60.3	60.2	77.4	67.5	72.8	99.9	10.3	8.7	6.3	High	High	High	High	High	High	High	High	High	High	High	High	1
FALSE	High	IsMasterProtein	P18615	Negative elongation factor E OS=Homo sapiens OX=9606 GN=NELFE PE=1 SV=3	0.002	1.943	3	1	1	1	380	43.2	9.33	2.14	1	0	42.1	51.1	65.9	34.1	43.9	53.8	46.5	64.5	77.8	14.2	16.8	19.1	High	High	High	High	High	High	High	High	High	High	High	High	1
FALSE	High	IsMasterProtein	O75911	Short-chain dehydrogenase/reductase 3 OS=Homo sapiens OX=9606 GN=DHRS3 PE=1 SV=2	0.002	1.939	2	1	1	1	302	33.5	8.84	2.93	1	0	75.1	104.3	136.9	73.8	100.8	140.2	88.6	130.1	155.8	10.3	11.3	6.9	High	High	High	High	High	High	High	High	High	High	High	High	1
FALSE	High	IsMasterProtein	Q7Z3B3	KAT8 regulatory NSL complex subunit 1 OS=Homo sapiens OX=9606 GN=KANSL1 PE=1 SV=2	0.002	1.932	1	1	12	1	1105	121	8.81	0	1	0	352.7	402.4	390.3	354.3	361.9	399.4	406.7	397.7	388.8	355.8	363.8	308.5	Medium	Medium	Medium	Medium	Medium	Medium	Medium	Medium	Medium	Medium	Medium	Medium	1
FALSE	High	IsMasterProtein	P24390	ER lumen protein-retaining receptor 1 OS=Homo sapiens OX=9606 GN=KDELR1 PE=1 SV=1	0.002	1.929	4	1	3	1	212	24.5	8.62	7.93	1	0	424.4	555.7	704.6	724.4	918.5	1150.7	638.1	1000.3	1124.7	100.9	85.7	42.6	High	High	High	High	High	High	High	High	High	High	High	High	1
FALSE	High	IsMasterProtein	O75608	Acyl-protein thioesterase 1 OS=Homo sapiens OX=9606 GN=LYPLA1 PE=1 SV=1	0.002	1.925	6	1	1	1	230	24.7	6.77	2.09	1	0	74	79.4	105.5	69.8	83.3	97.7	74.4	91.3	107.7	34	30.2	27.4	High	High	High	High	High	High	High	High	High	High	High	High	1
FALSE	High	IsMasterProtein	P48556	26S proteasome non-ATPase regulatory subunit 8 OS=Homo sapiens OX=9606 GN=PSMD8 PE=1 SV=2	0.002	1.923	2	1	1	1	350	39.6	9.7	3.05	1	0	145	170	285.1	120.6	185.1	248.6	173.3	298.2	377	31.7	25.6	23.6	High	High	High	High	High	High	High	High	High	High	High	High	1
FALSE	High	IsMasterProtein	P10155	RNA-binding protein RO60 OS=Homo sapiens OX=9606 GN=RO60 PE=1 SV=2	0.002	1.923	4	2	2	2	538	60.6	8.03	2.11	2	0	184.5	208.7	307.7	151.3	200.7	272.5	219.5	297.1	298	70.8	69.7	57.6	High	High	High	High	High	High	High	High	High	High	High	High	1
FALSE	High	IsMasterProtein	Q9Y5F1	Protocadherin beta-12 OS=Homo sapiens OX=9606 GN=PCDHB12 PE=1 SV=1	0.002	1.919	2	1	5	1	795	86.7	4.84	10.62	1	0	596.7	642.9	656	546.9	589.6	638.5	586.4	671.9	531	620.4	660.7	553	High	High	High	High	High	High	High	High	High	High	High	High	1
FALSE	High	IsMasterProtein	Q9UPA5	Protein bassoon OS=Homo sapiens OX=9606 GN=BSN PE=1 SV=4	0.002	1.916	0	2	6	2	3926	416.2	7.55	12.26	2	0	889.5	856	866.2	774.3	834	842.7	1023.5	832.8	818.3	841.7	807	829.6	High	High	High	High	High	High	High	High	High	High	High	High	1
FALSE	High	IsMasterProtein	Q01970	1-phosphatidylinositol 4,5-bisphosphate phosphodiesterase beta-3 OS=Homo sapiens OX=9606 GN=PLCB3 PE=1 SV=2	0.002	1.915	1	1	1	1	1234	138.7	5.9	2.38	1	0	73.3	84.9	124.3	72.3	77.8	110.9	78.9	93.1	115.3	20.1	19.8	13.5	High	High	High	High	High	High	High	High	High	High	High	High	1
FALSE	High	IsMasterProtein	Q92979	Ribosomal RNA small subunit methyltransferase NEP1 OS=Homo sapiens OX=9606 GN=EMG1 PE=1 SV=4	0.002	1.907	7	1	1	1	244	26.7	9.17	3.42	1	0	41.7	42.7	65.3	54	41.4	53.3	51.3	61.2	68.5	32.3	24.4	29.9	High	High	High	High	High	High	High	High	High	High	High	High	1
FALSE	High	IsMasterProtein	P10768	S-formylglutathione hydrolase OS=Homo sapiens OX=9606 GN=ESD PE=1 SV=2	0.002	1.905	6	1	1	1	282	31.4	7.02	2.84	1	0	65.6	75.2	76.3	68.6	81.3	84.7	85.8	88	87.1	75.2	56.7	68.2	High	High	High	High	High	High	High	High	High	High	High	High	1
FALSE	High	IsMasterProtein	Q6PJF5	Inactive rhomboid protein 2 OS=Homo sapiens OX=9606 GN=RHBDF2 PE=1 SV=2	0.002	1.899	1	1	1	1	856	96.6	8.82	2.48	1	0	138.2	163	232.9	115.1	147.2	187.8	135.4	217.1	240.3	26.4	32.8	22.9	High	High	High	High	High	High	High	High	High	High	High	High	1
FALSE	High	IsMasterProtein	P23763	Vesicle-associated membrane protein 1 OS=Homo sapiens OX=9606 GN=VAMP1 PE=1 SV=1	0.002	1.897	6	1	3	1	118	12.9	6.65	7.96	1	0	233.3	281.6	428.7	239.9	264.6	337	241.8	350.9	396.6	56.7	55	42.3	High	High	High	High	High	High	High	High	High	High	High	High	1
FALSE	High	IsMasterProtein	Q969S9	Ribosome-releasing factor 2, mitochondrial OS=Homo sapiens OX=9606 GN=GFM2 PE=1 SV=1	0.002	1.894	2	1	1	1	779	86.5	6.51	3.58	1	0	46.1	55.1	78.6	60.4	60.9	77	55.7	69.9	81.2	27.5	26.3	20.7	High	High	High	High	High	High	High	High	High	High	High	High	1
FALSE	High	IsMasterProtein	P35914	Hydroxymethylglutaryl-CoA lyase, mitochondrial OS=Homo sapiens OX=9606 GN=HMGCL PE=1 SV=2	0.002	1.888	4	1	1	1	325	34.3	8.54	2.51	1	0	38.3	39.9	56.3	49.2	50	54.3	42.3	50.6	73.1	45.5	32.8	35	High	High	High	High	High	High	High	High	High	High	High	High	1
FALSE	High	IsMasterProtein	Q9UEG4	Zinc finger protein 629 OS=Homo sapiens OX=9606 GN=ZNF629 PE=1 SV=2	0.002	1.883	1	1	1	1	869	96.6	7.93	2.27	1	0	105.5	113.5	149.9	114.9	106.1	141.6	160.4	144	158.9	79.5	85.7	75.2	High	High	High	High	High	High	High	High	High	High	High	High	1
FALSE	High	IsMasterProtein	O43491	Band 4.1-like protein 2 OS=Homo sapiens OX=9606 GN=EPB41L2 PE=1 SV=1	0.002	1.883	1	2	3	2	1005	112.5	5.44	6.03	2	0	259.4	311.4	359.9	233.2	265.7	312	265.2	374.1	382.3	59.4	57.1	35.6	High	High	High	High	High	High	High	High	High	High	High	High	1
FALSE	High	IsMasterProtein	Q13505	Metaxin-1 OS=Homo sapiens OX=9606 GN=MTX1 PE=1 SV=3	0.003	1.877	3	2	2	2	466	51.4	9.79	4.03	2	0	193.9	214.2	302.1	175.6	239	258.1	207.7	263.5	322.6	95.8	87.6	77.2	High	High	High	High	High	High	High	High	High	High	High	High	1
FALSE	High	IsMasterProtein	Q9BT40	Inositol polyphosphate 5-phosphatase K OS=Homo sapiens OX=9606 GN=INPP5K PE=1 SV=3	0.003	1.869	2	1	2	1	448	51.1	6.54	4.64	1	0	67.8	74.8	94.1	70.2	74.7	93.7	66.8	86.4	100.3	35.7	36.4	25.4	High	High	High	High	High	High	High	High	High	High	High	High	1
FALSE	High	IsMasterProtein	P08235	Mineralocorticoid receptor OS=Homo sapiens OX=9606 GN=NR3C2 PE=1 SV=2	0.003	1.868	1	1	7	1	984	107	7.39	7.25	1	0	545.5	597.6	585.4	557.8	546	576.5	549.7	642.7	531.5	566.2	500.9	561.7	High	High	High	High	High	High	High	High	High	High	High	High	1
FALSE	High	IsMasterProtein	Q7Z4V5	Hepatoma-derived growth factor-related protein 2 OS=Homo sapiens OX=9606 GN=HDGFL2 PE=1 SV=1	0.003	1.868	2	1	1	1	671	74.3	7.49	2.48	1	0	56.6	80	99	61.8	66	71.1	66.4	84.4	88.2	19.7	20.2	19	High	High	High	High	High	High	High	High	High	High	High	High	1
FALSE	High	IsMasterProtein	Q15392	Delta(24)-sterol reductase OS=Homo sapiens OX=9606 GN=DHCR24 PE=1 SV=2	0.003	1.864	2	1	3	1	516	60.1	8.16	4.79	1	0	219.9	286.1	350.9	230.5	298.4	379.6	258.8	312.4	363.5	73.5	66.6	56.6	High	High	High	High	High	High	High	High	High	High	High	High	1
FALSE	High	IsMasterProtein	Q86X55	Histone-arginine methyltransferase CARM1 OS=Homo sapiens OX=9606 GN=CARM1 PE=1 SV=3	0.003	1.861	1	1	2	1	608	65.8	6.73	5.18	1	0	141.3	131.3	210	118.8	139.2	232.2	198	182	204.6	83.3	135.1	91.9	High	High	High	High	High	High	High	High	High	High	High	High	1
FALSE	High	IsMasterProtein	O14980	Exportin-1 OS=Homo sapiens OX=9606 GN=XPO1 PE=1 SV=1	0.003	1.861	1	1	1	1	1071	123.3	6.06	2.31	1	0	65.4	54.2	79.6	60.2	60	69.8	76	78.7	89	49.4	49.3	41.6	High	High	High	High	High	High	High	High	High	High	High	High	1
FALSE	High	IsMasterProtein	O75695	Protein XRP2 OS=Homo sapiens OX=9606 GN=RP2 PE=1 SV=4	0.003	1.86	6	2	2	2	350	39.6	5.12	2.16	2	0	108.7	136.8	202	116.5	143.2	156.6	124.6	174.6	190.7	61.1	59.7	53.2	High	High	High	High	High	High	High	High	High	High	High	High	1
FALSE	High	IsMasterProtein	Q96GN5	Cell division cycle-associated 7-like protein OS=Homo sapiens OX=9606 GN=CDCA7L PE=1 SV=2	0.003	1.853	2	1	1	1	454	52.2	5.74	2.67	1	0	67.8	96	114.9	90.2	91.1	113.8	87.6	123.2	163.5	16.4	19.6	13.5	High	High	High	High	High	High	High	High	High	High	High	High	1
FALSE	High	IsMasterProtein	O95197	Reticulon-3 OS=Homo sapiens OX=9606 GN=RTN3 PE=1 SV=2	0.003	1.85	1	1	1	1	1032	112.5	4.96	2.54	1	0	56.5	64.6	104.8	62.7	88.1	103.5	62.4	94.2	109.2	36.9	27.9	29.3	High	High	High	High	High	High	High	High	High	High	High	High	1
FALSE	High	IsMasterProtein	Q15904	V-type proton ATPase subunit S1 OS=Homo sapiens OX=9606 GN=ATP6AP1 PE=1 SV=2	0.003	1.849	2	1	1	1	470	52	6.14	2.68	1	0	44.1	61.5	78.8	45.3	54.8	74.7	59.5	81	81.4	24.3	22.6	18.5	High	High	High	High	High	High	High	High	High	High	High	High	1
FALSE	High	IsMasterProtein	Q8N8S7	Protein enabled homolog OS=Homo sapiens OX=9606 GN=ENAH PE=1 SV=2	0.003	1.845	1	1	1	1	591	66.5	6.93	2.46	1	0	84.8	99.4	126	83.1	110	117.6	109.6	129	143.9	22	24.9	18.2	High	High	High	High	High	High	High	High	High	High	High	High	1
FALSE	High	IsMasterProtein	O43709	Probable 18S rRNA (guanine-N(7))-methyltransferase OS=Homo sapiens OX=9606 GN=BUD23 PE=1 SV=2	0.003	1.842	4	1	1	1	281	31.9	8.73	2.68	1	0	58.9	65.8	79.9	48.8	55.2	73.3	63.3	82	83.7	29.4	38.5	30.3	High	High	High	High	High	High	High	High	High	High	High	High	1
FALSE	High	IsMasterProtein	Q8WUD1	Ras-related protein Rab-2B OS=Homo sapiens OX=9606 GN=RAB2B PE=1 SV=1	0.003	1.838	7	2	2	1	216	24.2	7.83	4.89	2	0	76	92.9	138.3	79.7	100.3	116.4	94.3	113.9	141.8	19.3	19.7	15.5	High	High	High	High	High	High	High	High	High	High	High	High	1
FALSE	High	IsMasterProtein	Q8N684	Cleavage and polyadenylation specificity factor subunit 7 OS=Homo sapiens OX=9606 GN=CPSF7 PE=1 SV=1	0.003	1.837	2	1	1	1	471	52	8	2.23	1	0	89	82.6	126.2	85.6	82.6	90.1	104.4	117.6	149.7	34.1	39.9	31.6	High	High	High	High	High	High	High	High	High	High	High	High	1
FALSE	High	IsMasterProtein	Q5J8M3	ER membrane protein complex subunit 4 OS=Homo sapiens OX=9606 GN=EMC4 PE=1 SV=2	0.003	1.837	5	1	1	1	183	20.1	8.62	1.95	1	0													High	High	High	High	High	High	High	High	High	High	High	High	1
FALSE	High	IsMasterProtein	O00422	Histone deacetylase complex subunit SAP18 OS=Homo sapiens OX=9606 GN=SAP18 PE=1 SV=1	0.003	1.837	10	2	4	2	153	17.6	9.35	1.8	2	0	296.7	345.9	485.6	339	286	323.3	335.3	452.3	459.9	63.2	68.2	43.8	High	High	High	High	High	High	High	High	High	High	High	High	1
FALSE	High	IsMasterProtein	Q15125	3-beta-hydroxysteroid-Delta(8),Delta(7)-isomerase OS=Homo sapiens OX=9606 GN=EBP PE=1 SV=3	0.003	1.833	4	1	1	1	230	26.3	7.9	2.3	1	0	119.9	127.8	195.5	106.7	120.1	160.5	128	167.8	196.7	15.6	28.5	13.8	High	High	High	High	High	High	High	High	High	High	High	High	1
FALSE	High	IsMasterProtein	Q9Y4Z0	U6 snRNA-associated Sm-like protein LSm4 OS=Homo sapiens OX=9606 GN=LSM4 PE=1 SV=1	0.003	1.829	6	1	1	1	139	15.3	9.99	2.34	1	0													High	High	High	High	High	High	High	High	High	High	High	High	1
FALSE	High	IsMasterProtein	P85037	Forkhead box protein K1 OS=Homo sapiens OX=9606 GN=FOXK1 PE=1 SV=1	0.003	1.807	1	1	3	1	733	75.4	9.32	6.23	1	0	280.4	316.6	479	260.2	303.5	408.3	303.1	457.7	468.7	64.3	69.5	46.9	High	High	High	High	High	High	High	High	High	High	High	High	1
FALSE	High	IsMasterProtein	Q13085	Acetyl-CoA carboxylase 1 OS=Homo sapiens OX=9606 GN=ACACA PE=1 SV=2	0.005	1.802	1	1	1	1	2346	265.4	6.37	2.3	1	0	67.2	64.2	85.4	74.5	81.4	77.5	77.8	86.7	101.1	71.7	59.5	65.6	High	High	High	High	High	High	High	High	High	High	High	High	1
FALSE	High	IsMasterProtein	Q14258	E3 ubiquitin/ISG15 ligase TRIM25 OS=Homo sapiens OX=9606 GN=TRIM25 PE=1 SV=2	0.005	1.788	2	1	2	1	630	70.9	8.09	6.62	1	0	40.9	44.2	56.3	48.5	47.4	47.7	46.1	54.4	51.5	29.4	23.2	22.6	High	High	High	High	High	High	High	High	High	High	High	High	1
FALSE	High	IsMasterProtein	Q7L014	Probable ATP-dependent RNA helicase DDX46 OS=Homo sapiens OX=9606 GN=DDX46 PE=1 SV=2	0.005	1.788	1	2	2	2	1031	117.3	9.29	3.87	2	0	55.9	50.6	90.6	48.1	55.3	64.2	61.5	66.4	84.2	37.1	25.2	31.9	High	High	High	High	High	High	High	High	High	High	High	High	1
FALSE	High	IsMasterProtein	P30825	High affinity cationic amino acid transporter 1 OS=Homo sapiens OX=9606 GN=SLC7A1 PE=1 SV=1	0.005	1.785	1	1	1	1	629	67.6	5.43	2.7	1	0													High	High	High	High	High	High	High	High	High	High	High	High	1
FALSE	High	IsMasterProtein	Q14533	Keratin, type II cuticular Hb1 OS=Homo sapiens OX=9606 GN=KRT81 PE=1 SV=3	0.005	1.776	3	2	2	1	505	54.9	5.47	5.12	2	0													High	High	High	High	High	High	High	High	High	High	High	High	1
FALSE	High	IsMasterProtein	Q969V3	Nicalin OS=Homo sapiens OX=9606 GN=NCLN PE=1 SV=2	0.005	1.772	3	2	3	2	563	62.9	6.89	3.76	2	0	179.6	195.7	266.9	180.4	210	247.7	193.9	256.3	269.8	79.1	70.1	75.5	High	High	High	High	High	High	High	High	High	High	High	High	1
FALSE	High	IsMasterProtein	Q9UIQ6	Leucyl-cystinyl aminopeptidase OS=Homo sapiens OX=9606 GN=LNPEP PE=1 SV=3	0.005	1.763	1	1	1	1	1025	117.3	5.73	2.4	1	0	101.8	114.3	161.3	82.6	110.4	145.4	107.1	150.1	174.7	19	24.5	14.7	High	High	High	High	High	High	High	High	High	High	High	High	1
FALSE	High	IsMasterProtein	O75251	NADH dehydrogenase [ubiquinone] iron-sulfur protein 7, mitochondrial OS=Homo sapiens OX=9606 GN=NDUFS7 PE=1 SV=3	0.005	1.76	15	3	4	3	213	23.5	9.99	0	3	0	97.2	93.4	98.1	97.8	96.6	100.5	88.4	110.9	129.5	130.6	96.2	98.9	Medium	Medium	Medium	Medium	Medium	Medium	Medium	Medium	Medium	Medium	Medium	Medium	1
FALSE	High	IsMasterProtein	P09234	U1 small nuclear ribonucleoprotein C OS=Homo sapiens OX=9606 GN=SNRPC PE=1 SV=1	0.005	1.76	6	1	2	1	159	17.4	9.67	2.21	1	0	279.5	374.8	519.7	215.5	262	348.9	283.9	543.4	546.3	49.9	40	26.9	High	High	High	High	High	High	High	High	High	High	High	High	1
FALSE	High	IsMasterProtein	P52298	Nuclear cap-binding protein subunit 2 OS=Homo sapiens OX=9606 GN=NCBP2 PE=1 SV=1	0.005	1.759	10	2	2	2	156	18	8.21	3.62	2	0	222.6	276.6	385	212.6	252.2	314	295.7	435.3	425.2	109.6	133.3	95	High	High	High	High	High	High	High	High	High	High	High	High	1
FALSE	High	IsMasterProtein	P54886	Delta-1-pyrroline-5-carboxylate synthase OS=Homo sapiens OX=9606 GN=ALDH18A1 PE=1 SV=2	0.005	1.759	1	1	1	1	795	87.2	7.12	2.68	1	0	130.9	150.4	128.9	112.9	117.9	119.3	183.5	183.1	171.5	62.9	46	57.9	High	High	High	High	High	High	High	High	High	High	High	High	1
FALSE	High	IsMasterProtein	P05161	Ubiquitin-like protein ISG15 OS=Homo sapiens OX=9606 GN=ISG15 PE=1 SV=5	0.005	1.758	12	1	1	1	165	17.9	7.44	3.08	1	0													High	High	High	High	High	High	High	High	High	High	High	High	1
FALSE	High	IsMasterProtein	Q96GY0	Zinc finger C2HC domain-containing protein 1A OS=Homo sapiens OX=9606 GN=ZC2HC1A PE=1 SV=2	0.005	1.755	4	1	2	1	325	35.1	9.82	2.39	1	0	45.8	44.6	66.5	36.6	48.3	54.1	45.5	50.4	80.1	8.1	9.7	6.5	High	High	High	High	High	High	High	High	High	High	High	High	1
FALSE	High	IsMasterProtein	O95433	Activator of 90 kDa heat shock protein ATPase homolog 1 OS=Homo sapiens OX=9606 GN=AHSA1 PE=1 SV=1	0.005	1.755	6	2	2	2	338	38.3	5.53	3.86	2	0	51.1	62.5	74.9	54.3	65.3	63.4	59.4	72.6	76.6	27.1	33.4	20.6	High	High	High	High	High	High	High	High	High	High	High	High	1
FALSE	High	IsMasterProtein	P63241	Eukaryotic translation initiation factor 5A-1 OS=Homo sapiens OX=9606 GN=EIF5A PE=1 SV=2	0.005	1.753	10	2	2	2	154	16.8	5.24	4.16	2	0	252	301	463.1	272	328.3	459.2	281.3	413.9	486.5	58.1	53.5	34.7	High	High	High	High	High	High	High	High	High	High	High	High	1
FALSE	High	IsMasterProtein	Q02218	2-oxoglutarate dehydrogenase complex component E1 OS=Homo sapiens OX=9606 GN=OGDH PE=1 SV=3	0.005	1.751	1	1	1	1	1023	115.9	6.86	2.62	1	0	59.1	72.4	95.1	66.6	88.2	93.6	82.7	105	110.9	24.6	21.9	18.1	High	High	High	High	High	High	High	High	High	High	High	High	1
FALSE	High	IsMasterProtein	O43765	Small glutamine-rich tetratricopeptide repeat-containing protein alpha OS=Homo sapiens OX=9606 GN=SGTA PE=1 SV=1	0.005	1.749	4	1	1	1	313	34	4.87	2.45	1	0	34.6	52.7	80	38.9	50	69.9	42.1	74.7	79.3	6.2	6.8	3	High	High	High	High	High	High	High	High	High	High	High	High	1
FALSE	High	IsMasterProtein	Q9UKX7	Nuclear pore complex protein Nup50 OS=Homo sapiens OX=9606 GN=NUP50 PE=1 SV=2	0.005	1.745	4	2	2	2	468	50.1	7.06	2.23	2	0	57.7	50	69.7	48.1	54.5	60.8	48.5	66	79.3	32.8	31.7	29.1	High	High	High	High	High	High	High	High	High	High	High	High	1
FALSE	High	IsMasterProtein	Q9Y2R0	Cytochrome c oxidase assembly factor 3 homolog, mitochondrial OS=Homo sapiens OX=9606 GN=COA3 PE=1 SV=1	0.005	1.74	8	1	1	1	106	11.7	9.6	3.48	1	0	83.1	104.8	140.1	80.8	101.6	154.8	91	154.1	165.4	24.1	21.4	18	High	High	High	High	High	High	High	High	High	High	High	High	1
FALSE	High	IsMasterProtein	O95140	Mitofusin-2 OS=Homo sapiens OX=9606 GN=MFN2 PE=1 SV=3	0.005	1.738	1	1	1	1	757	86.3	6.98	3.2	1	0													High	High	High	High	High	High	High	High	High	High	High	High	1
FALSE	High	IsMasterProtein	Q92922	SWI/SNF complex subunit SMARCC1 OS=Homo sapiens OX=9606 GN=SMARCC1 PE=1 SV=3	0.005	1.729	2	2	2	2	1105	122.8	5.76	3.59	2	0	137	133	181	120.5	98.2	119.7	136.3	170.4	183.1	42.1	36.1	27.8	High	High	High	High	High	High	High	High	High	High	High	High	1
FALSE	High	IsMasterProtein	P62714	Serine/threonine-protein phosphatase 2A catalytic subunit beta isoform OS=Homo sapiens OX=9606 GN=PPP2CB PE=1 SV=1	0.005	1.723	3	1	1	1	309	35.6	5.43	3.22	1	0													High	High	High	High	High	High	High	High	High	High	High	High	1
FALSE	High	IsMasterProtein	O14745	Na(+)/H(+) exchange regulatory cofactor NHE-RF1 OS=Homo sapiens OX=9606 GN=SLC9A3R1 PE=1 SV=4	0.005	1.72	3	1	2	1	358	38.8	5.77	4.9	1	0	168.6	208	233.5	168.6	177.6	197.4	195.6	237.4	243	103	108.7	94.4	High	High	High	High	High	High	High	High	High	High	High	High	1
FALSE	High	IsMasterProtein	O75396	Vesicle-trafficking protein SEC22b OS=Homo sapiens OX=9606 GN=SEC22B PE=1 SV=5	0.005	1.718	4	1	3	1	215	24.7	8.51	8.59	1	0	398.4	485.7	588.6	387.5	488.1	549.7	423.7	595.3	636.9	79.9	66.7	57.4	High	High	High	High	High	High	High	High	High	High	High	High	1
FALSE	High	IsMasterProtein	Q10713	Mitochondrial-processing peptidase subunit alpha OS=Homo sapiens OX=9606 GN=PMPCA PE=1 SV=2	0.005	1.716	2	1	1	1	525	58.2	6.92	2.15	1	0	84.1	105.9	140.8	92.6	110.8	169.8	99.7	142.8	177.1	14.2	14	11.7	High	High	High	High	High	High	High	High	High	High	High	High	1
FALSE	High	IsMasterProtein	O94905	Erlin-2 OS=Homo sapiens OX=9606 GN=ERLIN2 PE=1 SV=1	0.005	1.715	5	2	2	1	339	37.8	5.62	2.46	2	0	212.4	273.6	411.1	197.8	255.2	339.7	225	358.3	427.2	19.9	23.3	15.5	Medium	Medium	Medium	Medium	Medium	Medium	Medium	Medium	Medium	Medium	Medium	Medium	1
FALSE	High	IsMasterProtein	Q86Y39	NADH dehydrogenase [ubiquinone] 1 alpha subcomplex subunit 11 OS=Homo sapiens OX=9606 GN=NDUFA11 PE=1 SV=3	0.007	1.711	11	1	1	1	141	14.8	8.72	2.36	1	0	33.2	41.9	58.8	33.7	40.1	45.9	38.7	54.7	61.9	13.7	9.6	8.9	High	High	High	High	High	High	High	High	High	High	High	High	1
FALSE	High	IsMasterProtein	O95210	Starch-binding domain-containing protein 1 OS=Homo sapiens OX=9606 GN=STBD1 PE=1 SV=1	0.007	1.701	2	1	1	1	358	39	5.73	2.38	1	0	179.9	189.7	232.8	159.6	208.4	256.4	189.1	256.7	263.2	55.9	70.6	63.3	High	High	High	High	High	High	High	High	High	High	High	High	1
FALSE	High	IsMasterProtein	Q86X29	Lipolysis-stimulated lipoprotein receptor OS=Homo sapiens OX=9606 GN=LSR PE=1 SV=4	0.007	1.694	2	1	2	1	649	71.4	7.97	1.98	1	0	157.5	194.6	297.8	148.3	185.2	242.3	183.9	250.1	268.4	17.8	19.2	6.8	High	High	High	High	High	High	High	High	High	High	High	High	1
FALSE	High	IsMasterProtein	Q96EP5	DAZ-associated protein 1 OS=Homo sapiens OX=9606 GN=DAZAP1 PE=1 SV=1	0.007	1.693	4	1	1	1	407	43.4	8.56	1.84	1	0	27.7	28.9	53.3	23.2	31	36.7	41.8	57.8	66.9	9	6.9	5.4	High	High	High	High	High	High	High	High	High	High	High	High	1
FALSE	High	IsMasterProtein	Q9NRX5	Serine incorporator 1 OS=Homo sapiens OX=9606 GN=SERINC1 PE=1 SV=1	0.007	1.692	2	1	1	1	453	50.5	5.85	2.61	1	0	117.6	139.1	202.3	95.4	132.3	171.7	130.7	218.6	234.7	31.8	31.3	22.3	High	High	High	High	High	High	High	High	High	High	High	High	1
FALSE	High	IsMasterProtein	P07339	Cathepsin D OS=Homo sapiens OX=9606 GN=CTSD PE=1 SV=1	0.007	1.691	2	1	1	1	412	44.5	6.54	2.34	1	0	37.3	44.4	59.9	49.4	60.4	65.2	51.4	83.3	103.5	33.3	32	30.6	High	High	High	High	High	High	High	High	High	High	High	High	1
FALSE	High	IsMasterProtein	Q9UG63	ATP-binding cassette sub-family F member 2 OS=Homo sapiens OX=9606 GN=ABCF2 PE=1 SV=2	0.007	1.689	3	2	2	2	623	71.2	7.37	0	2	0	155.8	178.1	261.2	177.5	187.2	224.4	202.6	247.3	301.1	59.8	58.2	51.3	High	High	High	High	High	High	High	High	High	High	High	High	1
FALSE	High	IsMasterProtein	Q9P2R7	Succinate--CoA ligase [ADP-forming] subunit beta, mitochondrial OS=Homo sapiens OX=9606 GN=SUCLA2 PE=1 SV=3	0.007	1.678	2	1	1	1	463	50.3	7.42	2.53	1	0	96.8	94.3	152.1	92.6	123.3	136.5	103.2	119.1	171.5	44.1	44.5	41.3	High	High	High	High	High	High	High	High	High	High	High	High	1
FALSE	High	IsMasterProtein	O00116	Alkyldihydroxyacetonephosphate synthase, peroxisomal OS=Homo sapiens OX=9606 GN=AGPS PE=1 SV=1	0.007	1.677	2	1	1	1	658	72.9	7.34	2.05	1	0	34.6	50.8	61.8	44.7	53.7	66.9	45.3	63.8	70.4	7.6	7.8	4.9	High	High	High	High	High	High	High	High	High	High	High	High	1
FALSE	High	IsMasterProtein	Q2NL82	Pre-rRNA-processing protein TSR1 homolog OS=Homo sapiens OX=9606 GN=TSR1 PE=1 SV=1	0.007	1.673	1	1	1	1	804	91.8	7.42	2.3	1	0	61.5	56.7	90.3	53.9	60.9	82.4	67.7	100.1	97	26.7	27.5	18.6	High	High	High	High	High	High	High	High	High	High	High	High	1
FALSE	High	IsMasterProtein	Q9H8H2	Probable ATP-dependent RNA helicase DDX31 OS=Homo sapiens OX=9606 GN=DDX31 PE=1 SV=2	0.007	1.671	1	1	1	1	851	94	9.99	0	1	0													High	High	High	High	High	High	High	High	High	High	High	High	1
FALSE	High	IsMasterProtein	Q8N511	Transmembrane protein 199 OS=Homo sapiens OX=9606 GN=TMEM199 PE=1 SV=1	0.007	1.669	4	1	2	1	208	23.1	9.01	4.96	1	0	179.5	229.7	369.7	252.2	379.7	583.4	386.3	552.4	652.7	29.9	29.5	15.4	High	High	High	High	High	High	High	High	High	High	High	High	1
FALSE	High	IsMasterProtein	O00273	DNA fragmentation factor subunit alpha OS=Homo sapiens OX=9606 GN=DFFA PE=1 SV=1	0.007	1.665	2	1	1	1	331	36.5	4.79	2.37	1	0	72.8	80.6	84.2	70.4	91.8	89	89.9	88.5	101.1	40.3	50.1	34.8	High	High	High	High	High	High	High	High	High	High	High	High	1
FALSE	High	IsMasterProtein	O95453	Poly(A)-specific ribonuclease PARN OS=Homo sapiens OX=9606 GN=PARN PE=1 SV=1	0.007	1.656	2	1	1	1	639	73.4	6.2	0	1	0	102.2	125.8	156.7	99.8	143.6	131.1	204	151.6	181.5	72.5	91.9	71.2	High	High	High	High	High	High	High	High	High	High	High	High	1
FALSE	High	IsMasterProtein	O15145	Actin-related protein 2/3 complex subunit 3 OS=Homo sapiens OX=9606 GN=ARPC3 PE=1 SV=3	0.007	1.656	6	1	1	1	178	20.5	8.59	2.7	1	0	36.4	40.7	54.4	28.8	42.9	44.9	37.2	55.2	65.2	11.2	11.5	12.6	High	High	High	High	High	High	High	High	High	High	High	High	1
FALSE	High	IsMasterProtein	Q9NZE8	39S ribosomal protein L35, mitochondrial OS=Homo sapiens OX=9606 GN=MRPL35 PE=1 SV=3	0.007	1.654	4	1	1	1	188	21.5	11.3	2.4	1	0	56.8	58.8	84.6	57.1	72.6	70.6	74.9	78	95.3	39.3	36	41.3	High	High	High	High	High	High	High	High	High	High	High	High	1
FALSE	High	IsMasterProtein	P0CW18	Serine protease 56 OS=Homo sapiens OX=9606 GN=PRSS56 PE=1 SV=1	0.007	1.651	3	1	13	1	603	64.6	8.76	2.63	1	0	297.3	345.3	320.8	309.6	295.8	337.8	316	330.6	304.6	363.4	309.7	340.5	High	High	High	High	High	High	High	High	High	High	High	High	1
FALSE	High	IsMasterProtein	Q9UII2	ATPase inhibitor, mitochondrial OS=Homo sapiens OX=9606 GN=ATP5IF1 PE=1 SV=1	0.007	1.65	7	1	1	1	106	12.2	9.35	2.87	1	0	141.4	176.2	274.8	132	181	228	120.9	169	203.5	36.2	24.7	21.1	High	High	High	High	High	High	High	High	High	High	High	High	1
FALSE	High	IsMasterProtein	P57735	Ras-related protein Rab-25 OS=Homo sapiens OX=9606 GN=RAB25 PE=1 SV=2	0.007	1.646	3	1	1	1	213	23.5	5.96	2.51	1	0	133.2	179.8	250.1	132.6	178.6	262.2	138.4	232.4	284.4	24.9	29.8	18.7	High	High	High	High	High	High	High	High	High	High	High	High	1
FALSE	High	IsMasterProtein	Q92616	eIF-2-alpha kinase activator GCN1 OS=Homo sapiens OX=9606 GN=GCN1 PE=1 SV=7	0.007	1.642	1	2	2	2	2671	292.5	7.43	1.87	2	0	216.4	240.1	321.9	206.9	234.9	267	262.9	271	464.9	206.5	124.4	87.4	High	High	High	High	High	High	High	High	High	High	High	High	1
FALSE	High	IsMasterProtein	P51532	Transcription activator BRG1 OS=Homo sapiens OX=9606 GN=SMARCA4 PE=1 SV=2	0.007	1.642	1	2	2	2	1647	184.5	7.88	4.24	2	0	76.6	84.7	98.7	72.3	83.1	87.5	74.9	88.3	108.8	62.9	52.3	46.6	High	High	High	High	High	High	High	High	High	High	High	High	1
FALSE	High	IsMasterProtein	Q9H0E3	Histone deacetylase complex subunit SAP130 OS=Homo sapiens OX=9606 GN=SAP130 PE=1 SV=1	0.007	1.64	1	1	1	1	1048	110.3	9.83	2.41	1	0													High	High	High	High	High	High	High	High	High	High	High	High	1
FALSE	High	IsMasterProtein	Q8N1F7	Nuclear pore complex protein Nup93 OS=Homo sapiens OX=9606 GN=NUP93 PE=1 SV=2	0.007	1.638	1	1	1	1	819	93.4	5.72	0	1	0	64.2	62.8	94.9	73.9	69.1	75.9	51.5	80.5	98.6	21.3	22.5	18.3	High	High	High	High	High	High	High	High	High	High	High	High	1
FALSE	High	IsMasterProtein	O00483	Cytochrome c oxidase subunit NDUFA4 OS=Homo sapiens OX=9606 GN=NDUFA4 PE=1 SV=1	0.007	1.635	9	1	2	1	81	9.4	9.38	5.2	1	0	425.9	590.1	636.2	395.5	580.9	717.3	482	834.7	828.1	91.3	77.2	66.5	High	High	High	High	High	High	High	High	High	High	High	High	1
FALSE	High	IsMasterProtein	P12268	Inosine-5'-monophosphate dehydrogenase 2 OS=Homo sapiens OX=9606 GN=IMPDH2 PE=1 SV=2	0.007	1.629	1	1	1	1	514	55.8	6.9	2.53	1	0	207.1	194.7	278	179.5	194	243.2	222.4	239.2	290.5	78.2	62.9	68.8	High	High	High	High	High	High	High	High	High	High	High	High	1
FALSE	High	IsMasterProtein	P31153	S-adenosylmethionine synthase isoform type-2 OS=Homo sapiens OX=9606 GN=MAT2A PE=1 SV=1	0.007	1.623	2	1	2	1	395	43.6	6.48	4.14	1	0	237	290.9	431.9	269.9	325.1	421.4	410.6	500.9	447.4	91.9	82.9	70.7	High	High	High	High	High	High	High	High	High	High	High	High	1
FALSE	High	IsMasterProtein	Q9UJX3	Anaphase-promoting complex subunit 7 OS=Homo sapiens OX=9606 GN=ANAPC7 PE=1 SV=5	0.007	1.617	3	1	1	1	565	63.1	5.72	0	1	0	40.1	41.7	60.7	50.9	52	45.7	47	59.1	73.7	28	25.1	27.1	High	High	High	High	High	High	High	High	High	High	High	High	1
FALSE	High	IsMasterProtein	Q96BZ9	TBC1 domain family member 20 OS=Homo sapiens OX=9606 GN=TBC1D20 PE=1 SV=1	0.007	1.609	2	1	1	1	403	45.8	6.86	1.62	1	0	28.8	48.1	64.4	34.6	44.2	55.8	35.7	53.9	64.9	6.5	8.5	4.8	High	High	High	High	High	High	High	High	High	High	High	High	1
FALSE	High	IsMasterProtein	Q9UBB4	Ataxin-10 OS=Homo sapiens OX=9606 GN=ATXN10 PE=1 SV=1	0.007	1.607	1	1	1	1	475	53.5	5.25	2.99	1	0	121.9	124.6	180.3	114.8	150.9	179.1	135.7	163.7	221.2	35.9	40.4	34.9	High	High	High	High	High	High	High	High	High	High	High	High	1
FALSE	High	IsMasterProtein	Q9NZT2	Opioid growth factor receptor OS=Homo sapiens OX=9606 GN=OGFR PE=1 SV=3	0.007	1.602	1	1	1	1	677	73.3	4.84	2.78	1	0	106.5	141.9	201.3	129.8	163	181	131	183.7	202.6	23	17.9	12.9	High	High	High	High	High	High	High	High	High	High	High	High	1
FALSE	High	IsMasterProtein	Q99816	Tumor susceptibility gene 101 protein OS=Homo sapiens OX=9606 GN=TSG101 PE=1 SV=2	0.007	1.602	3	1	1	1	390	43.9	6.46	1.99	1	0	55.3	52.7	76.1	45.4	56.3	67	56.4	76.7	73.6	18.1	25.5	18.3	High	High	High	High	High	High	High	High	High	High	High	High	1
FALSE	High	IsMasterProtein	O43464	Serine protease HTRA2, mitochondrial OS=Homo sapiens OX=9606 GN=HTRA2 PE=1 SV=2	0.007	1.593	2	1	2	1	458	48.8	10.07	3.54	1	0	102.3	117.3	184.1	101.6	120.4	152.9	108.7	166.7	177	42.1	36.9	35	High	High	High	High	High	High	High	High	High	High	High	High	1
FALSE	High	IsMasterProtein	Q9BUQ8	Probable ATP-dependent RNA helicase DDX23 OS=Homo sapiens OX=9606 GN=DDX23 PE=1 SV=3	0.007	1.592	2	2	2	2	820	95.5	9.55	3.93	2	0	97.3	101.4	155.4	76.1	94.3	99.3	114.3	175.5	185.4	19.3	15.7	10.1	High	High	High	High	High	High	High	High	High	High	High	High	1
FALSE	High	IsMasterProtein	Q9Y2W2	WW domain-binding protein 11 OS=Homo sapiens OX=9606 GN=WBP11 PE=1 SV=1	0.007	1.589	1	1	1	1	641	70	8.38	1.64	1	0	112.4	128.6	192.3	87.1	135.6	166.6	123.3	202.7	209.7	26.7	22.9	13.8	High	High	High	High	High	High	High	High	High	High	High	High	1
FALSE	High	IsMasterProtein	Q9Y312	Protein AAR2 homolog OS=Homo sapiens OX=9606 GN=AAR2 PE=1 SV=2	0.007	1.588	5	1	1	1	384	43.4	5.96	2.58	1	0	64.6	63.7	71.7	56.3	61.8	71.5	67.9	73.5	81.2	65.3	54.9	48.5	High	High	High	High	High	High	High	High	High	High	High	High	1
FALSE	High	IsMasterProtein	Q00341	Vigilin OS=Homo sapiens OX=9606 GN=HDLBP PE=1 SV=2	0.008	1.587	1	1	1	1	1268	141.4	6.87	1.69	1	0	191.9	182.3	198.2	204.9	184.6	194.5	184	194.4	190.3	141	144.2	136.1	High	High	High	High	High	High	High	High	High	High	High	High	1
FALSE	High	IsMasterProtein	P05455	Lupus La protein OS=Homo sapiens OX=9606 GN=SSB PE=1 SV=2	0.007	1.577	2	1	1	1	408	46.8	7.12	2.36	1	0	53.3	58.7	84	51.8	52.4	81.8	61.5	81.8	81.5	21.5	28.7	20	High	High	High	High	High	High	High	High	High	High	High	High	1
FALSE	High	IsMasterProtein	Q9UNF1	Melanoma-associated antigen D2 OS=Homo sapiens OX=9606 GN=MAGED2 PE=1 SV=2	0.007	1.577	1	1	1	1	606	64.9	9.32	3.01	1	0	104.9	120.8	200.5	88.2	147.5	169.1	100	175.9	203.3	37.8	38.2	33.5	High	High	High	High	High	High	High	High	High	High	High	High	1
FALSE	High	IsMasterProtein	Q9NY27	Serine/threonine-protein phosphatase 4 regulatory subunit 2 OS=Homo sapiens OX=9606 GN=PPP4R2 PE=1 SV=3	0.007	1.572	2	1	2	1	417	46.9	4.54	5.32	1	0	222.6	274.7	388.3	221.3	273.3	352.8	250.5	369.1	388.1	76.3	70.1	63.8	High	High	High	High	High	High	High	High	High	High	High	High	1
FALSE	High	IsMasterProtein	P82673	28S ribosomal protein S35, mitochondrial OS=Homo sapiens OX=9606 GN=MRPS35 PE=1 SV=1	0.007	1.566	7	2	2	2	323	36.8	8.24	2.57	2	0	103.3	105	153.6	97.7	129.2	155.7	121.8	158.2	166.2	26.4	29.5	23.3	High	High	High	High	High	High	High	High	High	High	High	High	1
FALSE	High	IsMasterProtein	Q9H0U3	Magnesium transporter protein 1 OS=Homo sapiens OX=9606 GN=MAGT1 PE=1 SV=1	0.007	1.566	2	1	1	1	335	38	9.63	2.57	1	0	88.3	115.3	141.8	93.5	102.6	124.3	93.4	127.2	157.1	38.2	37	37.5	High	High	High	High	High	High	High	High	High	High	High	High	1
FALSE	High	IsMasterProtein	P30837	Aldehyde dehydrogenase X, mitochondrial OS=Homo sapiens OX=9606 GN=ALDH1B1 PE=1 SV=4	0.007	1.564	2	1	1	1	517	57.2	6.99	2.09	1	0	28.5	27.6	44.1	41.5	49.4	59.8	38.7	53.9	47	15.6	14.9	11.6	High	High	High	High	High	High	High	High	High	High	High	High	1
FALSE	High	IsMasterProtein	O14602	Eukaryotic translation initiation factor 1A, Y-chromosomal OS=Homo sapiens OX=9606 GN=EIF1AY PE=1 SV=4	0.007	1.561	5	1	1	1	144	16.4	5.24	2.93	1	0	158.6	202.2	271.8	132.9	175.3	215.9	177	253.2	328.7	85.1	31.6	28.4	High	High	High	High	High	High	High	High	High	High	High	High	1
FALSE	High	IsMasterProtein	Q9ULW0	Targeting protein for Xklp2 OS=Homo sapiens OX=9606 GN=TPX2 PE=1 SV=2	0.007	1.56	1	1	1	1	747	85.6	9.23	2.3	1	0	54.6	54	85.3	72	58.1	56	67.1	78.4	93.4	14.4	24.2	10.6	High	High	High	High	High	High	High	High	High	High	High	High	1
FALSE	High	IsMasterProtein	Q92934	Bcl2-associated agonist of cell death OS=Homo sapiens OX=9606 GN=BAD PE=1 SV=3	0.008	1.558	5	1	3	1	168	18.4	7.15	3.61	1	0	138.2	172.4	232.1	124.9	180.3	257	156.1	255.1	300.8	29.5	35.1	11.8	High	High	High	High	High	High	High	High	High	High	High	High	1
FALSE	High	IsMasterProtein	Q5JXB2	Putative ubiquitin-conjugating enzyme E2 N-like OS=Homo sapiens OX=9606 GN=UBE2NL PE=1 SV=1	0.008	1.553	6	1	1	1	153	17.4	5.92	2.9	1	0	111.1	133.2	159.6	109.9	131.5	159.7	125.5	208.8	190.6	17.4	19.7	11.3	High	High	High	High	High	High	High	High	High	High	High	High	1
FALSE	High	IsMasterProtein	P52756	RNA-binding protein 5 OS=Homo sapiens OX=9606 GN=RBM5 PE=1 SV=2	0.008	1.541	1	1	1	1	815	92.1	6.28	0	1	0													High	High	High	High	High	High	High	High	High	High	High	High	1
FALSE	High	IsMasterProtein	Q9NPA0	ER membrane protein complex subunit 7 OS=Homo sapiens OX=9606 GN=EMC7 PE=1 SV=1	0.008	1.532	4	1	1	1	242	26.5	9.25	1.98	1	0	70	84.5	109.2	59.8	88.8	109.6	77.8	100.1	123	16.2	16.2	12.2	High	High	High	High	High	High	High	High	High	High	High	High	1
FALSE	High	IsMasterProtein	Q9Y342	Plasmolipin OS=Homo sapiens OX=9606 GN=PLLP PE=1 SV=1	0.008	1.528	4	1	1	1	182	20	9.36	2.24	1	0	85	103.3	122.9	80.8	98.7	122.4	118.1	136.2	143.5	36	39.2	27.4	High	High	High	High	High	High	High	High	High	High	High	High	1
FALSE	High	IsMasterProtein	Q9BXB5	Oxysterol-binding protein-related protein 10 OS=Homo sapiens OX=9606 GN=OSBPL10 PE=1 SV=2	0.008	1.524	1	1	1	1	764	83.9	8.31	2.67	1	0	84.9	89	104.8	82.2	91.8	103.7	89.5	104	126.2	62.4	61.8	55.5	High	High	High	High	High	High	High	High	High	High	High	High	1
FALSE	High	IsMasterProtein	Q9UBN6	Tumor necrosis factor receptor superfamily member 10D OS=Homo sapiens OX=9606 GN=TNFRSF10D PE=1 SV=2	0.008	1.523	3	1	1	1	386	41.8	6.54	2.12	1	0													High	High	High	High	High	High	High	High	High	High	High	High	1
FALSE	High	IsMasterProtein	Q86U38	Nucleolar protein 9 OS=Homo sapiens OX=9606 GN=NOP9 PE=1 SV=1	0.008	1.521	1	1	2	1	636	69.4	7.28	2.54	1	0	275.7	302.4	453	272.1	310.4	385.4	296.4	488.1	548.5	74.4	88.6	60	High	High	High	High	High	High	High	High	High	High	High	High	1
FALSE	High	IsMasterProtein	Q96K58	Zinc finger protein 668 OS=Homo sapiens OX=9606 GN=ZNF668 PE=1 SV=3	0.008	1.521	1	1	1	1	619	67.8	8.9	0	1	0													High	High	High	High	High	High	High	High	High	High	High	High	1
[truncated: 644 more rows]

## Sheet: protein_list_JZ1_vs_DMSO
ProteinID	logFC	FoldChange	P.Value	negLogP	Significant	AveExpr	t	adj.P.Val	B
[truncated: 1,869 more rows]

## Sheet: protein_list_JZ2b_vs_DMSO
ProteinID	logFC	FoldChange	P.Value	negLogP	Significant	AveExpr	t	adj.P.Val	B
[truncated: 1,869 more rows]

[truncated: 2 more sheets: protein_list_JZ3_vs_DMSO, common proteins]
