# Supplementary material for: Organoplatinum(II) Type II Immunogenic Cell Death Inducers Target Protein Tyrosine Phosphatase 1B to Drive Immunogenicity
Source: J Am Chem Soc. 2025 Dec 23;148(2):2660–72. doi: 10.1021/jacs.5c18904 (PMC12833861; doi:10.1021/jacs.5c18904)
Supplement: Supplementary file 3 [file ja5c18904_si_003.xlsx]

## Sheet: MF
Category	Term		Count	%	PValue	Genes	List Total	Pop Hits	Pop Total	Fold Enrichment	Bonferroni	Benjamini	FDR
GOTERM_MF_DIRECT	GO:0005515~protein binding	protein binding	467	89.4636	3.898e-28	O75947, P54852, O95674, Q969L2, P67809, Q8NEY4, O00148, Q9BYG3, P13073, P21926, Q9Y394, Q9Y2X3, P61026, P27348, O14787, Q00839, Q9H0D6, Q9UIQ6, P49257, Q9Y277, Q9BQ61, Q8ND56, P16104, Q96GF1, Q5JTV8, P62241, P63218, Q8N4V1, Q6Y1H2, P10809, Q9UKV5, P67812, P62249, Q9Y282, P05787, P25398, Q9NYF8, O60306, P18621, Q9Y6A9, P27449, P26599, P05556, P26373, P21912, P62266, Q9NZJ0, P26368, O15427, Q9Y6B6,…	515	13690	19253	1.27528	3.01705e-25	1.51048e-25	1.44421e-25
GOTERM_MF_DIRECT	GO:0003723~RNA binding	RNA binding	178	34.0996	2.83956e-70	O43395, P07900, P67809, P62917, Q8IY67, P10599, Q9Y3I0, O00422, P14314, O00148, P38646, Q9BYG3, P62750, A8MWD9, P47914, P63162, P62910, Q16630, P46783, Q9Y2X3, P09012, P62995, P07355, P62753, Q00839, Q14694, Q9H0D6, Q9UQ80, P51991, Q07065, Q15269, P49411, Q01081, Q15428, P46781, Q9BQ61, P36578, Q9NQ55, Q8ND56, P19338, P22626, Q9Y3B4, P84098, P63173, Q6IN84, P68104, Q99873, Q08945, P09382, P62241,…	515	1485	19253	4.4811	2.19782e-67	2.20066e-67	2.10411e-67
GOTERM_MF_DIRECT	GO:0042802~identical protein binding	identical protein binding	66	12.6437	0.00567553	O43395, Q14566, P07900, Q13557, O00220, P30041, P35610, Q8NEY4, P30044, P11166, P30048, O00148, P63244, Q99720, Q96T88, P41250, P07195, P09012, P27348, P62995, P07355, Q00839, Q9HAV7, Q9H0D6, P60709, Q9UII2, P04406, O14880, Q07666, O43765, P19338, Q07817, P22626, Q9Y6D0, Q99873, P00338, Q9UKV5, Q9BUN8, Q15233, Q8NHH9, P35637, Q8NEW0, Q03135, P53985, P15311, O60502, Q01469, P04181, Q9Y5X1, O95816,…	515	1777	19253	1.38851	0.987788	0.09625	0.0920274
GOTERM_MF_DIRECT	GO:0045296~cadherin binding	cadherin binding	41	7.85441	4.14198e-16	P06733, Q9Y624, Q14847, P30041, Q9UHB6, P35613, P15311, P63244, P62750, P42167, P47914, Q96AG4, P68431, P35241, Q8NFJ5, Q9Y5X1, P05556, P18031, Q06830, Q8NC51, Q9UGI8, P41091, P50402, P11021, P11142, P15880, P52907, P00338, P08195, P08238, P60228, P62820	515	319	19253	4.8049	3.43725e-13	8.02508e-14	7.67301e-14
GOTERM_MF_DIRECT	GO:0003735~structural constituent of ribosome	structural constituent of ribosome	36	6.89655	8.5771e-20	P25398, P62917, P62280, P18621, P62750, P47914, P39023, P30050, P62910, P61247, P46783, P62857, P62851, P08865, P62753, P26373, P62906, P62829, P46781, P36578, P35268, P62266, P84098, P15880, P63173, P61353, P62241, P62987, P62701, P46776, Q7Z7F7, P46779, P05388, P82933, P62249, P61513	515	189	19253	7.12085	6.63868e-17	2.21575e-17	2.11854e-17
GOTERM_MF_DIRECT	GO:0031625~ubiquitin protein ligase binding	ubiquitin protein ligase binding	33	6.32184	4.0782e-11	P31930, P07900, P15927, Q13619, P68363, P30041, P38646, Q9Y5X1, P25788, O95816, P27449, Q15366, O94905, Q13263, Q9UQ80, Q96CS3, P31689, P07437, Q9HB71, Q13620, P62829, O75477, P11234, Q8TCT9, P11021, P11142, O60353, P62987, P05141, P08238, P10809, Q9BUN8, P27797	515	304	19253	4.05818	3.15653e-08	6.32122e-09	6.0439e-09
GOTERM_MF_DIRECT	GO:0005525~GTP binding	GTP binding	31	5.9387	5.52704e-07	Q8NHH9, P07900, Q9BVP2, P68363, Q9Y5M8, Q9Y3I0, P51148, P84085, Q9H0U4, P15153, Q96BM9, P61204, P61026, P60953, P61106, P07437, Q8WUD1, P49411, P51153, P41091, P11234, P57735, P84095, P68104, P40616, Q9NZN4, Q9Y6B6, P62820, P61019	515	406	19253	2.85448	0.000427701	4.28345e-05	4.09553e-05
GOTERM_MF_DIRECT	GO:0003924~GTPase activity	GTPase activity	30	5.74713	1.04697e-07	Q8NHH9, P68363, P51148, P84085, Q9H0U4, P15153, Q96BM9, P61204, P61026, P62879, P62873, P60953, P61106, P07437, Q8WUD1, P49411, P51153, P41091, P11234, P57735, P84095, P68104, Q9BSD7, P40616, P63218, Q9Y6B6, P62820, P61019	515	355	19253	3.15925	8.10324e-05	1.01426e-05	9.69759e-06
GOTERM_MF_DIRECT	GO:0016887~ATP hydrolysis activity	ATP hydrolysis activity	29	5.55556	1.59229e-05	Q14566, O15381, P07900, Q9UN37, Q9Y4W6, P16615, P36542, O60306, O00148, P38646, P17844, P25705, Q9BUQ8, Q9NVI7, Q9Y6V7, P60709, P14625, Q9H078, Q9NY93, P19447, P11021, P11142, Q9BSD7, O60231, P05023, P08238, P10809, P60842, P06576	515	432	19253	2.50961	0.0122488	0.000881446	0.000842776
GOTERM_MF_DIRECT	GO:0019899~enzyme binding	enzyme binding	25	4.78927	7.73909e-05	P15927, Q14108, O75367, P16615, Q03135, P38646, P63244, P17844, P15153, Q13185, P62318, Q15366, P78316, Q9UII2, P18031, P16104, P11021, P11142, P15880, Q99873, Q9BUJ2, P26368, Q6Y1H2, P10809, P06730	515	375	19253	2.4923	0.058144	0.0027449	0.00262448
GOTERM_MF_DIRECT	GO:0003729~mRNA binding	mRNA binding	24	4.5977	3.43023e-07	Q07021, P07900, Q9NYF8, P67809, Q07666, Q8ND56, O60306, O00148, Q9Y5S9, Q99700, Q9Y3B4, P17844, P15880, Q13151, P09234, Q9BUQ8, Q16630, P20042, P26599, P62995, Q15366, P27797, P08621, P60842	515	253	19253	3.54635	0.000265465	2.95381e-05	2.82423e-05
GOTERM_MF_DIRECT	GO:0019901~protein kinase binding	protein kinase binding	24	4.5977	0.00749629	P05556, O94874, P56545, P06748, P60709, P18031, O75367, Q03135, Q13418, P30048, Q07817, P84095, P18669, P15153, P68104, Q13151, P62736, P04792, P62753, P08238, P60953, P21796	515	495	19253	1.81258	0.997044	0.118564	0.113362
GOTERM_CC_DIRECT	GO:0016020~membrane	membrane	258	49.4253	1.88161e-31	P54852, O95674, Q969L2, P62917, Q86TM6, Q9Y5M8, O00148, Q9H0U4, P13073, Q96BM9, P21926, P07195, P62910, Q9Y394, P46783, Q16630, Q9Y2X3, Q99808, P61026, P27348, Q00839, Q9H0D6, Q9UIQ6, Q96HY6, O43324, P49257, Q9Y277, P46781, Q96GF1, P68104, P62241, P63218, P78382, Q8N4V1, P46776, P46779, P10809, Q9UKV5, Q9BUN8, P62249, Q9Y282, Q9BY50, P25398, P35637, Q9BVP2, P62937, Q14108, Q53GQ0, Q9NX40, O60306,…	519	5415	20795	1.90903	1.11203e-28	2.78008e-29	2.34261e-29
GOTERM_CC_DIRECT	GO:0005634~nucleus	nucleus	214	40.9962	3.65814e-08	Q14566, P15927, P67809, P10599, Q9Y3I0, O00148, Q16630, P09012, P27348, O14787, Q00839, Q14694, Q8NFJ8, Q9H0D6, Q9HB71, O43324, Q9Y277, Q15428, P46781, O43684, P52209, Q9NQ55, P16104, P68104, Q5JTV8, P62241, P05787, Q14103, P35637, Q9NYF8, Q9BVP2, P62937, O75367, Q9Y606, O60306, P18621, Q01469, P42167, P23526, P23528, P09234, P26599, Q13144, P22314, Q13263, P26373, P0C0S5, Q9UNM6, P10589, P04908,…	519	6244	20795	1.37323	2.16194e-05	9.00817e-07	7.59064e-07
GOTERM_CC_DIRECT	GO:0005829~cytosol	cytosol	210	40.2299	1.00262e-10	Q14566, P67809, P62917, P10599, Q8NEY4, Q9Y3I0, Q9H0U4, P13073, P07195, P62910, P46783, Q9Y2X3, P61026, P27348, Q00839, Q14694, O94905, Q9HB71, Q9UIQ6, O43324, P46781, O43684, P52209, P41091, Q8ND56, P68104, P09382, P62241, P20042, P46776, P46779, P10809, Q9UKV5, P62249, P05787, P25398, Q14103, P62937, P18621, Q01469, P23526, P23528, Q13144, P22314, P23763, P26373, P62829, Q9UNM6, P10589, P62266,…	519	5713	20795	1.47281	5.92546e-08	3.48209e-09	2.93415e-09
GOTERM_CC_DIRECT	GO:0005737~cytoplasm	cytoplasm	198	37.931	3.43409e-06	P67809, P62917, Q86TM6, Q9Y5M8, P10599, Q9Y3I0, O00148, Q9BYG3, Q9H0U4, Q96BM9, P07195, P62910, P46783, Q16630, P27348, O14787, Q14694, Q9HB71, Q9UIQ6, Q96HY6, O43324, P46781, P41091, Q8ND56, P68104, P09382, P62241, P20042, P46776, P46779, P10809, P62249, P05787, P25398, Q14103, Q9NYF8, P62937, Q8NEW0, P68363, Q9Y606, P18621, Q01469, P42167, P23528, Q13144, P22314, Q13263, P05556, P26373, P62829,…	519	6004	20795	1.32134	0.00202749	6.15014e-05	5.18235e-05
GOTERM_CC_DIRECT	GO:0070062~extracellular exosome	extracellular exosome	180	34.4828	8.78147e-49	P07900, P00390, Q969L2, P67809, P12814, P10599, Q01650, Q8NEY4, P11166, P53007, P38646, P62750, Q9H0U4, Q96BM9, P21926, P41250, P07195, Q8NFJ5, P28838, P61026, P62879, P27348, P62873, P07355, Q9UQ80, P31689, P60903, Q07065, Q9HB71, P49411, P49257, Q8WUD1, P06703, Q9Y277, P04406, P46781, P52209, P36578, P41091, P57735, P16104, P19338, P22626, P84095, P68104, P09382, P62241, P63218, P09543, P06396,…	519	2242	20795	3.21683	5.18985e-46	5.18985e-46	4.37317e-46
GOTERM_CC_DIRECT	GO:0005654~nucleoplasm	nucleoplasm	174	33.3333	9.59529e-14	Q14566, O43395, Q6P1J9, P07900, P15927, P67809, P62917, Q86TM6, P10599, Q9Y3I0, O00422, O00148, Q9BYG3, Q96T88, P13073, P63162, Q16630, P46783, Q9Y2X3, P22695, P09012, P62995, P62753, Q00839, Q14694, Q9H0D6, Q9HAV7, P51991, Q9HB71, Q15269, O43324, Q01081, Q15428, P46781, O43684, Q6NTF9, P11177, P16104, P19338, P22626, Q9Y3B4, Q99873, Q96GN5, Q08945, Q9NPL8, Q5JTV8, P62241, O43290, P60900, P46776,…	519	4107	20795	1.69752	5.66907e-11	4.36217e-12	3.67573e-12
GOTERM_CC_DIRECT	GO:0005789~endoplasmic reticulum membrane	endoplasmic reticulum membrane	114	21.8391	2.22727e-36	O95674, Q86TM6, Q9Y5M8, P16615, Q9Y3I0, Q9Y5U9, O60725, Q9H0U4, Q9Y394, P61026, O94905, Q9H6H4, O94874, Q12797, Q07065, Q96HY6, P49257, Q8WUD1, O43169, Q6NTF9, Q9NRP0, Q96GF1, P84095, P43307, P43308, Q8N4V1, Q6Y1H2, Q9UKV5, Q9BUN8, P67812, Q9Y282, Q9BY50, O15260, Q8TB61, Q9UNL2, Q14108, Q8TEM1, Q03135, Q53EU6, Q53GQ0, Q86UE4, Q9Y6A9, P49755, Q9UBM7, Q3ZAQ7, P61619, Q6P1A2, O75911, O75477, Q86UL3,…	519	1186	20795	3.85134	1.31632e-33	6.5816e-34	5.54591e-34
GOTERM_CC_DIRECT	GO:0005739~mitochondrion	mitochondrion	108	20.6897	2.7505e-19	O75947, Q9Y305, P07900, P00390, O96008, O43678, P53007, P38646, P13073, O14949, P41250, P07195, P28838, P22695, Q15388, Q9HAV7, P20674, Q9BTU6, P31689, Q07065, P49411, Q9Y277, Q9UII2, P07919, P11177, Q9NRP2, P43304, Q6IN84, Q9NPL8, P08574, P47985, P60900, P10809, Q8NEW0, Q9Y2Q3, P12236, O95299, O75880, Q9NX40, Q9Y606, P00846, P25705, P04181, P22314, Q9NVI7, Q16891, Q8WY22, O00217, Q96EY7, Q9H936,…	519	1721	20795	2.5144	1.62555e-16	1.80616e-17	1.52194e-17
GOTERM_CC_DIRECT	GO:0005783~endoplasmic reticulum	endoplasmic reticulum	90	17.2414	1.4745e-20	Q9H5K3, O95674, P67809, Q96BZ9, P35610, Q86TM6, P16615, P39656, Q9Y5U9, P14314, O60725, Q96RQ1, Q99720, Q96AG4, P27824, P62753, O94905, Q9H6H4, Q96CS3, P31689, Q12797, O94874, Q07065, Q96HY6, P04843, P49257, P04844, O14880, P36578, O95881, P10321, Q07817, Q96GF1, P11021, P43307, Q9Y6D0, P43308, P62241, Q7Z7H5, P05023, P46776, Q6Y1H2, Q9UKV5, P05388, Q9BUN8, P27797, Q9Y282, O00767, Q8NHH9, Q9P2X0,…	519	1213	20795	2.97285	8.71428e-18	1.08929e-18	9.17875e-19
GOTERM_CC_DIRECT	GO:0005730~nucleolus	nucleolus	72	13.7931	1.55534e-08	P26583, P62280, P38646, Q9BYG3, Q96RQ1, P62750, P39023, P30050, Q8NFJ5, Q9Y2X3, P46783, P62753, Q9H0D6, Q9UQ80, Q07021, Q96HY6, P06748, O43324, P46781, P36578, Q9NQ55, Q96G21, Q9NY93, Q9BXY0, P19338, P11142, P84098, Q96JP5, P61353, Q96GN5, P68104, Q08945, P62241, Q9BV38, Q9BVT8, P05783, Q9UNX4, P62249, O00767, P25398, O15381, Q9BVP2, O75367, P55769, P11387, Q96GM8, O43818, Q9NVU7, P17844, P61247,…	519	1423	20795	2.02731	9.19204e-06	4.17822e-07	3.52073e-07
GOTERM_CC_DIRECT	GO:0005743~mitochondrial inner membrane	mitochondrial inner membrane	64	12.2605	2.79179e-26	Q96DV4, P31930, O75947, O95674, P56556, Q9Y4W6, O96008, O43678, P36542, Q9NX63, P53007, P38646, P13073, O14949, P07195, P22695, Q9H9J2, Q9HAV7, P20674, P14927, Q9BUB7, P07919, Q9P0S9, P43304, Q07817, Q9UBX3, Q9NPL8, P08574, P05141, P47985, P09543, P10809, P09669, Q9BUR5, P12236, O00483, P14854, O75880, O95299, P17568, P00846, Q9Y6M9, P25705, P24539, P00403, Q9NVI7, Q16891, P56181, O00217, Q96EY7,…	519	509	20795	5.03795	1.64995e-23	2.74991e-24	2.31718e-24
GOTERM_BP_DIRECT	GO:0006412~translation	translation	41	7.85441	6.32399e-22	Q9NSD9, P25398, P62917, P62280, P18621, P63244, P62750, P47914, P39023, P30050, P62910, P61247, P46783, P62857, P62851, P08865, P62753, O43324, P26373, P62906, P62829, P46781, P36578, P35268, P41091, P62266, P84098, P15880, P63173, P61353, P68104, P62241, P62987, P62701, P46776, Q7Z7F7, P46779, P05388, P82933, P62249, P61513	511	227	19478	6.88464	1.41531e-18	7.07339e-19	6.93742e-19
GOTERM_BP_DIRECT	GO:0002181~cytoplasmic translation	cytoplasmic translation	35	6.70498	2.31759e-30	P25398, P62917, P62280, P18621, P63244, P62750, P47914, P39023, P30050, P62910, P61247, P46783, P62857, P62851, P08865, P62753, P26373, P62906, P62829, P46781, P36578, P35268, P62266, P84098, P15880, P63173, P61353, P62241, P62987, P62701, P46776, P46779, P05388, P62249, P61513	511	92	19478	14.5012	5.18676e-27	5.18444e-27	5.08479e-27
GOTERM_BP_DIRECT	GO:1902600~proton transmembrane transport	proton transmembrane transport	33	6.32184	3.99891e-18	P31930, O75947, P56556, O00483, O43678, P14854, Q8NEY4, P36542, O95299, P53985, P17568, P00846, Q9Y6M9, P13073, P25705, P24539, P00403, P27449, P56181, P20674, O00217, Q9H936, P07919, P15313, Q93050, Q00325, P08574, P47985, P05141, P49821, P05023, P06576	511	177	19478	7.10664	8.94955e-15	2.98185e-15	2.92453e-15
GOTERM_BP_DIRECT	GO:0006397~mRNA processing	mRNA processing	32	6.13027	9.56862e-12	Q13435, P52597, O43395, Q86U42, Q9NYF8, P67809, O00422, Q9Y606, Q9Y5S9, P17844, Q8IYB3, P62316, Q92797, Q9BUQ8, Q16630, P09012, Q6UN15, P26599, Q9H0D6, Q07021, Q6L8Q7, Q01081, Q08170, Q15428, Q07666, P22626, P17931, Q13151, Q9BXP5, O60231, P26368, Q15233	511	276	19478	4.41941	2.14147e-08	3.05786e-09	2.99908e-09
GOTERM_BP_DIRECT	GO:0000398~mRNA splicing, via spliceosome	mRNA splicing, via spliceosome	29	5.55556	3.09674e-13	Q13435, P52597, O43395, P55769, O60306, Q9Y5S9, O00148, A8MWD9, P17844, P63162, Q8IYB3, P09234, P62316, Q9BUQ8, P09012, P62318, P62995, Q00839, P08621, P51991, Q01081, Q08170, Q15428, P22626, Q9Y3B4, P11142, O43290, O60231, P26368	511	197	19478	5.61119	6.92977e-10	1.38548e-10	1.35885e-10
GOTERM_BP_DIRECT	GO:0008380~RNA splicing	RNA splicing	28	5.36398	3.0747e-11	Q13435, P52597, O43395, P35637, Q9NYF8, P67809, O00422, Q9Y606, Q9Y5S9, P17844, P63162, Q8IYB3, P62316, Q9BUQ8, P09012, P62318, P26599, Q07021, Q92804, Q01081, Q08170, Q15428, P17931, P11142, Q99873, O60231, P26368, Q15233	511	221	19478	4.82936	6.88117e-08	8.59762e-09	8.43236e-09
GOTERM_BP_DIRECT	GO:0015031~protein transport	protein transport	25	4.78927	0.00309346	P61619, Q9BV40, O15260, P24390, Q8WUD1, P49257, P51153, P14625, Q8TEM1, Q03135, Q12907, O75396, Q9Y5U9, P57735, P84085, Q9H0U4, Q9NVU7, Q96BM9, Q15363, Q6PJF5, P61204, P61026, P62820, P61019	511	496	19478	1.92124	0.999026	0.125819	0.123401
GOTERM_BP_DIRECT	GO:0006364~rRNA processing	rRNA processing	24	4.5977	1.92915e-12	O15381, P78316, Q9Y6V7, Q8TDN6, Q9NQT4, Q9NQ55, Q9NY93, Q96G21, O60832, O43818, P61353, Q6IN84, Q9NX58, O95707, Q9Y2X3, Q9BV38, P62857, Q9Y3B9, P62851, P62753, P62249, Q9UQ80, Q9H0D6	511	140	19478	6.53441	4.31738e-09	7.1925e-10	7.05424e-10
GOTERM_BP_DIRECT	GO:0043066~negative regulation of apoptotic process	negative regulation of apoptotic process	24	4.5977	0.00945065	P31689, O94874, Q96HY6, Q6P1J9, P06748, P14625, Q5T5U3, P30044, P38646, P30048, Q07817, P11021, Q86UE4, Q8NBS9, P23528, P61247, P05783, P04792, P62753, P08238, P10809, Q9NVI7, P21796, Q9UQ80	511	515	19478	1.77635	1	0.223015	0.218728
GOTERM_BP_DIRECT	GO:0006886~intracellular protein transport	intracellular protein transport	22	4.21456	1.49804e-05	P51572, Q86Y82, P06748, P53680, P51148, O00410, Q96G21, P38646, P84085, Q9H0U4, Q9Y5X1, Q15363, P40616, P61204, Q7Z7H5, P49755, Q5T9L3, Q9BVK6, Q9Y6B6, P62820, P61106, Q9HAV7	511	278	19478	3.01649	0.0329706	0.00186173	0.00182594
GOTERM_BP_DIRECT	GO:0042274~ribosomal small subunit biogenesis	ribosomal small subunit biogenesis	21	4.02299	7.70285e-15	P25398, Q15269, P78316, P06748, P46781, P62280, P55769, Q96G21, O43818, P62266, P62241, P62701, P61247, Q9Y2X3, P62857, P62851, P62753, Q9UNX4, P62249	511	78	19478	10.2624	1.71443e-11	4.30782e-12	4.22502e-12
